# Supplementary material for: Comprehensive analysis of the prognostic value and functions of prefoldins in hepatocellular carcinoma
Source: Front Mol Biosci. 2022 Nov 11;9:957001. doi: 10.3389/fmolb.2022.957001 (PMC9691963; doi:10.3389/fmolb.2022.957001)
Supplement: Supplementary file 5 [file Table6.XLSX]

## Sheet: Sheet 1
gene_name	gene_id	gene_biotype	baseMean	log2FoldChange	lfcSE	stat	pvalue	padj
TSPAN6	ENSG00000000003	protein_coding	5116.82	0.138829	0.0828035	1.6766	0.0936202	0.183455
TNMD	ENSG00000000005	protein_coding	3.16935	-0.822007	0.255819	-3.21324	0.00131249	0.00596444
DPM1	ENSG00000000419	protein_coding	1265.63	0.175209	0.0471931	3.71261	0.000205136	0.00127871
SCYL3	ENSG00000000457	protein_coding	697.079	-0.00878794	0.0577962	-0.152051	0.879147	0.925331
C1orf112	ENSG00000000460	protein_coding	337.432	0.505446	0.103914	4.86409	1.14982e-06	1.61105e-05
FGR	ENSG00000000938	protein_coding	231.761	0.217288	0.113572	1.91322	0.0557194	0.122422
CFH	ENSG00000000971	protein_coding	62028.1	-0.379206	0.119074	-3.18462	0.00144944	0.0064841
FUCA2	ENSG00000001036	protein_coding	3980.29	-0.128437	0.0734085	-1.74962	0.0801835	0.16307
GCLC	ENSG00000001084	protein_coding	4881.32	-0.145866	0.092866	-1.57071	0.116249	0.216571
NFYA	ENSG00000001167	protein_coding	1053.85	0.16547	0.068505	2.41545	0.015716	0.0449568
STPG1	ENSG00000001460	protein_coding	188.889	0.229003	0.0829148	2.7619	0.00574652	0.019875
NIPAL3	ENSG00000001461	protein_coding	477.211	0.0757003	0.06434	1.17657	0.239369	0.373042
LAS1L	ENSG00000001497	protein_coding	2100.87	0.265685	0.0527181	5.03973	4.66188e-07	7.48634e-06
ENPP4	ENSG00000001561	protein_coding	811.334	0.237342	0.113489	2.09132	0.0364995	0.087967
SEMA3F	ENSG00000001617	protein_coding	1026.2	-0.109037	0.0701579	-1.55417	0.120143	0.222099
CFTR	ENSG00000001626	protein_coding	147.071	1.39668	0.317054	4.40518	1.05695e-05	0.000106591
ANKIB1	ENSG00000001629	protein_coding	1053.72	0.222001	0.0716305	3.09925	0.0019401	0.00821204
CYP51A1	ENSG00000001630	protein_coding	541.49	-0.439868	0.120702	-3.64426	0.00026816	0.00159693
KRIT1	ENSG00000001631	protein_coding	771.093	0.0283478	0.0670088	0.423046	0.672262	0.780374
RAD52	ENSG00000002016	protein_coding	223.909	0.0279392	0.0658269	0.424435	0.671249	0.779749
MYH16	ENSG00000002079	transcribed_unitary_pseudogene	6.19885	0.342003	0.151184	2.26216	0.0236874	0.0623438
BAD	ENSG00000002330	protein_coding	1776.42	-0.1834	0.0732087	-2.50517	0.0122393	0.0367637
LAP3	ENSG00000002549	protein_coding	5775.82	-0.252133	0.0938956	-2.68524	0.00724767	0.0239599
CD99	ENSG00000002586	protein_coding	8825.45	0.0457318	0.0680443	0.672088	0.501527	0.638579
HS3ST1	ENSG00000002587	protein_coding	95.0662	0.511726	0.141168	3.62493	0.000289039	0.00169754
AOC1	ENSG00000002726	protein_coding	114.482	-0.370085	0.246861	-1.49917	0.13383	0.241251
WNT16	ENSG00000002745	protein_coding	3.90202	-0.0653957	0.20959	-0.312017	0.755028	0.841813
HECW1	ENSG00000002746	protein_coding	31.1365	-0.103307	0.21064	-0.490443	0.62382	0.743294
MAD1L1	ENSG00000002822	protein_coding	1593.34	-0.355469	0.0874879	-4.06306	4.84333e-05	0.000384571
LASP1	ENSG00000002834	protein_coding	12182.1	0.0181402	0.0592449	0.30619	0.75946	0.845009
SNX11	ENSG00000002919	protein_coding	960.863	-0.0504414	0.0501315	-1.00618	0.314328	0.456246
TMEM176A	ENSG00000002933	protein_coding	37574.8	-0.555951	0.111436	-4.98898	6.06996e-07	9.35989e-06
M6PR	ENSG00000003056	protein_coding	1408.79	0.287375	0.0814017	3.53033	0.000415039	0.00230942
KLHL13	ENSG00000003096	protein_coding	248.234	0.683855	0.138538	4.93623	7.96483e-07	1.18222e-05
CYP26B1	ENSG00000003137	protein_coding	128.826	1.15891	0.223471	5.18594	2.14931e-07	3.84314e-06
ICA1	ENSG00000003147	protein_coding	717.115	0.0564745	0.144586	0.390596	0.696096	0.798268
DBNDD1	ENSG00000003249	protein_coding	1733.13	-0.131291	0.144267	-0.910057	0.362793	0.506144
ALS2	ENSG00000003393	protein_coding	1376.44	-0.0445382	0.0570594	-0.780559	0.435062	0.577103
CASP10	ENSG00000003400	protein_coding	613.199	0.0160681	0.0602357	0.266755	0.789658	0.866249
CFLAR	ENSG00000003402	protein_coding	3620.75	0.00823375	0.0417259	0.197329	0.84357	0.901984
TFPI	ENSG00000003436	protein_coding	12875.9	-0.379777	0.122225	-3.1072	0.00188869	0.00803981
NDUFAF7	ENSG00000003509	protein_coding	525.868	-0.0744574	0.0452202	-1.64655	0.0996498	0.192635
RBM5	ENSG00000003756	protein_coding	2051.83	0.0437021	0.0426226	1.02533	0.305208	0.446491
MTMR7	ENSG00000003987	protein_coding	195.216	0.660107	0.185056	3.56707	0.000360994	0.00205271
SLC7A2	ENSG00000003989	protein_coding	8565.18	-0.263411	0.150036	-1.75565	0.079149	0.16147
ARF5	ENSG00000004059	protein_coding	4886.92	-0.0579868	0.0576596	-1.00567	0.314572	0.456513
SARM1	ENSG00000004139	protein_coding	158.415	0.395235	0.10019	3.94487	7.9843e-05	0.00058241
POLDIP2	ENSG00000004142	protein_coding	10391.8	-0.299094	0.051231	-5.83815	5.27835e-09	1.56357e-07
PLXND1	ENSG00000004399	protein_coding	3903.53	-0.0419174	0.0827234	-0.506718	0.612353	0.734007
AK2	ENSG00000004455	protein_coding	5018.93	-0.118016	0.0563998	-2.09248	0.0363953	0.0877641
CD38	ENSG00000004468	protein_coding	214.644	0.243775	0.17315	1.40789	0.159165	0.274969
FKBP4	ENSG00000004478	protein_coding	6294.44	-0.124105	0.0734811	-1.68894	0.091231	0.179869
KDM1A	ENSG00000004487	protein_coding	1789.03	0.169181	0.0545581	3.10094	0.00192907	0.00817741
RBM6	ENSG00000004534	protein_coding	2022.14	-0.0277593	0.0514012	-0.540051	0.589162	0.715159
CAMKK1	ENSG00000004660	protein_coding	89.8914	0.164306	0.116483	1.41056	0.158375	0.274002
RECQL	ENSG00000004700	protein_coding	461.732	0.433977	0.0930034	4.66625	3.06744e-06	3.72083e-05
VPS50	ENSG00000004766	protein_coding	635.07	0.136333	0.0506561	2.69134	0.00711667	0.023616
HSPB6	ENSG00000004776	protein_coding	530.288	-0.532745	0.172791	-3.08317	0.00204809	0.00857969
ARHGAP33	ENSG00000004777	protein_coding	287.926	0.522056	0.0904669	5.77069	7.89465e-09	2.2168e-07
NDUFAB1	ENSG00000004779	protein_coding	2810.93	-0.246737	0.0731586	-3.37263	0.00074454	0.00374833
PDK4	ENSG00000004799	protein_coding	7580.86	-0.44724	0.173859	-2.57242	0.0100989	0.0313454
SLC22A16	ENSG00000004809	protein_coding	3.37054	-0.0837309	0.21594	-0.387752	0.6982	0.799644
ZMYND10	ENSG00000004838	protein_coding	41.0989	0.0504785	0.123371	0.409159	0.682423	0.788288
ABCB5	ENSG00000004846	protein_coding	26.641	0.607072	0.334281	1.81605	0.0693625	0.145664
ARX	ENSG00000004848	protein_coding	2.29004	-1.14191	0.377479	-3.0251	0.00248553	0.0100554
SLC25A13	ENSG00000004864	protein_coding	5495.41	-0.335951	0.0808904	-4.15316	3.27922e-05	0.000275947
ST7	ENSG00000004866	protein_coding	1659.97	-0.349448	0.0658694	-5.30516	1.12574e-07	2.19735e-06
CDC27	ENSG00000004897	protein_coding	1846.41	0.1447	0.0432276	3.3474	0.000815749	0.00404417
SLC4A1	ENSG00000004939	protein_coding	5.17126	-1.13147	0.234053	-4.83422	1.33666e-06	1.82469e-05
CALCR	ENSG00000004948	protein_coding	6.62394	0.944569	0.252043	3.74765	0.000178501	0.00114033
HCCS	ENSG00000004961	protein_coding	959.183	0.158659	0.049707	3.19189	0.00141347	0.0063564
DVL2	ENSG00000004975	protein_coding	935.068	0.334352	0.0647353	5.16491	2.4055e-07	4.25192e-06
PRSS22	ENSG00000005001	protein_coding	28.0397	0.510749	0.301661	1.69312	0.090432	0.17874
UPF1	ENSG00000005007	protein_coding	4851.52	-0.0719717	0.0492964	-1.45998	0.144296	0.255544
SKAP2	ENSG00000005020	protein_coding	889.012	0.330499	0.102281	3.23129	0.00123231	0.00566651
SLC25A5	ENSG00000005022	protein_coding	14374.1	0.324064	0.0690129	4.69571	2.65681e-06	3.28861e-05
MCUB	ENSG00000005059	protein_coding	195.369	0.819832	0.130649	6.27506	3.49495e-10	1.46907e-08
HOXA11	ENSG00000005073	protein_coding	12.232	0.951239	0.332596	2.86005	0.00423579	0.0155046
POLR2J	ENSG00000005075	protein_coding	2129.66	-0.249193	0.0745937	-3.34067	0.000835763	0.00412409
DHX33	ENSG00000005100	protein_coding	696.215	-0.0573822	0.0537313	-1.06795	0.285545	0.424968
MEOX1	ENSG00000005102	protein_coding	30.3448	-0.170569	0.204804	-0.832841	0.404934	0.548571
THSD7A	ENSG00000005108	protein_coding	249.467	0.0553596	0.143335	0.386224	0.699331	0.800506
LIG3	ENSG00000005156	protein_coding	929.968	0.13897	0.0513459	2.70654	0.00679877	0.0227637
RPAP3	ENSG00000005175	protein_coding	806.5	0.279577	0.034626	8.07418	6.79308e-16	1.16054e-13
ACSM3	ENSG00000005187	protein_coding	1205.3	-0.501376	0.149459	-3.35461	0.00079477	0.00396294
REXO5	ENSG00000005189	protein_coding	251.599	0.558097	0.10196	5.47368	4.4078e-08	9.6764e-07
CIAPIN1	ENSG00000005194	protein_coding	1539.39	-0.00544958	0.0576839	-0.0944732	0.924733	0.954754
SPPL2B	ENSG00000005206	protein_coding	1726.37	-0.0663279	0.0614515	-1.07935	0.28043	0.419417
FAM214B	ENSG00000005238	protein_coding	543.822	-0.00194314	0.0609119	-0.0319007	0.974551	0.985294
COPZ2	ENSG00000005243	protein_coding	962.777	-0.373179	0.112187	-3.3264	0.000879751	0.00431498
PRKAR2B	ENSG00000005249	protein_coding	68.5372	0.175137	0.16851	1.03933	0.298653	0.439428
MSL3	ENSG00000005302	protein_coding	624.254	0.115739	0.040553	2.85402	0.00431696	0.0157263
CREBBP	ENSG00000005339	protein_coding	2704.4	0.066008	0.055996	1.1788	0.238479	0.372006
TSPOAP1	ENSG00000005379	protein_coding	276.256	0.3446	0.121435	2.83774	0.00454346	0.0163806
MPO	ENSG00000005381	protein_coding	6.77985	0.165745	0.202176	0.819803	0.412328	0.556055
PON1	ENSG00000005421	protein_coding	14444.9	-0.506746	0.167682	-3.02206	0.00251061	0.0101382
GCFC2	ENSG00000005436	protein_coding	868.951	-0.135816	0.0540878	-2.51102	0.0120382	0.0362831
WDR54	ENSG00000005448	protein_coding	208.882	0.61553	0.111859	5.50271	3.74004e-08	8.45798e-07
CROT	ENSG00000005469	protein_coding	1674.58	-0.0248094	0.100277	-0.247409	0.804592	0.876272
ABCB4	ENSG00000005471	protein_coding	6299.65	-0.532823	0.163488	-3.25909	0.0011177	0.00523789
KMT2E	ENSG00000005483	protein_coding	1411.62	0.209022	0.0693947	3.01207	0.00259469	0.0104083
RHBDD2	ENSG00000005486	protein_coding	4378.79	-0.226625	0.0744797	-3.04278	0.00234407	0.00957779
SOX8	ENSG00000005513	protein_coding	13.3611	-0.154491	0.180602	-0.85542	0.392318	0.536003
IBTK	ENSG00000005700	protein_coding	3320.07	-0.184543	0.0636573	-2.89901	0.00374339	0.0140235
ZNF195	ENSG00000005801	protein_coding	514.137	0.271713	0.0547975	4.95849	7.10441e-07	1.07016e-05
MYCBP2	ENSG00000005810	protein_coding	996.363	0.103488	0.0770216	1.34363	0.179069	0.299897
FBXL3	ENSG00000005812	protein_coding	1131.23	0.0229545	0.0636711	0.360517	0.71846	0.815076
ITGAL	ENSG00000005844	protein_coding	1498.94	0.161714	0.108634	1.48861	0.13659	0.245098
PDK2	ENSG00000005882	protein_coding	1709.18	-0.354008	0.0837727	-4.22581	2.38082e-05	0.000211159
ITGA3	ENSG00000005884	protein_coding	974.616	1.16362	0.167235	6.95798	3.45175e-12	2.40825e-10
ZFX	ENSG00000005889	protein_coding	1034.22	0.219189	0.0718773	3.04949	0.00229231	0.00940752
LAMP2	ENSG00000005893	protein_coding	14959.8	0.177623	0.07737	2.29576	0.0216897	0.0581595
ITGA2B	ENSG00000005961	protein_coding	13.3096	0.226505	0.168238	1.34634	0.178192	0.298921
ASB4	ENSG00000005981	protein_coding	119.263	0.2151	0.210646	1.02115	0.307185	0.448679
GDE1	ENSG00000006007	protein_coding	1659.65	-0.0311045	0.055278	-0.562692	0.573644	0.701585
REX1BD	ENSG00000006015	protein_coding	1801.88	-0.44782	0.0909879	-4.92175	8.5774e-07	1.26116e-05
CRLF1	ENSG00000006016	protein_coding	62.2619	-0.122746	0.134492	-0.912666	0.361418	0.504797
OSBPL7	ENSG00000006025	protein_coding	184.555	0.17035	0.117107	1.45465	0.145765	0.257451
TMEM98	ENSG00000006042	protein_coding	2237.45	0.149084	0.135542	1.09991	0.271371	0.409471
YBX2	ENSG00000006047	protein_coding	265.554	0.960582	0.219676	4.37272	1.22708e-05	0.000120337
KRT33A	ENSG00000006059	protein_coding	0.0229436	-0.295214	1.80355	-0.163685	0.869979
MAP3K14	ENSG00000006062	protein_coding	1093.78	0.259427	0.100668	2.57706	0.00996447	0.0310076
ABCC8	ENSG00000006071	protein_coding	18.7274	0.360751	0.237279	1.52037	0.128419	0.233633
CACNG3	ENSG00000006116	protein_coding	0.242908	0.256423	0.467964	0.547955	0.583723
TMEM132A	ENSG00000006118	protein_coding	734.266	1.62743	0.168209	9.67505	3.84901e-22	2.88759e-19
AP2B1	ENSG00000006125	protein_coding	4721.86	0.0289351	0.0551954	0.524231	0.600118	0.724002
TAC1	ENSG00000006128	protein_coding	1.62481	2.80063	0.505266	5.5429	2.9751e-08	6.96546e-07
ZNF263	ENSG00000006194	protein_coding	1086.19	0.0213117	0.0446293	0.477527	0.632987	0.750114
CX3CL1	ENSG00000006210	protein_coding	1737.2	0.136055	0.10884	1.25004	0.211284	0.339262
SPATA20	ENSG00000006282	protein_coding	2660.48	-0.0943189	0.0800081	-1.17887	0.238451	0.37198
CACNA1G	ENSG00000006283	protein_coding	6.23894	0.870395	0.253092	3.43904	0.000583775	0.00307058
TNFRSF12A	ENSG00000006327	protein_coding	2691.72	-0.0315299	0.117906	-0.267417	0.789148	0.86593
DLX6	ENSG00000006377	protein_coding	18.5662	1.58661	0.438562	3.61777	0.000297155	0.00173958
MAP3K9	ENSG00000006432	protein_coding	297.064	0.47062	0.0775465	6.06887	1.2881e-09	4.64497e-08
RALA	ENSG00000006451	protein_coding	1607.2	0.127609	0.0450804	2.83069	0.00464475	0.0166848
BAIAP2L1	ENSG00000006453	protein_coding	3312.87	-0.238744	0.105488	-2.26323	0.0236212	0.0622123
KDM7A	ENSG00000006459	protein_coding	700.474	-0.0137726	0.0736185	-0.187081	0.851597	0.90728
ETV1	ENSG00000006468	protein_coding	392.229	0.221021	0.147461	1.49884	0.133914	0.24135
AGK	ENSG00000006530	protein_coding	847.237	0.0443942	0.0568871	0.780392	0.43516	0.577111
ALDH3B1	ENSG00000006534	protein_coding	734.454	-0.0387359	0.11639	-0.332811	0.739277	0.830402
TTC22	ENSG00000006555	protein_coding	372.143	0.0208397	0.120194	0.173385	0.862349	0.914444
PHTF2	ENSG00000006576	protein_coding	523.697	0.455947	0.0625152	7.29338	3.02266e-13	2.81924e-11
CCL26	ENSG00000006606	protein_coding	16.6235	0.830831	0.235564	3.52698	0.000420325	0.00233393
FARP2	ENSG00000006607	protein_coding	710.755	0.163467	0.0608677	2.68561	0.00723986	0.0239386
USH1C	ENSG00000006611	protein_coding	710.986	0.754303	0.322924	2.33585	0.0194989	0.0533527
GGCT	ENSG00000006625	protein_coding	1298.16	0.0313787	0.0667428	0.470143	0.638253	0.754112
DBF4	ENSG00000006634	protein_coding	274.883	0.566591	0.0697778	8.11993	4.66443e-16	8.25484e-14
TBXA2R	ENSG00000006638	protein_coding	147.562	-0.566858	0.103471	-5.47841	4.29173e-08	9.4698e-07
IFRD1	ENSG00000006652	protein_coding	1116.77	0.135035	0.0755662	1.78698	0.0739411	0.153164
LGALS14	ENSG00000006659	protein_coding	14.6832	4.53341	0.688638	6.58316	4.60553e-11	2.45273e-09
COX10	ENSG00000006695	protein_coding	523.366	-0.0641934	0.0700884	-0.915893	0.359723	0.503204
GTF2IRD1	ENSG00000006704	protein_coding	657.608	0.242405	0.0823684	2.94294	0.00325113	0.0124732
PAF1	ENSG00000006712	protein_coding	3288.51	-0.0499413	0.0562593	-0.887698	0.374703	0.518412
VPS41	ENSG00000006715	protein_coding	1636.31	0.155777	0.0567317	2.74586	0.00603532	0.0206728
ARHGAP44	ENSG00000006740	protein_coding	216.659	0.363719	0.182136	1.99696	0.0458293	0.10515
ELAC2	ENSG00000006744	protein_coding	2553.79	-0.213394	0.0548015	-3.89394	9.86299e-05	0.000695639
SCIN	ENSG00000006747	protein_coding	36.7195	1.25426	0.180461	6.95034	3.644e-12	2.52013e-10
ARSD	ENSG00000006756	protein_coding	2894.64	-0.1893	0.0943694	-2.00595	0.0448615	0.103342
PNPLA4	ENSG00000006757	protein_coding	925.97	-0.212539	0.0721614	-2.94532	0.00322619	0.012393
MYH13	ENSG00000006788	protein_coding	4.60006	-0.343982	0.359407	-0.957082	0.338526	0.481813
ADIPOR2	ENSG00000006831	protein_coding	6049.37	-0.24513	0.0724202	-3.38483	0.000712229	0.00360872
CDKL3	ENSG00000006837	protein_coding	25.5353	-0.191845	0.0680129	-2.82072	0.00479163	0.0171144
UPP2	ENSG00000007001	protein_coding	467.157	-0.486488	0.261407	-1.86104	0.0627386	0.134579
PRSS21	ENSG00000007038	protein_coding	12.3025	1.19691	0.281971	4.2448	2.18791e-05	0.000196807
MARK4	ENSG00000007047	protein_coding	2162.83	0.061103	0.0630454	0.96919	0.332451	0.475756
PROM1	ENSG00000007062	protein_coding	133.698	2.06345	0.297581	6.93407	4.08896e-12	2.79426e-10
CCDC124	ENSG00000007080	protein_coding	2782.55	-0.220875	0.0730469	-3.02375	0.00249664	0.0100936
CEACAM21	ENSG00000007129	protein_coding	41.8269	0.222017	0.139043	1.59675	0.110322	0.208191
PAFAH1B1	ENSG00000007168	protein_coding	2615.9	0.0369261	0.04707	0.784494	0.43275	0.575102
NOS2	ENSG00000007171	protein_coding	83.2553	-0.721691	0.155372	-4.64491	3.4022e-06	4.05281e-05
DNAH9	ENSG00000007174	protein_coding	4.12472	0.664564	0.24263	2.73901	0.00616254	0.0210439
KIAA0100	ENSG00000007202	protein_coding	3421.08	-0.0141082	0.0617079	-0.228629	0.819157	0.886179
SLC13A2	ENSG00000007216	protein_coding	215.205	0.12608	0.252324	0.499675	0.617304	0.737695
GAS7	ENSG00000007237	protein_coding	313.339	0.743563	0.135575	5.48452	4.14605e-08	9.2299e-07
TRAPPC6A	ENSG00000007255	protein_coding	1567.68	-0.31902	0.0911409	-3.50029	0.000464747	0.00254094
MATK	ENSG00000007264	protein_coding	141.634	-0.132901	0.124986	-1.06333	0.287632	0.427263
CEACAM7	ENSG00000007306	protein_coding	46.8648	5.12617	0.573691	8.93541	4.05664e-19	1.57503e-16
CD79B	ENSG00000007312	protein_coding	160.341	-0.161035	0.115229	-1.39752	0.162259	0.278695
SCN4A	ENSG00000007314	protein_coding	91.7489	-0.3986	0.132688	-3.00405	0.00266415	0.0106326
ST7L	ENSG00000007341	protein_coding	317.087	0.034861	0.0487737	0.71475	0.474764	0.61431
TKTL1	ENSG00000007350	protein_coding	25.0827	2.59466	0.263673	9.84042	7.53934e-23	7.03196e-20
PAX6	ENSG00000007372	protein_coding	89.6907	0.288629	0.111808	2.58147	0.00983801	0.0307277
RPUSD1	ENSG00000007376	protein_coding	853.377	-0.00462259	0.0678546	-0.0681248	0.945686	0.967928
RHBDF1	ENSG00000007384	protein_coding	580.674	0.126062	0.0913715	1.37966	0.167691	0.285638
LUC7L	ENSG00000007392	protein_coding	889.848	-0.00549452	0.0666111	-0.0824865	0.93426	0.960964
CACNA2D2	ENSG00000007402	protein_coding	57.9231	0.232472	0.151526	1.53421	0.124979	0.228761
BAIAP3	ENSG00000007516	protein_coding	606.636	-0.340262	0.109315	-3.11268	0.00185394	0.00792022
TSR3	ENSG00000007520	protein_coding	2222.88	-0.229176	0.0711458	-3.22122	0.00127646	0.00583222
PIGQ	ENSG00000007541	protein_coding	1870.84	-0.280422	0.0668891	-4.19234	2.76088e-05	0.000239091
CRAMP1	ENSG00000007545	protein_coding	362.737	0.182368	0.0590924	3.08616	0.00202762	0.00851257
TEAD3	ENSG00000007866	protein_coding	1046.3	0.208834	0.060991	3.42402	0.000617022	0.00321071
SELE	ENSG00000007908	protein_coding	135.253	-0.964949	0.195805	-4.92811	8.30269e-07	1.2229e-05
DNAJC11	ENSG00000007923	protein_coding	930.975	0.109632	0.0750539	1.4607	0.144096	0.255249
FMO3	ENSG00000007933	protein_coding	16542.8	-0.69416	0.16188	-4.28811	1.80203e-05	0.000166724
MYLIP	ENSG00000007944	protein_coding	352.043	0.493263	0.092673	5.32261	1.02286e-07	2.02985e-06
NOX1	ENSG00000007952	protein_coding	47.7618	0.645042	0.11617	5.55257	2.81504e-08	6.66304e-07
E2F2	ENSG00000007968	protein_coding	133.877	0.717287	0.12879	5.56945	2.55551e-08	6.15856e-07
PSMB1	ENSG00000008018	protein_coding	7584.71	-0.282505	0.0773658	-3.65155	0.000260664	0.00155826
SYN1	ENSG00000008056	protein_coding	67.6358	-0.249336	0.178939	-1.39341	0.163495	0.280121
JARID2	ENSG00000008083	protein_coding	618.572	0.144678	0.0645042	2.24292	0.0249022	0.0649564
CDKL5	ENSG00000008086	protein_coding	332.753	0.363215	0.0946974	3.83553	0.000125292	0.000851819
CAMK1G	ENSG00000008118	protein_coding	15.2252	-0.0400531	0.176172	-0.227352	0.82015	0.886725
CDK11A	ENSG00000008128	protein_coding	197.603	-0.0177915	0.0702245	-0.253352	0.799996	0.873192
NADK	ENSG00000008130	protein_coding	3271.06	-0.2556	0.0679015	-3.76428	0.00016703	0.00108025
TFAP2B	ENSG00000008196	protein_coding	0.890321	1.30956	0.51687	2.53363	0.0112886	0.0344052
TFAP2D	ENSG00000008197	protein_coding	0.0705021	0.0615256	1.05231	0.0584673	0.953376
DLEC1	ENSG00000008226	protein_coding	37.1296	-0.239412	0.118147	-2.02639	0.0427247	0.0994756
CYTH3	ENSG00000008256	protein_coding	532.696	0.168862	0.0860065	1.96336	0.0496045	0.11171
ADAM22	ENSG00000008277	protein_coding	77.3761	0.941498	0.170178	5.53244	3.15801e-08	7.3192e-07
SYPL1	ENSG00000008282	protein_coding	3947.93	0.0619913	0.05344	1.16002	0.246042	0.380451
CYB561	ENSG00000008283	protein_coding	1663.33	0.426096	0.127253	3.34843	0.000812712	0.00403314
SPAG9	ENSG00000008294	protein_coding	2398.79	0.149635	0.0607807	2.46189	0.0138208	0.040578
CELSR3	ENSG00000008300	protein_coding	341.315	0.414913	0.141136	2.93982	0.00328408	0.0125712
AASS	ENSG00000008311	protein_coding	945.039	-0.189001	0.183736	-1.02866	0.303641	0.444934
PLEKHG6	ENSG00000008323	protein_coding	425.698	0.157973	0.148113	1.06657	0.286165	0.425596
SS18L2	ENSG00000008324	protein_coding	777.61	-0.234958	0.0684566	-3.43222	0.000598672	0.00313603
MPND	ENSG00000008382	protein_coding	1983.5	-0.243109	0.0822524	-2.95565	0.0031201	0.0120671
MGST1	ENSG00000008394	protein_coding	28610.8	-0.363381	0.11754	-3.09156	0.00199109	0.00839186
CRY1	ENSG00000008405	protein_coding	661.655	0.162886	0.0750018	2.17176	0.0298734	0.0751615
PGLYRP1	ENSG00000008438	protein_coding	1.966	-0.398987	0.18032	-2.21265	0.0269215	0.0691985
NFIX	ENSG00000008441	protein_coding	2969.82	-0.00888974	0.0937972	-0.0947761	0.924493	0.954645
ST3GAL1	ENSG00000008513	protein_coding	7161.74	-0.367376	0.121388	-3.02645	0.00247443	0.0100214
MMP25	ENSG00000008516	protein_coding	71.392	0.378663	0.121091	3.1271	0.00176539	0.00760407
IL32	ENSG00000008517	protein_coding	21760	-0.442099	0.143686	-3.07683	0.00209211	0.00873256
PKD1	ENSG00000008710	protein_coding	1665.26	0.0271872	0.065509	0.415015	0.678131	0.784734
MAPK8IP2	ENSG00000008735	protein_coding	510.924	-0.0836216	0.182573	-0.458016	0.646941	0.760964
MED24	ENSG00000008838	protein_coding	2940.4	0.0378764	0.0475927	0.795845	0.426122	0.569159
RHOBTB2	ENSG00000008853	protein_coding	458.085	0.141252	0.0877038	1.61055	0.107277	0.203864
HEATR5B	ENSG00000008869	protein_coding	786.128	0.0525326	0.0598173	0.878219	0.379825	0.523452
SEC62	ENSG00000008952	protein_coding	5949.04	-0.189263	0.0517594	-3.65659	0.000255592	0.00153293
RPS20	ENSG00000008988	protein_coding	42503.6	-0.459345	0.103261	-4.4484	8.65124e-06	8.97098e-05
CSDE1	ENSG00000009307	protein_coding	15079.9	0.0904207	0.0497874	1.81614	0.0693492	0.145645
UBE3C	ENSG00000009335	protein_coding	3001.44	0.0740286	0.0622394	1.18942	0.234275	0.366743
REV3L	ENSG00000009413	protein_coding	531.57	0.030979	0.0774026	0.400232	0.688986	0.793066
TENM1	ENSG00000009694	protein_coding	276.229	0.329443	0.252617	1.30412	0.192192	0.315985
PAX7	ENSG00000009709	protein_coding	0.292936	0.194642	0.526283	0.369843	0.711499
MASP2	ENSG00000009724	protein_coding	9444.95	-0.648174	0.165153	-3.92468	8.68442e-05	0.000623725
IYD	ENSG00000009765	protein_coding	961.109	-0.773473	0.170311	-4.54154	5.58443e-06	6.20672e-05
FAM76A	ENSG00000009780	protein_coding	314.938	0.0299384	0.0534673	0.559939	0.575521	0.702928
TRAF3IP3	ENSG00000009790	protein_coding	136.889	0.448231	0.127827	3.50654	0.00045398	0.00249155
POMT2	ENSG00000009830	protein_coding	551.85	0.140068	0.057226	2.44763	0.0143798	0.0418844
VTA1	ENSG00000009844	protein_coding	1319.76	0.0798314	0.053628	1.48861	0.136589	0.245098
MLXIPL	ENSG00000009950	protein_coding	14861.2	-0.406322	0.107775	-3.7701	0.000163184	0.00105915
BAZ1B	ENSG00000009954	protein_coding	3114.55	0.253075	0.0473695	5.34257	9.1638e-08	1.85371e-06
RANBP9	ENSG00000010017	protein_coding	1742.28	0.101027	0.0565124	1.7877	0.073825	0.152956
ETV7	ENSG00000010030	protein_coding	197.538	0.426793	0.155731	2.74057	0.0061332	0.0209644
SPRTN	ENSG00000010072	protein_coding	361.852	0.149927	0.0482678	3.10614	0.00189548	0.00806075
EEF1AKNMT	ENSG00000010165	protein_coding	1729.12	0.160407	0.0513248	3.12534	0.001776	0.00764115
DYRK4	ENSG00000010219	protein_coding	426.042	-0.0142515	0.0724647	-0.196668	0.844087	0.902343
ZNF207	ENSG00000010244	protein_coding	3586.67	0.175101	0.0348236	5.02824	4.94991e-07	7.90474e-06
UQCRC1	ENSG00000010256	protein_coding	13962.2	-0.392693	0.0683362	-5.74649	9.11161e-09	2.50951e-07
STARD3NL	ENSG00000010270	protein_coding	618.232	0.371197	0.0698394	5.31501	1.06651e-07	2.10437e-06
CD9	ENSG00000010278	protein_coding	2347.62	0.0246333	0.109479	0.225005	0.821976	0.888045
HHATL	ENSG00000010282	protein_coding	5.56839	0.459263	0.232896	1.97197	0.0486134	0.110104
NCAPD2	ENSG00000010292	protein_coding	1416.49	0.637597	0.085068	7.49515	6.62245e-14	7.07556e-12
IFFO1	ENSG00000010295	protein_coding	873.311	-0.0720813	0.0616632	-1.16895	0.242423	0.376356
GIPR	ENSG00000010310	protein_coding	51.438	0.880713	0.198161	4.44444	8.81212e-06	9.1159e-05
PHF7	ENSG00000010318	protein_coding	228.081	-0.142753	0.0783932	-1.82099	0.0686086	0.144406
SEMA3G	ENSG00000010319	protein_coding	510.715	-0.375292	0.115106	-3.26041	0.00111251	0.00521712
NISCH	ENSG00000010322	protein_coding	2700.22	-0.0740647	0.0449276	-1.64854	0.0992427	0.192074
STAB1	ENSG00000010327	protein_coding	2562.52	-0.0625152	0.101998	-0.612905	0.539939	0.67312
FUZ	ENSG00000010361	protein_coding	339.076	0.059367	0.116441	0.509847	0.610159	0.732173
SLC6A13	ENSG00000010379	protein_coding	393.554	-0.60959	0.176386	-3.45599	0.000548274	0.0029199
IDS	ENSG00000010404	protein_coding	1751.83	0.528551	0.0750231	7.04518	1.85224e-12	1.39565e-10
PRSS3	ENSG00000010438	protein_coding	472.285	0.277655	0.292742	0.948462	0.342894	0.486526
ZNF200	ENSG00000010539	protein_coding	361.1	0.198658	0.0517787	3.83667	0.000124715	0.000848734
CD4	ENSG00000010610	protein_coding	2187.44	0.0768726	0.114928	0.668877	0.503574	0.640487
LRRC23	ENSG00000010626	protein_coding	163.461	-0.124825	0.0898735	-1.38889	0.164866	0.282008
BTK	ENSG00000010671	protein_coding	138.962	0.450082	0.120875	3.72354	0.000196452	0.00123467
HFE	ENSG00000010704	protein_coding	1087.68	-0.111402	0.0848141	-1.31349	0.189018	0.312076
SCMH1	ENSG00000010803	protein_coding	762.979	0.285735	0.065147	4.38601	1.15451e-05	0.000114325
FYN	ENSG00000010810	protein_coding	964.765	-0.272636	0.0913577	-2.98427	0.00284252	0.0111854
HIVEP2	ENSG00000010818	protein_coding	597.511	0.0653795	0.0756552	0.864177	0.387491	0.531111
FMO1	ENSG00000010932	protein_coding	250.777	0.565032	0.242702	2.32809	0.0199072	0.0542524
ELOA	ENSG00000011007	protein_coding	2139.61	-0.180007	0.0534814	-3.36578	0.00076327	0.00382855
LYPLA2	ENSG00000011009	protein_coding	3712.37	-0.238962	0.0611949	-3.90493	9.42516e-05	0.000667752
CLCN6	ENSG00000011021	protein_coding	601.194	0.0147925	0.0688458	0.214864	0.829873	0.893152
MRC2	ENSG00000011028	protein_coding	683.195	0.00171748	0.152238	0.0112815	0.990999	0.99484
NME1-NME2	ENSG00000011052	protein_coding	31.7213	-0.0987573	0.111944	-0.882206	0.377665	0.52138
SLC6A7	ENSG00000011083	protein_coding	8.68068	0.102659	0.246573	0.416342	0.67716	0.783898
TSPAN9	ENSG00000011105	protein_coding	3784.92	-0.387913	0.073924	-5.24745	1.54219e-07	2.89087e-06
BTBD7	ENSG00000011114	protein_coding	671.882	0.189167	0.0578168	3.27183	0.00106853	0.00505346
APBA3	ENSG00000011132	protein_coding	783.655	-0.0661655	0.0527794	-1.25362	0.209979	0.337827
MKS1	ENSG00000011143	protein_coding	390.933	0.00728868	0.0567867	0.128352	0.89787	0.937075
ABHD5	ENSG00000011198	protein_coding	531.927	-0.0691353	0.072751	-0.9503	0.34196	0.485439
ANOS1	ENSG00000011201	protein_coding	65.8301	0.582021	0.167827	3.46798	0.000524378	0.00281523
AKAP8L	ENSG00000011243	protein_coding	1673.19	-0.0493374	0.0534512	-0.923036	0.355988	0.499107
MBTD1	ENSG00000011258	protein_coding	720.546	0.0467331	0.0623393	0.749656	0.453462	0.594366
UTP18	ENSG00000011260	protein_coding	1236.05	0.227159	0.0532476	4.26608	1.98934e-05	0.000181427
RNF216	ENSG00000011275	protein_coding	1704.37	0.190334	0.0469573	4.05335	5.04898e-05	0.000397537
TTC19	ENSG00000011295	protein_coding	1172.99	-0.153039	0.0700888	-2.1835	0.0289993	0.0734561
PTBP1	ENSG00000011304	protein_coding	9299.83	0.0690598	0.0340458	2.02844	0.0425156	0.0991495
DPF1	ENSG00000011332	protein_coding	7.66837	0.688926	0.15397	4.47443	7.66152e-06	8.06094e-05
SYT7	ENSG00000011347	protein_coding	4242.24	0.14014	0.198167	0.707178	0.479456	0.618936
LARS2	ENSG00000011376	protein_coding	929.431	-0.0390844	0.0599834	-0.651588	0.514667	0.650708
PIK3C2A	ENSG00000011405	protein_coding	1385.77	0.210231	0.0644605	3.2614	0.00110865	0.00520112
PLAUR	ENSG00000011422	protein_coding	310.932	0.356053	0.134158	2.65397	0.00795498	0.0258305
ANLN	ENSG00000011426	protein_coding	577.323	1.23945	0.12742	9.72729	2.30654e-22	1.89521e-19
WIZ	ENSG00000011451	protein_coding	1976.85	-0.101165	0.0518738	-1.95022	0.0511499	0.114444
RABGAP1	ENSG00000011454	protein_coding	1133.62	0.126417	0.0529569	2.38717	0.0169786	0.047843
DCN	ENSG00000011465	protein_coding	3333.88	-0.6983	0.213373	-3.27267	0.00106538	0.00503994
QPCTL	ENSG00000011478	protein_coding	895.671	-0.0746762	0.0791511	-0.943463	0.345444	0.489098
PPP5C	ENSG00000011485	protein_coding	2127.28	0.151656	0.0457419	3.31546	0.000914911	0.00445263
CEP68	ENSG00000011523	protein_coding	651.045	0.0927198	0.0553331	1.67566	0.093804	0.183711
MAP4K3	ENSG00000011566	protein_coding	1073.89	0.327735	0.0724028	4.52656	5.99528e-06	6.5678e-05
ZBTB32	ENSG00000011590	protein_coding	16.5491	0.470441	0.139156	3.38066	0.00072311	0.00365634
TYROBP	ENSG00000011600	protein_coding	1575.36	0.123177	0.11757	1.04768	0.294784	0.435078
TMEM159	ENSG00000011638	protein_coding	141.307	0.526318	0.144175	3.65055	0.00026168	0.00156338
GABRA3	ENSG00000011677	protein_coding	45.195	1.94595	0.425419	4.57419	4.78059e-06	5.40203e-05
BRCA1	ENSG00000012048	protein_coding	383.802	0.768097	0.0904164	8.4951	1.97756e-17	4.90976e-15
ERCC1	ENSG00000012061	protein_coding	1969.87	-0.0716339	0.0746392	-0.959735	0.337189	0.480476
CD22	ENSG00000012124	protein_coding	85.4884	0.159819	0.160349	0.996695	0.318913	0.461357
SEMA3B	ENSG00000012171	protein_coding	814.779	0.0452036	0.179558	0.25175	0.801235	0.874134
MBTPS2	ENSG00000012174	protein_coding	1243.48	0.162982	0.0603429	2.70093	0.00691464	0.023064
PRICKLE3	ENSG00000012211	protein_coding	223.981	0.198959	0.0515296	3.86107	0.000112894	0.000780128
LTF	ENSG00000012223	protein_coding	101.876	-0.260926	0.17722	-1.47233	0.140931	0.250931
EXTL3	ENSG00000012232	protein_coding	1304.27	0.147703	0.078772	1.87506	0.0607838	0.131193
NR1H4	ENSG00000012504	protein_coding	3152.01	-0.228273	0.0799323	-2.85583	0.00429241	0.015667
ELOVL5	ENSG00000012660	protein_coding	5218.2	0.050061	0.0820806	0.609901	0.541928	0.674916
ALOX5	ENSG00000012779	protein_coding	343.021	0.263553	0.174774	1.50797	0.131563	0.238182
KDM5D	ENSG00000012817	protein_coding	698.758	0.0755965	0.289919	0.260751	0.794285	0.869225
CALCOCO1	ENSG00000012822	protein_coding	2167.02	-0.0531682	0.0608853	-0.873251	0.382526	0.526271
UBR7	ENSG00000012963	protein_coding	1095.31	0.174164	0.0477998	3.64361	0.000268836	0.0016004
MAP4K5	ENSG00000012983	protein_coding	719.221	0.260377	0.062101	4.1928	2.75533e-05	0.000238911
EHD3	ENSG00000013016	protein_coding	261.799	-0.148409	0.11353	-1.30723	0.191136	0.314714
PSMC4	ENSG00000013275	protein_coding	5075.77	-0.0372651	0.0597132	-0.624068	0.532583	0.666694
MAN2B2	ENSG00000013288	protein_coding	2992.14	-0.179031	0.068392	-2.61772	0.00885183	0.0281701
SLC7A14	ENSG00000013293	protein_coding	15.7574	0.712577	0.266919	2.66964	0.00759334	0.0248621
CLDN11	ENSG00000013297	protein_coding	138.284	0.523992	0.178888	2.92916	0.00339876	0.0129432
SLC25A39	ENSG00000013306	protein_coding	8571.47	-0.201338	0.0606121	-3.32175	0.000894538	0.00437507
MVP	ENSG00000013364	protein_coding	8126.74	-0.104841	0.090023	-1.16461	0.244179	0.378265
NUB1	ENSG00000013374	protein_coding	3051.98	0.0197085	0.0479547	0.410981	0.681087	0.787098
PGM3	ENSG00000013375	protein_coding	1901.77	0.056131	0.0718068	0.781696	0.434393	0.576485
RWDD2A	ENSG00000013392	protein_coding	315.011	-0.0502535	0.0592645	-0.847953	0.396464	0.539957
CLK1	ENSG00000013441	protein_coding	2113.21	-0.155843	0.0734854	-2.12074	0.0339439	0.0830793
POLR3B	ENSG00000013503	protein_coding	679.036	0.0112035	0.0517377	0.216543	0.828564	0.892189
ANGEL1	ENSG00000013523	protein_coding	1003.24	-0.0652419	0.0807228	-0.808222	0.418963	0.562569
RNF14	ENSG00000013561	protein_coding	2207.8	-0.0619842	0.0510613	-1.21392	0.224779	0.355913
DNASE1L1	ENSG00000013563	protein_coding	535.925	0.478614	0.0728044	6.57398	4.89892e-11	2.59695e-09
DDX11	ENSG00000013573	protein_coding	570	0.482393	0.0978574	4.92955	8.24197e-07	1.21655e-05
HEBP1	ENSG00000013583	protein_coding	2867.44	-0.251933	0.0682605	-3.69076	0.000223582	0.00137512
GPRC5A	ENSG00000013588	protein_coding	47.5974	0.0258469	0.2002	0.129106	0.897274	0.936685
MAMLD1	ENSG00000013619	protein_coding	363.053	0.71883	0.145564	4.93823	7.88343e-07	1.17216e-05
CD6	ENSG00000013725	protein_coding	230.177	0.151663	0.149709	1.01305	0.311035	0.452694
TACC3	ENSG00000013810	protein_coding	1380.13	0.59855	0.106471	5.62172	1.8906e-08	4.74852e-07
UFL1	ENSG00000014123	protein_coding	1404.43	-0.0525203	0.0693182	-0.757669	0.448649	0.589869
POLA2	ENSG00000014138	protein_coding	684.423	0.39573	0.0741599	5.33617	9.4929e-08	1.90687e-06
ZC3H3	ENSG00000014164	protein_coding	1731.55	-0.0913255	0.0746034	-1.22415	0.220897	0.351088
CAPN1	ENSG00000014216	protein_coding	6108.35	0.065651	0.0582932	1.12622	0.260072	0.39657
ACP3	ENSG00000014257	protein_coding	12.9387	0.188848	0.229283	0.823646	0.41014	0.553797
MDH1	ENSG00000014641	protein_coding	8053.15	-0.0686401	0.064458	-1.06488	0.28693	0.426496
SLC30A9	ENSG00000014824	protein_coding	1788.54	0.0599208	0.0555422	1.07883	0.280662	0.419638
MTMR11	ENSG00000014914	protein_coding	634.969	-0.0125054	0.146903	-0.0851272	0.93216	0.959434
COX15	ENSG00000014919	protein_coding	1757.08	-0.177256	0.0455389	-3.89242	9.92507e-05	0.000699579
CCDC88C	ENSG00000015133	protein_coding	390.479	0.09869	0.117801	0.837768	0.402161	0.545563
YAF2	ENSG00000015153	protein_coding	539.11	-0.0248164	0.0485111	-0.511561	0.608958	0.731038
ZMYND11	ENSG00000015171	protein_coding	2104.72	0.0959084	0.0537402	1.78467	0.0743151	0.153781
WAS	ENSG00000015285	protein_coding	375.798	0.160597	0.0997281	1.61034	0.107323	0.203915
DPEP1	ENSG00000015413	protein_coding	76.2504	0.293642	0.255163	1.1508	0.249814	0.384818
BID	ENSG00000015475	protein_coding	2312.74	-0.188195	0.0770128	-2.44368	0.0145381	0.0422422
MATR3	ENSG00000015479	protein_coding	94.8459	0.271976	0.113504	2.39619	0.0165665	0.0469383
NPC1L1	ENSG00000015520	protein_coding	2223.01	-0.863198	0.235808	-3.66059	0.000251632	0.00151313
XYLT2	ENSG00000015532	protein_coding	1464.89	-0.0202998	0.0568294	-0.357207	0.720937	0.816633
RGPD5	ENSG00000015568	protein_coding	0.226951	0.118074	0.296508	0.398216	0.690471
STMN4	ENSG00000015592	protein_coding	2.59023	0.252523	0.272702	0.926001	0.354446	0.497738
NUDCD3	ENSG00000015676	protein_coding	3370.14	-0.0216786	0.0455164	-0.476282	0.633874	0.750892
ISL1	ENSG00000016082	protein_coding	0.718208	1.43762	0.437171	3.28847	0.00100734	0.00480889
CHDH	ENSG00000016391	protein_coding	4236.97	-0.306938	0.0838271	-3.66156	0.000250686	0.00150946
IL20RA	ENSG00000016402	protein_coding	63.9959	1.01338	0.3627	2.794	0.00520604	0.0183421
CLCA1	ENSG00000016490	protein_coding	1.2524	3.21837	1.03572	3.10737	0.0018876	0.00803716
CLCA4	ENSG00000016602	protein_coding	0.694498	0.647263	0.495551	1.30615	0.191502	0.315183
GLT8D1	ENSG00000016864	protein_coding	2622.97	-0.178071	0.0693672	-2.56707	0.0102561	0.0317463
ATP2C1	ENSG00000017260	protein_coding	2361.46	0.20959	0.0477911	4.38555	1.15695e-05	0.000114467
IGF1	ENSG00000017427	protein_coding	404.214	0.0436558	0.182622	0.23905	0.811067	0.880851
SLC38A5	ENSG00000017483	protein_coding	92.6233	1.1491	0.171004	6.71972	1.8208e-11	1.04552e-09
RALBP1	ENSG00000017797	protein_coding	2305.45	0.0767718	0.0585164	1.31197	0.18953	0.312631
RUFY3	ENSG00000018189	protein_coding	676.075	0.0600752	0.0658145	0.912796	0.36135	0.504756
CNTN1	ENSG00000018236	protein_coding	58.5637	1.43301	0.372361	3.84843	0.000118876	0.000813753
SLC11A1	ENSG00000018280	protein_coding	150.902	0.312891	0.138054	2.26643	0.0234251	0.061776
WWTR1	ENSG00000018408	protein_coding	1685.78	0.401358	0.0990444	4.0523	5.07169e-05	0.00039887
AGPS	ENSG00000018510	protein_coding	2006.09	0.0186908	0.0566375	0.330007	0.741395	0.831888
ZNF806	ENSG00000018607	transcribed_unprocessed_pseudogene	0.0963118	-0.046064	0.744963	-0.0618339	0.950695
CXorf56	ENSG00000018610	protein_coding	712.795	0.458436	0.0494049	9.27915	1.70842e-20	9.2121e-18
ATP1A2	ENSG00000018625	protein_coding	98.4828	0.457542	0.182634	2.50524	0.0122367	0.0367595
TTC27	ENSG00000018699	protein_coding	696.315	0.0909964	0.0455497	1.99774	0.045745	0.104992
ZNF582	ENSG00000018869	protein_coding	101.959	0.0928687	0.124244	0.74747	0.45478	0.59561
VSIG2	ENSG00000019102	protein_coding	156.359	-0.699144	0.220528	-3.17032	0.00152269	0.00674645
PHLDB1	ENSG00000019144	protein_coding	686.62	0.420926	0.122127	3.44663	0.000567631	0.0030026
MARCO	ENSG00000019169	protein_coding	190.955	-1.26322	0.255496	-4.94418	7.64643e-07	1.14431e-05
CYP24A1	ENSG00000019186	protein_coding	2.8569	1.77031	0.388527	4.55647	5.2021e-06	5.82683e-05
PRDM11	ENSG00000019485	protein_coding	191.824	0.20635	0.0874906	2.35854	0.0183469	0.0508841
SYT13	ENSG00000019505	protein_coding	156.323	1.07813	0.319731	3.372	0.000746253	0.00375495
SNAI2	ENSG00000019549	protein_coding	607.848	0.0644295	0.155247	0.415014	0.678132	0.784734
CD74	ENSG00000019582	protein_coding	63938.3	0.185918	0.131952	1.40898	0.15884	0.274614
HGF	ENSG00000019991	protein_coding	399.779	-0.441925	0.192843	-2.29163	0.0219271	0.0586647
ZRANB1	ENSG00000019995	protein_coding	723.121	-0.0929682	0.10223	-0.9094	0.363139	0.506484
NCDN	ENSG00000020129	protein_coding	724.32	0.25539	0.0723964	3.52766	0.000419252	0.00233023
ADGRA2	ENSG00000020181	protein_coding	592.411	-0.127599	0.142846	-0.893266	0.371715	0.515217
CCT8L1P	ENSG00000020219	processed_pseudogene	0.258414	0.165691	0.35966	0.46069	0.645021
ZFP64	ENSG00000020256	protein_coding	584.354	0.283331	0.0452612	6.25991	3.85188e-10	1.60348e-08
MNAT1	ENSG00000020426	protein_coding	474.039	0.0206383	0.0550808	0.374692	0.70789	0.807099
SAMD4A	ENSG00000020577	protein_coding	899.11	-0.292854	0.0870504	-3.36419	0.00076768	0.00384644
RUNX3	ENSG00000020633	protein_coding	232.528	0.252242	0.129035	1.95483	0.0506028	0.113448
MRE11	ENSG00000020922	protein_coding	552.269	0.342833	0.0508114	6.74717	1.50755e-11	8.803e-10
PLEKHB1	ENSG00000021300	protein_coding	286.664	2.01264	0.241126	8.34681	7.01295e-17	1.5484e-14
SERPINB1	ENSG00000021355	protein_coding	3455.83	-0.0238173	0.0753506	-0.316087	0.751937	0.839377
CYP3A43	ENSG00000021461	protein_coding	195.627	-0.566298	0.214894	-2.63524	0.00840772	0.0270612
SLC7A9	ENSG00000021488	protein_coding	847.691	-0.360225	0.119445	-3.01583	0.0025628	0.0103031
SPAST	ENSG00000021574	protein_coding	725.514	0.09259	0.0460659	2.00995	0.0444368	0.10258
NRXN3	ENSG00000021645	protein_coding	169.653	-0.843845	0.225196	-3.74716	0.000178846	0.00114233
OSBPL5	ENSG00000021762	protein_coding	261.96	0.0671192	0.116564	0.575815	0.56474	0.694456
AQR	ENSG00000021776	protein_coding	1122.31	0.109499	0.0454278	2.41038	0.0159357	0.0454648
CPS1	ENSG00000021826	protein_coding	73362.5	-0.444482	0.207211	-2.14507	0.0319474	0.0792997
C8B	ENSG00000021852	protein_coding	15101.3	-0.440847	0.136213	-3.23645	0.00121027	0.00558003
FHL1	ENSG00000022267	protein_coding	871.84	0.0140994	0.125752	0.112121	0.910727	0.945903
RTF2	ENSG00000022277	protein_coding	3512.19	0.100281	0.042159	2.37864	0.0173765	0.0487199
GABRA1	ENSG00000022355	protein_coding	0.204906	0.266307	0.549638	0.484515	0.628021
NLRP2	ENSG00000022556	protein_coding	51	1.79449	0.223082	8.04409	8.68917e-16	1.42792e-13
SLC45A4	ENSG00000022567	protein_coding	510.557	-0.308174	0.165776	-1.85897	0.0630311	0.135081
RNF10	ENSG00000022840	protein_coding	6247.21	-0.0734579	0.0376846	-1.94928	0.0512622	0.11465
ZNF839	ENSG00000022976	protein_coding	242.901	-0.0204639	0.0686056	-0.298284	0.765486	0.848955
ZDHHC6	ENSG00000023041	protein_coding	1335.28	0.0410934	0.049114	0.836694	0.402765	0.546275
GRAMD1B	ENSG00000023171	protein_coding	448.538	0.113653	0.197366	0.575851	0.564716	0.694456
RNH1	ENSG00000023191	protein_coding	6386.13	-0.0510562	0.0558485	-0.91419	0.360617	0.504046
NDUFS1	ENSG00000023228	protein_coding	5219.8	-0.215864	0.0550296	-3.92268	8.757e-05	0.00062763
RB1CC1	ENSG00000023287	protein_coding	2738.81	-0.0565845	0.0784295	-0.721469	0.470621	0.610959
ERP44	ENSG00000023318	protein_coding	4185.88	-0.138036	0.0530641	-2.60131	0.00928698	0.0292983
ALAS1	ENSG00000023330	protein_coding	12973.7	-0.507125	0.120989	-4.19151	2.77109e-05	0.000239855
BIRC3	ENSG00000023445	protein_coding	3131.08	0.761666	0.158312	4.81118	1.50041e-06	2.01789e-05
AKAP11	ENSG00000023516	protein_coding	975.205	0.098308	0.073336	1.34051	0.180078	0.301197
GLRX2	ENSG00000023572	protein_coding	578.425	-0.0499943	0.0784483	-0.63729	0.523936	0.658927
SNAPC1	ENSG00000023608	protein_coding	184.117	0.118628	0.0654655	1.81206	0.0699764	0.146666
DERA	ENSG00000023697	protein_coding	2121.02	-0.136558	0.0700901	-1.94833	0.0513757	0.114867
STRAP	ENSG00000023734	protein_coding	3516.89	0.0914545	0.0455869	2.00616	0.0448397	0.103299
ABCC2	ENSG00000023839	protein_coding	7310.79	-0.359583	0.12719	-2.82713	0.00469674	0.016833
DEF6	ENSG00000023892	protein_coding	306.902	0.285024	0.117421	2.42736	0.015209	0.0437714
PLEKHO1	ENSG00000023902	protein_coding	1205.44	0.105868	0.111011	0.953676	0.340248	0.483705
GCLM	ENSG00000023909	protein_coding	2998.21	0.290235	0.10204	2.84431	0.00445073	0.0161001
UBR2	ENSG00000024048	protein_coding	2047.62	0.00382913	0.0526349	0.0727489	0.942006	0.965421
EHD2	ENSG00000024422	protein_coding	1860.49	-0.287489	0.10987	-2.61662	0.00888041	0.0282298
DEPDC1	ENSG00000024526	protein_coding	250.03	1.2051	0.13487	8.93527	4.06195e-19	1.57503e-16
CCDC28A	ENSG00000024862	protein_coding	1136.78	-0.297756	0.0688385	-4.32543	1.52233e-05	0.000144208
RRAGD	ENSG00000025039	protein_coding	1547.49	0.085592	0.108083	0.791914	0.428411	0.571336
HSF2	ENSG00000025156	protein_coding	318.761	0.317067	0.064111	4.94559	7.59149e-07	1.13658e-05
PHF20	ENSG00000025293	protein_coding	1073.12	0.197176	0.0396243	4.97614	6.4866e-07	9.90529e-06
HSD17B6	ENSG00000025423	protein_coding	20024.8	-0.535539	0.161034	-3.32564	0.000882163	0.00432497
NR1H3	ENSG00000025434	protein_coding	3048.14	-0.290687	0.0646152	-4.49874	6.83565e-06	7.34885e-05
TYMP	ENSG00000025708	protein_coding	5304.23	-0.418265	0.121174	-3.45177	0.000556927	0.00295731
NCAPH2	ENSG00000025770	protein_coding	2107.78	0.062412	0.0700633	0.890795	0.373039	0.516638
TOMM34	ENSG00000025772	protein_coding	1349.21	0.133844	0.0592284	2.2598	0.0238335	0.0626711
SEC63	ENSG00000025796	protein_coding	4570.12	-0.136026	0.054515	-2.4952	0.0125887	0.0376266
KPNA6	ENSG00000025800	protein_coding	2030.95	0.0820548	0.048915	1.6775	0.0934451	0.183164
VIM	ENSG00000026025	protein_coding	11629.1	0.0801548	0.0971935	0.824693	0.409546	0.553189
RTEL1-TNFRSF6B	ENSG00000026036	protein_coding	60.9226	0.208731	0.0992603	2.10286	0.0354777	0.086039
FAS	ENSG00000026103	protein_coding	623.058	-0.195085	0.120894	-1.61368	0.106596	0.202821
RNASET2	ENSG00000026297	protein_coding	1839.41	-0.226246	0.101499	-2.22904	0.0258114	0.0668934
CD44	ENSG00000026508	protein_coding	2695.28	0.42174	0.161336	2.61405	0.00894762	0.0284095
KCNG1	ENSG00000026559	protein_coding	28.5215	0.382886	0.256525	1.49259	0.135545	0.243667
AGPAT4	ENSG00000026652	protein_coding	222.018	0.681624	0.139667	4.88034	1.05904e-06	1.50587e-05
SLAMF7	ENSG00000026751	protein_coding	349.295	0.879905	0.171181	5.14019	2.74454e-07	4.7619e-06
BTN3A1	ENSG00000026950	protein_coding	1390.79	0.169661	0.091893	1.84629	0.0648498	0.138223
MIPEP	ENSG00000027001	protein_coding	519.291	-0.146793	0.0727877	-2.01672	0.0437243	0.101277
PRKCH	ENSG00000027075	protein_coding	451.064	0.088723	0.0926467	0.957648	0.33824	0.481506
INSRR	ENSG00000027644	protein_coding	7.49117	0.688968	0.246142	2.79907	0.005125	0.0181016
IFNGR1	ENSG00000027697	protein_coding	3748.7	-0.192925	0.104844	-1.84012	0.0657513	0.139635
B4GALT7	ENSG00000027847	protein_coding	1547.13	-0.222132	0.0653533	-3.39894	0.000676468	0.00346014
SH2D2A	ENSG00000027869	protein_coding	141.923	0.133936	0.14791	0.905524	0.365188	0.508457
VRK2	ENSG00000028116	protein_coding	326.687	0.405392	0.0657961	6.16134	7.21333e-10	2.78136e-08
TNFRSF1B	ENSG00000028137	protein_coding	2378.63	-0.0762977	0.0970654	-0.786045	0.431841	0.574246
VEZT	ENSG00000028203	protein_coding	1469.89	0.304952	0.0587069	5.19448	2.05291e-07	3.69941e-06
POU2F2	ENSG00000028277	protein_coding	113.327	0.346735	0.12718	2.72633	0.00640435	0.0217149
BRD9	ENSG00000028310	protein_coding	1089.44	0.160321	0.0560908	2.85825	0.00425988	0.0155762
SNX1	ENSG00000028528	protein_coding	3761.51	-0.0828109	0.0505562	-1.638	0.101423	0.195318
TBPL1	ENSG00000028839	protein_coding	467.916	0.02198	0.0656718	0.334694	0.737856	0.829481
ARNTL2	ENSG00000029153	protein_coding	488.327	0.424546	0.137422	3.08937	0.00200581	0.00843741
BCLAF1	ENSG00000029363	protein_coding	2415.44	0.0244725	0.0419634	0.583187	0.559768	0.690111
SLC39A9	ENSG00000029364	protein_coding	4113.06	-0.177022	0.0535995	-3.30269	0.000957629	0.00462142
ANK1	ENSG00000029534	protein_coding	20.9101	0.602574	0.176113	3.42151	0.000622738	0.00323314
IBSP	ENSG00000029559	protein_coding	16.4111	1.40198	0.307972	4.55229	5.30662e-06	5.92122e-05
TFB1M	ENSG00000029639	protein_coding	425.396	-0.356344	0.0730232	-4.87987	1.06154e-06	1.50844e-05
RABEP1	ENSG00000029725	protein_coding	1647.88	-0.0766466	0.0606871	-1.26298	0.206596	0.333691
HMGB3	ENSG00000029993	protein_coding	3026.15	0.414605	0.118056	3.51194	0.000444852	0.00245041
NUP160	ENSG00000030066	protein_coding	1321.89	0.255848	0.0589264	4.34183	1.413e-05	0.000135189
BAK1	ENSG00000030110	protein_coding	742.696	0.313817	0.0852051	3.68307	0.000230438	0.00140726
MUSK	ENSG00000030304	protein_coding	6.36624	1.93639	0.369884	5.23513	1.64866e-07	3.07209e-06
IKZF2	ENSG00000030419	protein_coding	104.042	0.0551847	0.12015	0.459298	0.64602	0.760358
GRN	ENSG00000030582	protein_coding	16390.9	0.121371	0.0633486	1.91592	0.0553755	0.121837
FAM13B	ENSG00000031003	protein_coding	510.408	0.271731	0.0635552	4.27551	1.907e-05	0.000174889
ARHGAP31	ENSG00000031081	protein_coding	416.234	-0.0505584	0.100432	-0.50341	0.614676	0.735905
CENPQ	ENSG00000031691	protein_coding	209.882	0.582326	0.0798356	7.29407	3.00736e-13	2.81258e-11
SARS1	ENSG00000031698	protein_coding	5886.08	-0.00770252	0.0633212	-0.121642	0.903183	0.940548
RANBP3	ENSG00000031823	protein_coding	1962.15	-0.00426689	0.0434212	-0.0982673	0.92172	0.953058
ARID4A	ENSG00000032219	protein_coding	752.232	-0.0692738	0.0732263	-0.946024	0.344136	0.487687
EIPR1	ENSG00000032389	protein_coding	880.406	0.142213	0.0569743	2.49609	0.012557	0.0375513
PNPLA6	ENSG00000032444	protein_coding	2404.7	-0.162351	0.0565688	-2.86997	0.00410509	0.0151111
IFT88	ENSG00000032742	protein_coding	613.835	-0.0965647	0.0692426	-1.39458	0.163141	0.279724
ALG1	ENSG00000033011	protein_coding	1071.62	-0.096422	0.0560881	-1.71912	0.0855931	0.171544
ZCCHC8	ENSG00000033030	protein_coding	824.331	0.131256	0.0526383	2.49354	0.0126478	0.0377737
ABCF2	ENSG00000033050	protein_coding	1740.73	0.158311	0.0512631	3.0882	0.00201376	0.00846574
CHPF2	ENSG00000033100	protein_coding	2098.2	0.116053	0.056571	2.05146	0.0402223	0.0949239
LRRC7	ENSG00000033122	protein_coding	29.895	0.280891	0.12747	2.20358	0.0275536	0.0705293
FUT8	ENSG00000033170	protein_coding	195.786	0.57968	0.118415	4.89532	9.81475e-07	1.41659e-05
UBA6	ENSG00000033178	protein_coding	1086.21	0.178642	0.0592032	3.01744	0.00254923	0.0102617
GAB2	ENSG00000033327	protein_coding	801.097	-0.198469	0.0836123	-2.37368	0.0176118	0.0492808
ATP6V0A1	ENSG00000033627	protein_coding	4010.91	-0.354717	0.0662889	-5.35109	8.74281e-08	1.77375e-06
PIAS1	ENSG00000033800	protein_coding	902.536	0.276749	0.0573746	4.82355	1.41025e-06	1.91004e-05
SLC4A7	ENSG00000033867	protein_coding	310.123	0.472882	0.106336	4.44706	8.70526e-06	9.02158e-05
APBA2	ENSG00000034053	protein_coding	96.9043	-0.00285705	0.187568	-0.0152321	0.987847	0.992824
MAP2K3	ENSG00000034152	protein_coding	2667.71	-0.446564	0.0709797	-6.29143	3.14559e-10	1.34516e-08
EFCAB1	ENSG00000034239	protein_coding	15.3285	-0.241659	0.223592	-1.0808	0.279784	0.418706
TMSB10	ENSG00000034510	protein_coding	23745.7	0.0295485	0.136589	0.216331	0.82873	0.892311
ASTE1	ENSG00000034533	protein_coding	243.092	0.0858612	0.0431505	1.98981	0.0466121	0.106536
RNF19A	ENSG00000034677	protein_coding	2597.51	0.105336	0.0818581	1.28681	0.19816	0.323303
PEX3	ENSG00000034693	protein_coding	595.254	-0.201545	0.0753251	-2.67566	0.00745815	0.0245054
GABARAPL2	ENSG00000034713	protein_coding	2464.23	-0.118991	0.0516571	-2.30349	0.0212515	0.0572513
MYOC	ENSG00000034971	protein_coding	1.32913	-0.734204	0.339091	-2.16521	0.0303713	0.076221
SH3YL1	ENSG00000035115	protein_coding	577.008	0.171269	0.159009	1.0771	0.281437	0.420383
FAM136A	ENSG00000035141	protein_coding	1833.9	-0.0406553	0.0616597	-0.65935	0.509671	0.646146
VCL	ENSG00000035403	protein_coding	2010.85	0.251924	0.0775461	3.2487	0.00115935	0.00539569
DEPDC1B	ENSG00000035499	protein_coding	267.523	1.15668	0.152305	7.59453	3.0891e-14	3.54168e-12
DAPK2	ENSG00000035664	protein_coding	611.104	-0.0673697	0.119426	-0.564113	0.572677	0.700819
NSMAF	ENSG00000035681	protein_coding	544.444	0.294849	0.076107	3.87414	0.000107004	0.000746754
ADSS2	ENSG00000035687	protein_coding	1598.98	0.189205	0.0583065	3.24501	0.00117448	0.00544842
STAP1	ENSG00000035720	protein_coding	9.21799	0.240618	0.184386	1.30497	0.191903	0.315601
TIMP2	ENSG00000035862	protein_coding	4884.38	0.209536	0.144037	1.45474	0.145741	0.257423
RFC1	ENSG00000035928	protein_coding	2750.13	0.0678173	0.0593852	1.14199	0.253458	0.389075
TBC1D23	ENSG00000036054	protein_coding	1115.06	0.0279224	0.0537078	0.519894	0.603137	0.7264
CUL3	ENSG00000036257	protein_coding	1776.52	0.143524	0.0456209	3.14601	0.00165513	0.00721923
MYOM2	ENSG00000036448	protein_coding	78.0036	0.126798	0.177721	0.713467	0.475557	0.615158
OTC	ENSG00000036473	protein_coding	4818.11	-0.660585	0.180513	-3.65948	0.000252724	0.00151811
CYP46A1	ENSG00000036530	protein_coding	35.1373	-0.26718	0.123698	-2.15995	0.0307769	0.077037
ZZZ3	ENSG00000036549	protein_coding	1173.62	0.0857412	0.0494338	1.73447	0.0828354	0.167319
SLC18A1	ENSG00000036565	protein_coding	1.53654	0.545115	0.23838	2.28675	0.0222106	0.059243
USP2	ENSG00000036672	protein_coding	479.348	-0.502763	0.134622	-3.73463	0.000187993	0.00119061
CASR	ENSG00000036828	protein_coding	21.3743	-0.326715	0.301793	-1.08258	0.278995	0.41785
TUBG2	ENSG00000037042	protein_coding	449.783	0.116754	0.0688107	1.69674	0.0897456	0.177732
RPL26L1	ENSG00000037241	protein_coding	939.952	-0.225189	0.0641727	-3.50911	0.000449615	0.00247152
FLT4	ENSG00000037280	protein_coding	668.211	-0.431406	0.0932671	-4.62549	3.73717e-06	4.3957e-05
NSUN2	ENSG00000037474	protein_coding	2721.41	0.0618893	0.046009	1.34516	0.178575	0.299345
FBXO42	ENSG00000037637	protein_coding	801.799	0.124023	0.0469862	2.63957	0.00830123	0.0267709
MFAP3	ENSG00000037749	protein_coding	322.489	0.290126	0.0981848	2.95489	0.00312776	0.0120927
MRI1	ENSG00000037757	protein_coding	714.738	0.083945	0.0572541	1.46618	0.142599	0.25309
METTL1	ENSG00000037897	protein_coding	718.664	0.0242133	0.0740181	0.327127	0.743572	0.833544
HOXC8	ENSG00000037965	protein_coding	6.88535	-0.257693	0.397585	-0.648145	0.516891	0.652782
AGA	ENSG00000038002	protein_coding	1056.07	-0.187161	0.0920469	-2.03332	0.0420198	0.0982322
PI4K2B	ENSG00000038210	protein_coding	1473.59	-0.141224	0.0746666	-1.89139	0.0585717	0.127447
BOD1L1	ENSG00000038219	protein_coding	1003.02	0.206598	0.0792513	2.60688	0.00913725	0.0288934
MAT2B	ENSG00000038274	protein_coding	2560.43	-0.0363656	0.0620918	-0.585675	0.558094	0.688736
TLL1	ENSG00000038295	protein_coding	15.371	0.449577	0.171229	2.6256	0.00864969	0.0276697
EDC4	ENSG00000038358	protein_coding	974.884	0.247838	0.0795461	3.11566	0.00183536	0.00785308
TRIO	ENSG00000038382	protein_coding	1625.1	0.21108	0.0718932	2.93602	0.00332455	0.0126984
VCAN	ENSG00000038427	protein_coding	1795.6	-0.0583161	0.213803	-0.272757	0.78504	0.862904
CLEC16A	ENSG00000038532	protein_coding	1154.41	-0.058125	0.0605362	-0.96017	0.33697	0.480252
MSR1	ENSG00000038945	protein_coding	499.068	0.339842	0.118509	2.86765	0.00413538	0.0151999
CDH1	ENSG00000039068	protein_coding	8507.43	-0.0811123	0.124848	-0.649688	0.515894	0.651737
MTREX	ENSG00000039123	protein_coding	1805.12	0.133924	0.0436849	3.06568	0.00217176	0.00901353
DNAH5	ENSG00000039139	protein_coding	185.413	-0.0772551	0.190175	-0.406232	0.684572	0.790041
ZFYVE16	ENSG00000039319	protein_coding	1096.53	0.16659	0.0517963	3.21625	0.00129879	0.00591351
RIPOR1	ENSG00000039523	protein_coding	1641.16	0.0129461	0.0615619	0.210294	0.833438	0.89562
C6	ENSG00000039537	protein_coding	12201.1	-0.875321	0.164444	-5.32292	1.02112e-07	2.02985e-06
RAI14	ENSG00000039560	protein_coding	2057.8	0.261066	0.07169	3.64159	0.000270955	0.00160913
SOX30	ENSG00000039600	protein_coding	3.1552	-0.491959	0.18861	-2.60834	0.00909824	0.0288003
PNKP	ENSG00000039650	protein_coding	1263.24	-0.0371252	0.0615275	-0.603391	0.546249	0.678632
BEST2	ENSG00000039987	protein_coding	0.5099	0.497173	0.264123	1.88236	0.0597877	0.129516
PHLPP2	ENSG00000040199	protein_coding	389.963	0.177681	0.0817168	2.17435	0.0296787	0.0747708
SPDL1	ENSG00000040275	protein_coding	320.993	0.694996	0.0756685	9.18475	4.12482e-20	2.00489e-17
STAU2	ENSG00000040341	protein_coding	1496.17	-0.0136891	0.0612904	-0.223349	0.823264	0.888867
SLC66A1	ENSG00000040487	protein_coding	1116.98	-0.116061	0.0728534	-1.59307	0.111145	0.209275
CTNS	ENSG00000040531	protein_coding	838.399	-0.103296	0.0565185	-1.82765	0.0676014	0.142746
RTN4R	ENSG00000040608	protein_coding	453.762	-0.298843	0.131672	-2.26961	0.0232314	0.0613919
PHF23	ENSG00000040633	protein_coding	1275.1	-0.092775	0.0601503	-1.54239	0.12298	0.225987
CDH10	ENSG00000040731	protein_coding	6.4912	3.68553	0.469913	7.843	4.39911e-15	6.02433e-13
INPP4A	ENSG00000040933	protein_coding	553.606	0.231552	0.0620444	3.73203	0.000189941	0.00119965
RAB27B	ENSG00000041353	protein_coding	170.494	0.658117	0.199882	3.29252	0.000992929	0.0047552
PSMA4	ENSG00000041357	protein_coding	4957.18	-0.0571177	0.0522571	-1.09301	0.274388	0.412742
MYO16	ENSG00000041515	protein_coding	118.8	-0.249927	0.14999	-1.66629	0.0956554	0.186575
LSG1	ENSG00000041802	protein_coding	1458.89	0.100574	0.0384078	2.61859	0.0088295	0.0281222
PARP3	ENSG00000041880	protein_coding	840.745	0.0119063	0.0695325	0.171233	0.86404	0.915506
TNC	ENSG00000041982	protein_coding	1060.73	1.12707	0.169526	6.64837	2.96352e-11	1.64159e-09
THAP3	ENSG00000041988	protein_coding	532.955	-0.125224	0.0692072	-1.80941	0.0703877	0.147315
RIPOR3	ENSG00000042062	protein_coding	90.4988	-0.289317	0.15774	-1.83413	0.0666343	0.141152
TDP1	ENSG00000042088	protein_coding	430.728	0.190604	0.0545602	3.49346	0.000476797	0.00259695
AIFM2	ENSG00000042286	protein_coding	2363.12	-0.210734	0.0826425	-2.54995	0.0107738	0.0331021
C2orf83	ENSG00000042304	protein_coding	0.473846	1.07716	0.528231	2.03918	0.0414322	0.0972076
SPATA7	ENSG00000042317	protein_coding	206.727	-0.0215004	0.0671187	-0.320334	0.748715	0.837135
MED17	ENSG00000042429	protein_coding	612.706	0.218622	0.049388	4.42663	9.57186e-06	9.7932e-05
RETSAT	ENSG00000042445	protein_coding	7374.13	-0.337119	0.0857246	-3.93258	8.40375e-05	0.000607612
CAPG	ENSG00000042493	protein_coding	1545.47	0.209163	0.146383	1.42887	0.15304	0.267184
AP2S1	ENSG00000042753	protein_coding	4089.75	-0.279532	0.0758246	-3.68656	0.000227304	0.00139255
USH2A	ENSG00000042781	protein_coding	467.151	0.524239	0.193615	2.70763	0.00677653	0.0227069
ZPBP	ENSG00000042813	protein_coding	0.231022	-0.0303082	0.556947	-0.0544184	0.956602
TG	ENSG00000042832	protein_coding	55.7184	0.197193	0.206874	0.953202	0.340488	0.483986
ADAM28	ENSG00000042980	protein_coding	107.025	0.988943	0.169655	5.82914	5.57131e-09	1.64049e-07
BARX2	ENSG00000043039	protein_coding	6.19437	1.56433	0.253745	6.16498	7.04922e-10	2.73336e-08
DCUN1D1	ENSG00000043093	protein_coding	1380.58	-0.0800376	0.056354	-1.42027	0.15553	0.270532
JADE2	ENSG00000043143	protein_coding	942.628	0.27979	0.0710201	3.93958	8.16231e-05	0.000593138
ZIC2	ENSG00000043355	protein_coding	282.983	0.594593	0.205599	2.892	0.00382794	0.0142782
LCP2	ENSG00000043462	protein_coding	564.945	0.322193	0.108995	2.95603	0.00311626	0.012059
TRIT1	ENSG00000043514	protein_coding	494.044	0.0903499	0.0514047	1.75762	0.0788121	0.160954
ADRB1	ENSG00000043591	protein_coding	25.5766	-0.865952	0.205053	-4.22306	2.41011e-05	0.000212991
GUCA2B	ENSG00000044012	protein_coding	129.939	0.142223	0.242359	0.586826	0.557321	0.688053
CUL7	ENSG00000044090	protein_coding	1891.67	0.0435498	0.0663567	0.656298	0.511632	0.647847
CTNNA1	ENSG00000044115	protein_coding	11947.9	0.0238233	0.046132	0.516415	0.605564	0.728205
PHKA2	ENSG00000044446	protein_coding	3157.84	-0.01706	0.0657917	-0.259304	0.795401	0.870025
CNTLN	ENSG00000044459	protein_coding	646.356	0.0928287	0.0871177	1.06555	0.286625	0.426134
EPHA3	ENSG00000044524	protein_coding	242.631	-0.20308	0.187113	-1.08533	0.277775	0.416657
HSPA5	ENSG00000044574	protein_coding	44025.3	0.0193142	0.0678483	0.284668	0.775899	0.856511
DSG2	ENSG00000046604	protein_coding	1791.84	0.884519	0.151	5.85774	4.6922e-09	1.41918e-07
GEMIN8	ENSG00000046647	protein_coding	470.457	0.0956924	0.054024	1.77129	0.0765121	0.157372
OFD1	ENSG00000046651	protein_coding	762.689	0.167386	0.0581056	2.88072	0.00396765	0.0147024
GPM6B	ENSG00000046653	protein_coding	27.0043	0.349996	0.116654	3.00028	0.00269731	0.0107364
MAGEC2	ENSG00000046774	protein_coding	427.253	2.14953	0.421306	5.10205	3.35988e-07	5.6616e-06
PREX2	ENSG00000046889	protein_coding	194.124	0.679599	0.144081	4.71679	2.39591e-06	3.01323e-05
WDR37	ENSG00000047056	protein_coding	578.865	0.021115	0.0523517	0.403331	0.686705	0.791546
YTHDC2	ENSG00000047188	protein_coding	1090.38	0.0444709	0.0609318	0.729847	0.465484	0.606045
CTPS2	ENSG00000047230	protein_coding	833.184	0.143416	0.0599506	2.39223	0.0167462	0.0473349
ATP6V1H	ENSG00000047249	protein_coding	1701.94	-0.0460171	0.0694248	-0.662833	0.507437	0.643911
POLR2B	ENSG00000047315	protein_coding	2043.64	0.209261	0.0609394	3.43392	0.000594916	0.00311872
FAM214A	ENSG00000047346	protein_coding	1219.8	-0.190221	0.0744443	-2.55522	0.0106122	0.0326958
ARAP2	ENSG00000047365	protein_coding	400.761	0.340892	0.100794	3.38207	0.000719424	0.00364037
TPR	ENSG00000047410	protein_coding	4020.41	0.255536	0.0606617	4.21248	2.5258e-05	0.000221852
CP	ENSG00000047457	protein_coding	35203.1	-0.215488	0.143412	-1.50258	0.132948	0.24006
KIAA0556	ENSG00000047578	protein_coding	577.829	0.106631	0.0704279	1.51404	0.130016	0.235939
DTNBP1	ENSG00000047579	protein_coding	530.658	0.30285	0.0793784	3.81527	0.000136033	0.000913149
XK	ENSG00000047597	protein_coding	193.225	0.362526	0.193894	1.86971	0.0615236	0.132511
ANO2	ENSG00000047617	protein_coding	54.9827	0.947898	0.202165	4.68874	2.74887e-06	3.38762e-05
C12orf4	ENSG00000047621	protein_coding	394.143	0.178311	0.045174	3.94721	7.90661e-05	0.000577597
SCML1	ENSG00000047634	protein_coding	1288.65	0.264944	0.0833355	3.17925	0.00147656	0.00657583
WWC3	ENSG00000047644	protein_coding	878.584	0.329479	0.0767732	4.29159	1.77399e-05	0.00016435
ARHGAP6	ENSG00000047648	protein_coding	81.0019	-0.174155	0.110263	-1.57944	0.114234	0.213659
FAM184B	ENSG00000047662	protein_coding	9.81537	0.147326	0.0992748	1.48402	0.137804	0.246724
MAP4	ENSG00000047849	protein_coding	7750.8	0.0780074	0.0486517	1.60338	0.10885	0.20609
GOPC	ENSG00000047932	protein_coding	1006.76	-0.0503277	0.0554693	-0.907306	0.364245	0.507534
ROS1	ENSG00000047936	protein_coding	24.6448	0.217142	0.282161	0.769567	0.441557	0.583046
USP28	ENSG00000048028	protein_coding	644.297	0.187503	0.056087	3.34307	0.000828571	0.00409714
HDAC9	ENSG00000048052	protein_coding	86.5999	0.793162	0.137132	5.78395	7.29665e-09	2.06569e-07
TSPAN17	ENSG00000048140	protein_coding	1826.06	-0.0530957	0.0608935	-0.871944	0.383239	0.526978
NOP16	ENSG00000048162	protein_coding	1070.41	-0.33545	0.0844397	-3.97266	7.10738e-05	0.000528954
CC2D2A	ENSG00000048342	protein_coding	183.406	0.397195	0.0901924	4.40387	1.06339e-05	0.000107052
RRM2B	ENSG00000048392	protein_coding	1516.62	-0.0376125	0.072468	-0.519022	0.603746	0.726879
ZNF800	ENSG00000048405	protein_coding	568.998	0.0388528	0.0538723	0.721202	0.470785	0.611103
TNFRSF17	ENSG00000048462	protein_coding	15.8917	1.13432	0.275624	4.11546	3.86416e-05	0.000317807
SNX29	ENSG00000048471	protein_coding	540.534	0.279883	0.0804103	3.48068	0.000500137	0.00270359
LMO3	ENSG00000048540	protein_coding	20.7815	0.366695	0.151837	2.41506	0.0157328	0.0449899
MRPS10	ENSG00000048544	protein_coding	2028.17	0.0236726	0.0489181	0.483923	0.628441	0.747148
GUCA1A	ENSG00000048545	protein_coding	0.590557	0.296127	0.281148	1.05328	0.292215	0.432136
RSF1	ENSG00000048649	protein_coding	959.526	0.146001	0.0515112	2.83437	0.00459169	0.016532
VPS13D	ENSG00000048707	protein_coding	1776.64	-0.0454615	0.0608737	-0.746816	0.455175	0.595941
CELF2	ENSG00000048740	protein_coding	314.456	0.411166	0.13286	3.09472	0.00196996	0.008316
FAM120A	ENSG00000048828	protein_coding	6569.41	-0.0293843	0.0417312	-0.704133	0.48135	0.620595
R3HDM1	ENSG00000048991	protein_coding	861.759	0.235044	0.0488678	4.80979	1.51087e-06	2.02958e-05
COL9A2	ENSG00000049089	protein_coding	209.104	1.24144	0.18334	6.77127	1.27655e-11	7.5955e-10
KITLG	ENSG00000049130	protein_coding	364.193	0.42168	0.121943	3.45802	0.000544159	0.00290246
ERCC8	ENSG00000049167	protein_coding	209.296	0.0441001	0.0478597	0.921445	0.356818	0.500012
ADAMTS6	ENSG00000049192	protein_coding	39.8056	0.567389	0.151023	3.75696	0.000171988	0.00110589
H6PD	ENSG00000049239	protein_coding	10352.5	-0.3154	0.0928185	-3.39803	0.000678737	0.00346651
VAMP3	ENSG00000049245	protein_coding	2328.1	0.161226	0.0587981	2.74202	0.00610629	0.020889
PER3	ENSG00000049246	protein_coding	935.486	0.0368767	0.108897	0.338639	0.734882	0.827243
UTS2	ENSG00000049247	protein_coding	14.8193	0.2919	0.250592	1.16484	0.244083	0.378168
TNFRSF9	ENSG00000049249	protein_coding	91.8746	1.09734	0.194289	5.64798	1.62348e-08	4.17796e-07
EPN3	ENSG00000049283	protein_coding	13.9619	0.696874	0.186322	3.74016	0.0001839	0.00116919
LTBP1	ENSG00000049323	protein_coding	1060.27	0.397864	0.137457	2.89445	0.00379818	0.014201
RCN1	ENSG00000049449	protein_coding	4206.33	-0.123515	0.103723	-1.19081	0.233727	0.366118
ELN	ENSG00000049540	protein_coding	1370.99	-0.790081	0.185015	-4.27036	1.95154e-05	0.000178452
RFC2	ENSG00000049541	protein_coding	1278.12	0.163772	0.0651746	2.51282	0.0119772	0.03614
ARID1B	ENSG00000049618	protein_coding	1380.5	0.0855772	0.0603991	1.41686	0.156524	0.271712
CLPTM1L	ENSG00000049656	protein_coding	6457.47	-0.0577234	0.0624054	-0.924976	0.354979	0.498146
NEDD4L	ENSG00000049759	protein_coding	2848.57	0.00849201	0.0853087	0.0995445	0.920706	0.952401
FOXP3	ENSG00000049768	protein_coding	248.927	-0.580933	0.176368	-3.29386	0.000988215	0.00473525
PPP1R3F	ENSG00000049769	protein_coding	263.898	0.192487	0.110006	1.74979	0.080155	0.163037
HEXB	ENSG00000049860	protein_coding	7551.17	-0.0535071	0.065804	-0.813128	0.416145	0.559846
PTCD2	ENSG00000049883	protein_coding	372.61	-0.0493566	0.0544656	-0.906198	0.364831	0.508166
NEXMIF	ENSG00000050030	protein_coding	5.88899	0.779795	0.295152	2.64201	0.00824151	0.02662
JKAMP	ENSG00000050130	protein_coding	1156.12	0.037319	0.0493061	0.756885	0.449119	0.590217
DKK3	ENSG00000050165	protein_coding	1428.64	0.187888	0.171553	1.09522	0.273422	0.411755
ARHGEF5	ENSG00000050327	protein_coding	533.61	0.0159455	0.101049	0.1578	0.874615	0.922293
NFE2L3	ENSG00000050344	protein_coding	372.525	1.0596	0.117822	8.99319	2.40159e-19	1.01072e-16
MCUR1	ENSG00000050393	protein_coding	1789.61	0.174331	0.0719125	2.4242	0.015342	0.0440959
LIMA1	ENSG00000050405	protein_coding	1222.82	0.233191	0.0821733	2.8378	0.00454256	0.0163806
LETMD1	ENSG00000050426	protein_coding	2091.16	-0.186217	0.0504219	-3.69317	0.000221476	0.00136562
SLC4A8	ENSG00000050438	protein_coding	20.4883	0.880553	0.127584	6.90174	5.13697e-12	3.40262e-10
LAMC3	ENSG00000050555	protein_coding	846.027	-0.701079	0.165279	-4.24179	2.21741e-05	0.000198967
PTGER3	ENSG00000050628	protein_coding	48.8617	0.149793	0.157988	0.948131	0.343063	0.486685
TNIP3	ENSG00000050730	protein_coding	7.74489	0.50255	0.208516	2.41013	0.015947	0.045482
MAPK9	ENSG00000050748	protein_coding	1523.45	0.154647	0.0492007	3.14319	0.00167115	0.00727623
COL23A1	ENSG00000050767	protein_coding	62.8282	-0.181222	0.172402	-1.05116	0.293185	0.433311
BCAR1	ENSG00000050820	protein_coding	2594.34	0.01177	0.0684786	0.171878	0.863533	0.915166
FAM160A2	ENSG00000051009	protein_coding	1574.86	-0.13493	0.0553491	-2.43779	0.0147772	0.042764
HERPUD1	ENSG00000051108	protein_coding	5786.54	-0.30318	0.0718938	-4.21706	2.47511e-05	0.000217843
HOMER3	ENSG00000051128	protein_coding	603.539	0.585042	0.124327	4.70566	2.53041e-06	3.15365e-05
RAD51	ENSG00000051180	protein_coding	160.928	0.71946	0.11306	6.36352	1.9718e-10	8.8718e-09
POLQ	ENSG00000051341	protein_coding	138.995	1.02022	0.124431	8.19904	2.42307e-16	4.69775e-14
PIK3CB	ENSG00000051382	protein_coding	1236.24	0.195711	0.0522814	3.74342	0.000181535	0.00115715
CYBA	ENSG00000051523	protein_coding	3158.39	-0.0524751	0.169342	-0.309876	0.756655	0.842899
THOC3	ENSG00000051596	protein_coding	373.577	0.0939577	0.0619193	1.51742	0.12916	0.234726
HEBP2	ENSG00000051620	protein_coding	2909.94	-0.339238	0.0778664	-4.35667	1.32056e-05	0.000127726
MPHOSPH9	ENSG00000051825	protein_coding	515.268	0.289433	0.0720303	4.01822	5.86402e-05	0.000449506
PLEKHA5	ENSG00000052126	protein_coding	1061.98	0.115087	0.0740203	1.55481	0.119992	0.221843
PRSS8	ENSG00000052344	protein_coding	985.587	0.184985	0.275278	0.671994	0.501587	0.638579
SIKE1	ENSG00000052723	protein_coding	1025.77	0.0988642	0.0488519	2.02375	0.0429958	0.099984
RRP12	ENSG00000052749	protein_coding	1547.67	-0.0277739	0.078092	-0.355656	0.722098	0.817294
FNIP2	ENSG00000052795	protein_coding	1972.31	-0.188403	0.119409	-1.5778	0.114612	0.214249
MSMO1	ENSG00000052802	protein_coding	12462.1	-0.527292	0.108189	-4.87381	1.09469e-06	1.54573e-05
TTC17	ENSG00000052841	protein_coding	2993.68	-0.0232623	0.05653	-0.411504	0.680703	0.786786
ALX4	ENSG00000052850	protein_coding	1.90293	0.866068	0.248945	3.47896	0.00050337	0.00271979
FSTL4	ENSG00000053108	protein_coding	111.664	0.257156	0.214091	1.20115	0.229693	0.361584
FOXN3	ENSG00000053254	protein_coding	2595.11	-0.15186	0.0738434	-2.05651	0.0397335	0.0939889
METTL24	ENSG00000053328	protein_coding	21.1348	0.373786	0.204339	1.82924	0.0673631	0.142358
AKR7A2	ENSG00000053371	protein_coding	2468.11	-0.233949	0.0715057	-3.27175	0.00106883	0.00505417
MRTO4	ENSG00000053372	protein_coding	1563.23	-0.00158094	0.0679893	-0.0232528	0.981449	0.989246
NNAT	ENSG00000053438	protein_coding	11.2162	0.305788	0.162	1.88758	0.0590822	0.128356
USE1	ENSG00000053501	protein_coding	1406.51	-0.422291	0.0819213	-5.15483	2.53859e-07	4.44703e-06
MCF2L2	ENSG00000053524	protein_coding	55.7094	1.53871	0.206688	7.44457	9.72629e-14	1.01453e-11
NRIP2	ENSG00000053702	protein_coding	143.182	-0.164722	0.095502	-1.72481	0.0845623	0.169988
LAMA3	ENSG00000053747	protein_coding	1434.14	0.148777	0.184181	0.807776	0.419219	0.562759
AP5M1	ENSG00000053770	protein_coding	1100.31	-0.101741	0.0632344	-1.60895	0.107627	0.204349
ANAPC4	ENSG00000053900	protein_coding	770.766	0.0729355	0.0496459	1.46911	0.141802	0.252156
KCNQ1	ENSG00000053918	protein_coding	357.081	0.577415	0.151481	3.81181	0.000137954	0.000925148
TRAPPC3	ENSG00000054116	protein_coding	2006.1	-0.0379927	0.0479706	-0.792	0.42836	0.571297
THRAP3	ENSG00000054118	protein_coding	4097.28	0.0454307	0.0367079	1.23763	0.215854	0.345043
PHPT1	ENSG00000054148	protein_coding	3885.62	-0.1569	0.0988181	-1.58777	0.112339	0.210887
ENTPD2	ENSG00000054179	protein_coding	229.826	0.223046	0.156885	1.42171	0.15511	0.269978
LY75	ENSG00000054219	protein_coding	98.717	0.390467	0.125058	3.12228	0.00179457	0.00770184
ARID4B	ENSG00000054267	protein_coding	1386.05	0.141307	0.0634332	2.22765	0.0259039	0.0670827
OPN3	ENSG00000054277	protein_coding	512.258	0.0626656	0.118279	0.529811	0.596243	0.720929
SDCCAG8	ENSG00000054282	protein_coding	617.128	0.0969176	0.0529843	1.82917	0.0673734	0.142371
PTPRN	ENSG00000054356	protein_coding	5.31262	0.878292	0.213242	4.11876	3.80916e-05	0.000314108
HHAT	ENSG00000054392	protein_coding	458.233	0.088023	0.106289	0.828149	0.407586	0.55117
KIF1B	ENSG00000054523	protein_coding	2009.91	0.0283032	0.0685068	0.413144	0.679501	0.785817
FOXC1	ENSG00000054598	protein_coding	203.984	0.234869	0.162311	1.44703	0.14789	0.26031
TBC1D22A	ENSG00000054611	protein_coding	1657.91	-0.130079	0.0583974	-2.22748	0.0259151	0.0670989
SYNE2	ENSG00000054654	protein_coding	2288.02	0.0864108	0.0924505	0.93467	0.349958	0.493586
PLEKHH1	ENSG00000054690	protein_coding	207.609	0.130617	0.107385	1.21634	0.223856	0.354777
ATP9A	ENSG00000054793	protein_coding	2308.95	0.187581	0.0985788	1.90286	0.0570594	0.124841
SPO11	ENSG00000054796	protein_coding	0.0886524	-0.528479	1.43375	-0.368599	0.712427
CBLN4	ENSG00000054803	protein_coding	59.8357	0.313073	0.287489	1.08899	0.276158	0.414734
CHRDL2	ENSG00000054938	protein_coding	378.951	-0.272922	0.176458	-1.54667	0.121944	0.224681
FAM168A	ENSG00000054965	protein_coding	1938.97	0.117716	0.0559241	2.10493	0.0352974	0.0856982
RELT	ENSG00000054967	protein_coding	144.598	0.54426	0.0945159	5.7584	8.49137e-09	2.3594e-07
GALC	ENSG00000054983	protein_coding	553.92	0.0691156	0.119888	0.576504	0.564275	0.694155
NOP58	ENSG00000055044	protein_coding	2616.19	0.113268	0.0545029	2.0782	0.0376913	0.0902594
SZRD1	ENSG00000055070	protein_coding	3631.19	0.00999648	0.0489651	0.204155	0.838232	0.898589
KCNH2	ENSG00000055118	protein_coding	68.4091	0.825777	0.262903	3.141	0.00168374	0.00732087
CUL1	ENSG00000055130	protein_coding	3249.85	-0.0113473	0.0506748	-0.223924	0.822816	0.888661
FAM114A2	ENSG00000055147	protein_coding	799.675	-0.0450654	0.0482605	-0.933795	0.35041	0.494121
CYFIP2	ENSG00000055163	protein_coding	2351.42	-0.265666	0.154879	-1.71531	0.0862888	0.172548
TAB2	ENSG00000055208	protein_coding	2284.18	0.0436605	0.073989	0.590094	0.555128	0.686401
GINM1	ENSG00000055211	protein_coding	1434.11	-0.166749	0.0536897	-3.10579	0.00189771	0.00806922
EIF2AK2	ENSG00000055332	protein_coding	1693.41	0.108145	0.057524	1.88	0.0601076	0.130121
USP36	ENSG00000055483	protein_coding	1767.87	0.088918	0.0547275	1.62474	0.104217	0.199465
KMT2C	ENSG00000055609	protein_coding	1744.9	0.0802984	0.0712722	1.12664	0.259893	0.396398
MCOLN3	ENSG00000055732	protein_coding	105.518	1.40998	0.28566	4.93588	7.97912e-07	1.18383e-05
CCDC85A	ENSG00000055813	protein_coding	8.74819	0.217708	0.172327	1.26334	0.206467	0.33356
PUM2	ENSG00000055917	protein_coding	4160.77	0.0652849	0.0419415	1.55657	0.119572	0.221245
MRPL43	ENSG00000055950	protein_coding	2738.8	-0.195147	0.0550436	-3.54531	0.000392151	0.0022023
ITIH4	ENSG00000055955	protein_coding	2195.1	-0.494794	0.131009	-3.77679	0.000158861	0.00103773
ITIH1	ENSG00000055957	protein_coding	77093.2	-0.653362	0.131309	-4.97575	6.49955e-07	9.92037e-06
HPF1	ENSG00000056050	protein_coding	630.857	0.150328	0.0554773	2.70972	0.00673405	0.0225887
ZFR	ENSG00000056097	protein_coding	2556.56	0.199665	0.0465651	4.28786	1.80404e-05	0.000166865
ZNF280C	ENSG00000056277	protein_coding	110.328	0.608088	0.0700262	8.68372	3.8302e-18	1.16974e-15
NPFFR2	ENSG00000056291	protein_coding	66.3327	0.90913	0.37103	2.45029	0.0142743	0.041644
PHF21B	ENSG00000056487	protein_coding	1.39163	0.288946	0.341716	0.845572	0.397792	0.541274
TRAF1	ENSG00000056558	protein_coding	450.065	0.238382	0.0772759	3.08481	0.0020368	0.00854279
RC3H2	ENSG00000056586	protein_coding	1338.69	0.18351	0.0493382	3.71944	0.000199667	0.00125122
IL17RB	ENSG00000056736	protein_coding	2814.21	0.16547	0.118902	1.39165	0.164028	0.280881
TRAF3IP2	ENSG00000056972	protein_coding	541.654	-0.260843	0.0874856	-2.98155	0.0028679	0.0112711
GYG2	ENSG00000056998	protein_coding	1149.33	-0.408222	0.125078	-3.26375	0.00109947	0.00517213
DCBLD2	ENSG00000057019	protein_coding	1046.66	0.171981	0.067991	2.52947	0.0114236	0.0347186
SERPINB3	ENSG00000057149	protein_coding	4.23863	0.80772	0.59017	1.36862	0.171117	0.289927
SOAT1	ENSG00000057252	protein_coding	1598.88	0.303161	0.0649875	4.66492	3.08738e-06	3.7397e-05
PKP2	ENSG00000057294	protein_coding	1176.7	-0.186725	0.109781	-1.70089	0.0889635	0.176698
MSH4	ENSG00000057468	protein_coding	6.84712	0.595121	0.194307	3.0628	0.00219279	0.00908225
F7	ENSG00000057593	protein_coding	7955.42	-0.581148	0.120615	-4.81823	1.44838e-06	1.95631e-05
GDI2	ENSG00000057608	protein_coding	9869.53	-0.0659631	0.0441002	-1.49576	0.134717	0.242481
PRDM1	ENSG00000057657	protein_coding	224.55	0.410729	0.109195	3.76144	0.00016894	0.00108995
ATG5	ENSG00000057663	protein_coding	1063.6	-0.0462384	0.0482368	-0.958571	0.337775	0.481042
TMCC3	ENSG00000057704	protein_coding	443.44	0.0947228	0.0941099	1.00651	0.314169	0.456082
PITHD1	ENSG00000057757	protein_coding	1522.2	-0.0836233	0.0568466	-1.47103	0.141282	0.251412
MTA3	ENSG00000057935	protein_coding	933.49	0.150839	0.0593201	2.5428	0.0109969	0.0336918
USP13	ENSG00000058056	protein_coding	802.705	0.0792961	0.0705529	1.12392	0.261045	0.397734
ATP11B	ENSG00000058063	protein_coding	1252.73	0.286321	0.0750188	3.81666	0.000135272	0.000908923
LAMC2	ENSG00000058085	protein_coding	222.215	1.33973	0.240571	5.56896	2.56269e-08	6.16727e-07
CDK14	ENSG00000058091	protein_coding	1190.22	0.136529	0.0916996	1.48887	0.13652	0.245024
SEC61A1	ENSG00000058262	protein_coding	18478.1	0.0783802	0.0537377	1.45857	0.144684	0.256093
PPP1R12A	ENSG00000058272	protein_coding	1038.45	0.344766	0.0561962	6.13503	8.51421e-10	3.21824e-08
RASGRF1	ENSG00000058335	protein_coding	51.6021	0.114874	0.214188	0.536322	0.591736	0.717086
CAMK2B	ENSG00000058404	protein_coding	194.888	-0.767022	0.236429	-3.2442	0.00117782	0.00546033
CROCC	ENSG00000058453	protein_coding	587.953	-0.029123	0.0770876	-0.377791	0.705586	0.805271
POLR3E	ENSG00000058600	protein_coding	1271.24	-0.0236012	0.045054	-0.523842	0.600389	0.724202
ATP2B4	ENSG00000058668	protein_coding	3028.33	-0.069787	0.106126	-0.657585	0.510805	0.64715
ZC3H11A	ENSG00000058673	protein_coding	3972.9	0.119724	0.0574482	2.08403	0.0371573	0.0892459
RIOK2	ENSG00000058729	protein_coding	790.931	-0.00627745	0.0452167	-0.13883	0.889584	0.931843
YIPF1	ENSG00000058799	protein_coding	1840.86	-0.140396	0.0530912	-2.64443	0.0081829	0.026466
NDC1	ENSG00000058804	protein_coding	945.539	0.334326	0.0590514	5.66161	1.49959e-08	3.89983e-07
DGKG	ENSG00000058866	protein_coding	107.748	0.373716	0.147045	2.5415	0.0110377	0.0337955
FLYWCH1	ENSG00000059122	protein_coding	1113.58	-0.00923741	0.0600267	-0.153888	0.877698	0.924273
UNKL	ENSG00000059145	protein_coding	407.355	0.193793	0.0869476	2.22885	0.0258238	0.0669203
TBXAS1	ENSG00000059377	protein_coding	329.224	0.192376	0.107775	1.78499	0.0742637	0.153703
PARP12	ENSG00000059378	protein_coding	2157.29	-0.138768	0.0743995	-1.86517	0.0621571	0.13352
ALDH18A1	ENSG00000059573	protein_coding	2766.67	0.0226738	0.0750212	0.302231	0.762476	0.846676
TARBP1	ENSG00000059588	protein_coding	1503.74	0.0490062	0.0844217	0.580493	0.561582	0.691783
GATB	ENSG00000059691	protein_coding	1161.07	-0.362942	0.0683744	-5.30815	1.10744e-07	2.17024e-06
MXD1	ENSG00000059728	protein_coding	512.831	0.172345	0.0893541	1.92878	0.0537577	0.118918
CDK17	ENSG00000059758	protein_coding	732.242	0.181699	0.0576896	3.14959	0.00163497	0.00714756
DNAJC25	ENSG00000059769	protein_coding	923.853	-0.162421	0.0856063	-1.8973	0.0577877	0.126075
SLC2A3	ENSG00000059804	protein_coding	648.211	0.417324	0.135135	3.08819	0.00201377	0.00846574
PSD	ENSG00000059915	protein_coding	138.261	-0.360247	0.0859888	-4.18947	2.7961e-05	0.000241657
CTDP1	ENSG00000060069	protein_coding	986.203	0.0413797	0.0458324	0.902846	0.366607	0.509899
YBX3	ENSG00000060138	protein_coding	1531.89	0.0492223	0.137776	0.357264	0.720894	0.816611
STYK1	ENSG00000060140	protein_coding	5.94939	0.98186	0.209814	4.67967	2.87338e-06	3.51882e-05
WNK1	ENSG00000060237	protein_coding	5048.08	0.144839	0.063081	2.29608	0.0216711	0.0581321
RPS17P5	ENSG00000060303	processed_pseudogene	1.01297	0.274766	0.212051	1.29576	0.19506	0.319331
CCAR1	ENSG00000060339	protein_coding	1782.08	0.128691	0.0488707	2.6333	0.00845607	0.0271991
OGFR	ENSG00000060491	protein_coding	3691.46	-0.161098	0.0636128	-2.53248	0.0113259	0.0344822
GNA15	ENSG00000060558	protein_coding	130.087	0.271228	0.118846	2.28218	0.022479	0.0598203
CREB3L3	ENSG00000060566	protein_coding	12398.6	-0.482955	0.137824	-3.50413	0.000458099	0.00251096
PIGV	ENSG00000060642	protein_coding	963.076	-0.337284	0.0751733	-4.48675	7.23188e-06	7.67678e-05
PTPRU	ENSG00000060656	protein_coding	1142.76	-0.0231408	0.134467	-0.172093	0.863365	0.915043
SNRNP40	ENSG00000060688	protein_coding	866.179	0.265459	0.0520199	5.10303	3.34251e-07	5.63784e-06
RIMBP2	ENSG00000060709	protein_coding	7.76873	0.365169	0.393657	0.927631	0.353599	0.496953
COL11A1	ENSG00000060718	protein_coding	62.5349	0.37942	0.279826	1.35591	0.175127	0.29494
QSER1	ENSG00000060749	protein_coding	835.031	0.465275	0.0568891	8.17863	2.87094e-16	5.39628e-14
MPC1	ENSG00000060762	protein_coding	3584.2	-0.645977	0.0943697	-6.84518	7.63816e-12	4.84546e-10
ACAA1	ENSG00000060971	protein_coding	9236.81	-0.650822	0.0974138	-6.68101	2.37308e-11	1.34034e-09
BCAT1	ENSG00000060982	protein_coding	289.669	0.818699	0.124549	6.5733	4.92119e-11	2.60077e-09
HDAC7	ENSG00000061273	protein_coding	1396.79	0.244546	0.0865315	2.82609	0.00471203	0.016872
LZTS1	ENSG00000061337	protein_coding	247.875	0.124197	0.117064	1.06093	0.288721	0.428401
PRDM6	ENSG00000061455	protein_coding	31.2327	-0.273396	0.150018	-1.82242	0.0683915	0.144046
WNT8A	ENSG00000061492	protein_coding	0.191618	0.0488293	0.836455	0.0583765	0.953449
SPAG4	ENSG00000061656	protein_coding	312.741	-0.0392382	0.137741	-0.28487	0.775744	0.856396
NCKAP1	ENSG00000061676	protein_coding	3738.63	0.267419	0.0582194	4.5933	4.36285e-06	5.00206e-05
MRPS35	ENSG00000061794	protein_coding	3265.67	-0.0253343	0.0485429	-0.521896	0.601743	0.725188
GUCY1B1	ENSG00000061918	protein_coding	333.044	0.349716	0.112716	3.10263	0.00191809	0.00813886
SFSWAP	ENSG00000061936	protein_coding	1306.15	0.100676	0.0453377	2.22058	0.0263794	0.0680588
TNK2	ENSG00000061938	protein_coding	1528.93	-0.144914	0.0731667	-1.9806	0.0476362	0.108353
MON2	ENSG00000061987	protein_coding	1387.4	0.168997	0.0548797	3.0794	0.00207416	0.00866789
CDH3	ENSG00000062038	protein_coding	22.1315	0.442593	0.210031	2.10727	0.035094	0.0853665
ARSF	ENSG00000062096	protein_coding	126.814	-0.109493	0.330331	-0.331464	0.740294	0.830841
GPBP1	ENSG00000062194	protein_coding	2899.86	0.110596	0.0365586	3.02516	0.00248498	0.0100554
DGAT2	ENSG00000062282	protein_coding	7794.6	-0.311769	0.133063	-2.34302	0.0191282	0.0525442
ZNF112	ENSG00000062370	protein_coding	80.3813	0.473966	0.099572	4.76004	1.93559e-06	2.51253e-05
CS	ENSG00000062485	protein_coding	4028.73	0.23741	0.0625332	3.79654	0.00014673	0.000973402
LTK	ENSG00000062524	protein_coding	62.2137	-0.307611	0.175829	-1.74949	0.0802066	0.163084
MRPS24	ENSG00000062582	protein_coding	566.472	-0.0702965	0.0750539	-0.936613	0.348957	0.492456
ELMO2	ENSG00000062598	protein_coding	938.931	0.135807	0.0494546	2.74609	0.006031	0.0206663
WAPL	ENSG00000062650	protein_coding	1815.22	0.0554647	0.0455834	1.21677	0.223691	0.354629
VMP1	ENSG00000062716	protein_coding	6801.99	-0.0237185	0.0609538	-0.389123	0.697185	0.79901
APPBP2	ENSG00000062725	protein_coding	1058.69	0.179259	0.0544772	3.29053	0.00099998	0.00477902
POLD1	ENSG00000062822	protein_coding	1036.28	0.394086	0.0731089	5.3904	7.03024e-08	1.47396e-06
SEZ6	ENSG00000063015	protein_coding	138.207	1.62271	0.308678	5.25696	1.46459e-07	2.76493e-06
EIF4B	ENSG00000063046	protein_coding	10630.6	0.0366858	0.0593695	0.617924	0.536625	0.670369
SLC6A16	ENSG00000063127	protein_coding	183.391	-0.196297	0.121063	-1.62144	0.104923	0.200447
BICRA	ENSG00000063169	protein_coding	578.796	-0.00194317	0.0507224	-0.0383099	0.969441	0.982302
SPHK2	ENSG00000063176	protein_coding	904.661	0.130337	0.0846665	1.53942	0.123703	0.226965
RPL18	ENSG00000063177	protein_coding	27764.2	-0.30093	0.0940874	-3.19841	0.00138189	0.006242
CA11	ENSG00000063180	protein_coding	146.637	0.11062	0.125173	0.883735	0.376839	0.520532
ISOC2	ENSG00000063241	protein_coding	6798.58	-0.570113	0.0907182	-6.28444	3.29048e-10	1.40191e-08
U2AF2	ENSG00000063244	protein_coding	4783.41	0.19756	0.0375934	5.25518	1.47879e-07	2.78529e-06
EPN1	ENSG00000063245	protein_coding	9187.12	-0.216825	0.0588304	-3.68558	0.000228179	0.00139597
MED29	ENSG00000063322	protein_coding	2900.67	-0.0427416	0.0456433	-0.936428	0.349053	0.492547
AHRR	ENSG00000063438	protein_coding	30.3159	0.504322	0.126106	3.99919	6.35586e-05	0.000480714
GSC2	ENSG00000063515	protein_coding	0.175886	-0.340759	0.795601	-0.428303	0.66843
ZNF275	ENSG00000063587	protein_coding	1322.75	0.262929	0.0833551	3.15433	0.00160869	0.00705298
MTMR1	ENSG00000063601	protein_coding	890.644	0.537627	0.0545426	9.85702	6.3921e-23	6.30261e-20
GPC1	ENSG00000063660	protein_coding	2957.75	0.239225	0.14286	1.67454	0.0940248	0.184071
ADCK1	ENSG00000063761	protein_coding	414.82	-0.165858	0.060635	-2.73535	0.00623144	0.0212455
HAGH	ENSG00000063854	protein_coding	8209.8	-0.534461	0.101036	-5.28983	1.22431e-07	2.36426e-06
RNF4	ENSG00000063978	protein_coding	1723.2	0.207315	0.0478855	4.32939	1.4952e-05	0.000141952
CASP8	ENSG00000064012	protein_coding	939.195	0.0793216	0.0594546	1.33415	0.182153	0.303603
LIMCH1	ENSG00000064042	protein_coding	632.569	0.673407	0.144956	4.64559	3.39098e-06	4.04295e-05
INTS13	ENSG00000064102	protein_coding	733.581	0.233537	0.0573549	4.07179	4.6654e-05	0.000372519
TM7SF3	ENSG00000064115	protein_coding	3386.6	-0.195369	0.0816217	-2.39359	0.0166845	0.0471991
DLX3	ENSG00000064195	protein_coding	5.93764	0.952625	0.348854	2.73073	0.00631943	0.0214896
SPA17	ENSG00000064199	protein_coding	147.769	0.129558	0.0986162	1.31376	0.188928	0.311987
TSPAN32	ENSG00000064201	protein_coding	38.4837	0.248788	0.127002	1.95892	0.0501217	0.11264
CCN5	ENSG00000064205	protein_coding	77.4552	-1.04025	0.22738	-4.57495	4.76338e-06	5.38611e-05
DMRT3	ENSG00000064218	protein_coding	0.678715	0.817967	0.449212	1.82089	0.068623	0.144428
ST3GAL6	ENSG00000064225	protein_coding	1176.41	-0.453154	0.119724	-3.78499	0.000153716	0.00101216
ATP2C2	ENSG00000064270	protein_coding	15.3804	0.519699	0.246232	2.11061	0.0348058	0.084785
NGFR	ENSG00000064300	protein_coding	500.126	-0.712724	0.178863	-3.98476	6.75493e-05	0.000507017
CDON	ENSG00000064309	protein_coding	226.982	0.227553	0.0984523	2.3113	0.0208163	0.0562462
TAF2	ENSG00000064313	protein_coding	885.168	0.188089	0.0809688	2.32298	0.0201802	0.0548578
HIPK2	ENSG00000064393	protein_coding	3405.88	-0.0937448	0.0918752	-1.02035	0.307563	0.449079
TNPO3	ENSG00000064419	protein_coding	2138.69	0.0543196	0.0468071	1.1605	0.245845	0.380249
BORCS8-MEF2B	ENSG00000064489	protein_coding	15.6272	0.133553	0.09052	1.4754	0.140105	0.249717
RFXANK	ENSG00000064490	protein_coding	1507.21	-0.13124	0.0824804	-1.59117	0.111571	0.20986
TMEM161A	ENSG00000064545	protein_coding	2614.84	-0.17534	0.0679891	-2.57894	0.0099104	0.0308839
LPAR2	ENSG00000064547	protein_coding	228.711	0.841558	0.15797	5.32733	9.96659e-08	1.99505e-06
CTSA	ENSG00000064601	protein_coding	15517.2	-0.161607	0.0753533	-2.14466	0.0319804	0.0793702
SUGP2	ENSG00000064607	protein_coding	1243.01	0.352755	0.0627462	5.62194	1.88821e-08	4.74738e-07
SLC12A2	ENSG00000064651	protein_coding	1065.54	0.500001	0.141566	3.53193	0.000412543	0.00229815
SNX24	ENSG00000064652	protein_coding	483.598	-0.0072505	0.0581147	-0.124762	0.900712	0.938825
EYA2	ENSG00000064655	protein_coding	52.4295	0.495789	0.205196	2.41617	0.0156846	0.0448925
CNN2	ENSG00000064666	protein_coding	2732.51	0.145214	0.0869971	1.66918	0.0950817	0.185727
ABCA7	ENSG00000064687	protein_coding	604.728	-0.247485	0.10419	-2.37532	0.0175335	0.0490899
SNCAIP	ENSG00000064692	protein_coding	171.775	0.815316	0.18162	4.48914	7.15109e-06	7.6168e-05
DDX20	ENSG00000064703	protein_coding	472.201	0.173293	0.0455393	3.80535	0.000141606	0.000944864
BTBD1	ENSG00000064726	protein_coding	1571.67	0.0695939	0.0503811	1.38135	0.167171	0.284987
FAR2	ENSG00000064763	protein_coding	136.378	0.389847	0.122378	3.1856	0.00144453	0.00646319
BCAS1	ENSG00000064787	protein_coding	161.276	0.0443015	0.233101	0.190053	0.849268	0.90586
POU1F1	ENSG00000064835	protein_coding	2.02136	0.100005	0.17108	0.584548	0.558852	0.689327
CHI3L2	ENSG00000064886	protein_coding	42.7502	0.801439	0.207006	3.87157	0.000108138	0.000752842
SBNO2	ENSG00000064932	protein_coding	1941.19	0.152734	0.0615771	2.48036	0.0131248	0.0389197
PMS1	ENSG00000064933	protein_coding	380.125	0.174326	0.0464887	3.74986	0.00017693	0.00113197
HMG20B	ENSG00000064961	protein_coding	2374.79	-0.131202	0.0543928	-2.41211	0.0158603	0.0452834
CALCRL	ENSG00000064989	protein_coding	832.368	-0.118353	0.122718	-0.964433	0.334829	0.478228
TAF11	ENSG00000064995	protein_coding	1256.81	0.1208	0.049972	2.41736	0.0156335	0.0447989
ANKS1A	ENSG00000064999	protein_coding	855.534	0.174663	0.0620175	2.81635	0.00485722	0.0173074
AP3D1	ENSG00000065000	protein_coding	6942.9	0.144259	0.0548259	2.63121	0.00850804	0.0273278
ZNF76	ENSG00000065029	protein_coding	1449	-0.0713259	0.0520675	-1.36987	0.170726	0.289504
SLC9A3R2	ENSG00000065054	protein_coding	10065.9	-0.64583	0.0950379	-6.7955	1.0794e-11	6.60465e-10
NTHL1	ENSG00000065057	protein_coding	1613.97	-0.429542	0.0986427	-4.35452	1.33358e-05	0.000128769
UHRF1BP1	ENSG00000065060	protein_coding	837.359	0.254469	0.0688595	3.69548	0.000219472	0.00135516
GNAI3	ENSG00000065135	protein_coding	2813.84	0.189563	0.0415575	4.56146	5.08004e-06	5.7021e-05
IPO5	ENSG00000065150	protein_coding	4458.14	0.186008	0.0694207	2.67944	0.00737457	0.0242864
OAT	ENSG00000065154	protein_coding	3263.28	-0.435614	0.213765	-2.03781	0.0415688	0.0974616
WDR3	ENSG00000065183	protein_coding	1197.28	0.139732	0.0706112	1.9789	0.0478273	0.108725
PKN2	ENSG00000065243	protein_coding	1179.75	0.172229	0.0615581	2.79782	0.00514484	0.0181598
WDR18	ENSG00000065268	protein_coding	1838.32	-0.314737	0.0658739	-4.77787	1.7716e-06	2.33351e-05
TRAM2	ENSG00000065308	protein_coding	1217.7	0.0776646	0.0699971	1.10954	0.267197	0.404748
NTN1	ENSG00000065320	protein_coding	723.401	0.0178704	0.1407	0.127011	0.898932	0.937649
GLP2R	ENSG00000065325	protein_coding	17.6699	0.144421	0.254306	0.567901	0.570102	0.698912
MCM10	ENSG00000065328	protein_coding	186.445	1.05542	0.131888	8.00241	1.22012e-15	1.90526e-13
DGKA	ENSG00000065357	protein_coding	284.641	0.0279883	0.113849	0.245836	0.805809	0.876935
ERBB3	ENSG00000065361	protein_coding	10593.7	0.0550687	0.0829384	0.663971	0.506709	0.643218
ROPN1	ENSG00000065371	protein_coding	1.22803	0.812741	0.305647	2.65908	0.00783539	0.0255286
ANKRD44	ENSG00000065413	protein_coding	353.469	0.125876	0.0794583	1.58418	0.113152	0.212118
KARS1	ENSG00000065427	protein_coding	4614.9	-0.071423	0.0573805	-1.24473	0.213232	0.341675
ADAT1	ENSG00000065457	protein_coding	537.798	0.0328199	0.0604383	0.543031	0.587108	0.713193
PDIA5	ENSG00000065485	protein_coding	2784.77	-0.197995	0.0728708	-2.71707	0.0065863	0.0221966
TBC1D22B	ENSG00000065491	protein_coding	429.594	0.207717	0.0622318	3.3378	0.000844458	0.00416309
NDUFB4	ENSG00000065518	protein_coding	4151.11	-0.126804	0.0528718	-2.39832	0.0164704	0.0467236
SPEN	ENSG00000065526	protein_coding	2213.24	0.0712996	0.0667619	1.06797	0.285535	0.424968
MYLK	ENSG00000065534	protein_coding	3617.28	-0.165296	0.107074	-1.54375	0.122648	0.225522
ZC3H15	ENSG00000065548	protein_coding	2279.37	0.117711	0.0412917	2.85072	0.00436205	0.0158591
MAP2K4	ENSG00000065559	protein_coding	872.201	-0.0770139	0.0556233	-1.38456	0.166186	0.283648
PACC1	ENSG00000065600	protein_coding	212.045	0.287558	0.066872	4.30013	1.70701e-05	0.000159128
SNAP91	ENSG00000065609	protein_coding	3.41275	2.3478	0.396974	5.91425	3.33394e-09	1.05361e-07
SLK	ENSG00000065613	protein_coding	1827.85	0.0828115	0.0557866	1.48443	0.137694	0.24663
CYB5R4	ENSG00000065615	protein_coding	469.841	0.36261	0.0590675	6.1389	8.30944e-10	3.16162e-08
COL17A1	ENSG00000065618	protein_coding	18.2899	-0.0542319	0.177228	-0.306	0.759604	0.845066
GSTO2	ENSG00000065621	protein_coding	415.893	-0.397284	0.152065	-2.6126	0.00898574	0.028499
SEC61A2	ENSG00000065665	protein_coding	341.846	0.0164462	0.0728146	0.225863	0.821308	0.887559
PRKCQ	ENSG00000065675	protein_coding	48.433	0.298539	0.148171	2.01482	0.0439232	0.10169
TLE2	ENSG00000065717	protein_coding	677.061	-0.304953	0.113698	-2.68214	0.0073153	0.0241234
ASB1	ENSG00000065802	protein_coding	722.388	0.119315	0.0663878	1.79724	0.072298	0.150437
FAM107B	ENSG00000065809	protein_coding	4574.5	-0.0252497	0.0698207	-0.361636	0.717624	0.814541
ME1	ENSG00000065833	protein_coding	1327.65	0.125723	0.166907	0.753253	0.451298	0.592314
TBC1D1	ENSG00000065882	protein_coding	1859.15	0.158489	0.0752283	2.10677	0.0351376	0.0854423
CDK13	ENSG00000065883	protein_coding	1678.96	0.100564	0.0486032	2.06908	0.0385385	0.0917786
MTHFD2	ENSG00000065911	protein_coding	268.638	0.293802	0.124927	2.3518	0.0186829	0.0516209
SLC9A7	ENSG00000065923	protein_coding	653.386	0.42575	0.0861448	4.94225	7.72248e-07	1.15319e-05
FOXJ2	ENSG00000065970	protein_coding	615.334	0.0686553	0.0588306	1.167	0.24321	0.377161
YBX1	ENSG00000065978	protein_coding	12373.8	0.0755788	0.0606562	1.24602	0.212757	0.341067
PDE4A	ENSG00000065989	protein_coding	392.265	0.137247	0.132769	1.03373	0.301264	0.442278
PPP2R5A	ENSG00000066027	protein_coding	5235.75	-0.0705945	0.0666204	-1.05965	0.289303	0.42897
CTNNA2	ENSG00000066032	protein_coding	420.421	0.684365	0.381474	1.794	0.072813	0.151208
ELAVL1	ENSG00000066044	protein_coding	2672.77	0.0621497	0.040952	1.51762	0.12911	0.234665
TIE1	ENSG00000066056	protein_coding	1125.93	-0.393856	0.096265	-4.09137	4.28827e-05	0.000347064
DIP2B	ENSG00000066084	protein_coding	1678.83	0.242012	0.0547698	4.41871	9.929e-06	0.000101021
SMARCD1	ENSG00000066117	protein_coding	1690.86	0.314974	0.0486246	6.47767	9.31523e-11	4.6188e-09
KDM4A	ENSG00000066135	protein_coding	1445.82	0.141415	0.0578468	2.44464	0.0144998	0.0421486
NFYC	ENSG00000066136	protein_coding	2085.61	0.0940655	0.0449143	2.09433	0.0362304	0.0874649
ZMYND12	ENSG00000066185	protein_coding	121.961	-0.305727	0.142035	-2.15248	0.0313596	0.0782176
SLC9A3	ENSG00000066230	protein_coding	145.451	-1.50117	0.248564	-6.03936	1.54725e-09	5.42637e-08
NGEF	ENSG00000066248	protein_coding	1656.53	-0.228649	0.0777463	-2.94097	0.00327189	0.0125348
ASPM	ENSG00000066279	protein_coding	965.016	0.90601	0.126422	7.16655	7.69124e-13	6.47377e-11
CD84	ENSG00000066294	protein_coding	262.554	0.394988	0.129535	3.04927	0.00229395	0.0094115
ELOVL1	ENSG00000066322	protein_coding	2589.93	0.168594	0.0532325	3.16713	0.00153951	0.00680785
SPI1	ENSG00000066336	protein_coding	580.1	0.344438	0.113167	3.04362	0.00233751	0.00955661
ZNRD1	ENSG00000066379	protein_coding	804.958	-0.190601	0.0783131	-2.43384	0.0149398	0.0431333
MPPED2	ENSG00000066382	protein_coding	67.0878	0.113517	0.166164	0.68316	0.494506	0.63252
CLDN18	ENSG00000066405	protein_coding	11.1177	1.47756	0.243825	6.05994	1.36176e-09	4.87999e-08
ZBTB11	ENSG00000066422	protein_coding	681.683	0.148387	0.048263	3.07454	0.00210827	0.00878701
ATXN3	ENSG00000066427	protein_coding	614.968	-0.215386	0.0502124	-4.28951	1.79067e-05	0.000165806
GOLGA5	ENSG00000066455	protein_coding	2395.39	-0.118276	0.0514665	-2.29812	0.0215551	0.0579021
FGFR2	ENSG00000066468	protein_coding	2901.74	-0.0305436	0.221323	-0.138005	0.890237	0.932193
LRRC40	ENSG00000066557	protein_coding	525.293	0.175073	0.0707322	2.47515	0.013318	0.0393918
ISOC1	ENSG00000066583	protein_coding	2260.28	-0.114653	0.0730474	-1.56957	0.116514	0.216978
EML1	ENSG00000066629	protein_coding	236.073	0.169377	0.104193	1.62561	0.104034	0.199212
TRMT11	ENSG00000066651	protein_coding	474.298	-0.0988951	0.0756073	-1.30801	0.19087	0.314366
THUMPD1	ENSG00000066654	protein_coding	1194.17	0.118965	0.0510234	2.33157	0.0197231	0.0538442
MSANTD3	ENSG00000066697	protein_coding	590.395	0.371702	0.0628575	5.91342	3.35086e-09	1.05799e-07
KIF26A	ENSG00000066735	protein_coding	103.462	-0.158544	0.142439	-1.11306	0.265681	0.403189
ATG2B	ENSG00000066739	protein_coding	1331.58	-0.093051	0.0685605	-1.35721	0.174714	0.294375
ARFGEF1	ENSG00000066777	protein_coding	1925.88	0.077819	0.0614862	1.26563	0.205644	0.332495
ACSM2B	ENSG00000066813	protein_coding	13098.7	-0.561514	0.15696	-3.57744	0.000346979	0.0019871
ZFAT	ENSG00000066827	protein_coding	384.62	0.199545	0.0604963	3.29846	0.000972173	0.00467657
MTFR1	ENSG00000066855	protein_coding	2044.31	-0.229978	0.0750709	-3.06348	0.00218782	0.00906818
STAG3	ENSG00000066923	protein_coding	214.385	-0.247886	0.129328	-1.91672	0.0552729	0.121681
FECH	ENSG00000066926	protein_coding	1289.81	-0.112589	0.0694881	-1.62026	0.105176	0.200765
MYO9A	ENSG00000066933	protein_coding	336.238	0.199584	0.0878486	2.27191	0.0230919	0.0610776
DDX3Y	ENSG00000067048	protein_coding	951.084	0.189384	0.286043	0.662081	0.507919	0.644399
PFKP	ENSG00000067057	protein_coding	939.656	1.3281	0.174022	7.63175	2.31591e-14	2.71844e-12
IDI1	ENSG00000067064	protein_coding	7206.75	-0.296504	0.0926179	-3.20137	0.00136777	0.00618473
SP100	ENSG00000067066	protein_coding	2543.6	-0.102166	0.060357	-1.69269	0.0905144	0.178842
KLF6	ENSG00000067082	protein_coding	5849.99	-0.397956	0.0964584	-4.12567	3.69654e-05	0.000305697
PLPP1	ENSG00000067113	protein_coding	3056.4	-0.140049	0.10257	-1.3654	0.172128	0.291197
NEO1	ENSG00000067141	protein_coding	1366.56	0.360256	0.0833211	4.32371	1.53425e-05	0.00014514
TRAM1	ENSG00000067167	protein_coding	12625.8	-0.125076	0.070879	-1.76464	0.0776237	0.159102
PHKA1	ENSG00000067177	protein_coding	154.361	0.62974	0.13473	4.6741	2.95252e-06	3.5966e-05
TNFRSF1A	ENSG00000067182	protein_coding	6572.31	-0.291792	0.0548924	-5.31571	1.0624e-07	2.09746e-06
CACNB1	ENSG00000067191	protein_coding	62.9741	0.301481	0.112347	2.68348	0.00728613	0.0240616
EVI5	ENSG00000067208	protein_coding	834.07	-0.033995	0.0640065	-0.531117	0.595337	0.720022
STOML1	ENSG00000067221	protein_coding	921.382	-0.246698	0.0673906	-3.66072	0.000251505	0.00151285
PKM	ENSG00000067225	protein_coding	8706.78	1.23445	0.146578	8.4218	3.70754e-17	8.52506e-15
DHX29	ENSG00000067248	protein_coding	1479.39	0.0667029	0.0465269	1.43364	0.151675	0.265297
DNTTIP2	ENSG00000067334	protein_coding	1994.59	0.144716	0.0457944	3.16013	0.00157699	0.0069398
METTL22	ENSG00000067365	protein_coding	390.329	-0.0705744	0.0547618	-1.28875	0.197484	0.322444
TP53BP1	ENSG00000067369	protein_coding	506.826	0.487609	0.0900485	5.41496	6.13025e-08	1.30108e-06
TRO	ENSG00000067445	protein_coding	465.826	-0.112704	0.149047	-0.756164	0.449551	0.590582
RRP15	ENSG00000067533	protein_coding	959.99	0.149106	0.0565866	2.63501	0.00841358	0.0270775
RHOA	ENSG00000067560	protein_coding	14063.8	0.0569085	0.0378731	1.50261	0.13294	0.240058
DHX8	ENSG00000067596	protein_coding	1656.07	0.0997875	0.0422379	2.36251	0.0181516	0.0504763
PMS2P4	ENSG00000067601	transcribed_unprocessed_pseudogene	47.9683	0.127557	0.0675925	1.88715	0.05914	0.128416
PRKCZ	ENSG00000067606	protein_coding	523.941	-0.0925383	0.113089	-0.818276	0.4132	0.556925
ZFY	ENSG00000067646	protein_coding	186.664	0.268085	0.286299	0.936382	0.349077	0.492547
IARS2	ENSG00000067704	protein_coding	6588.68	0.0267558	0.0633228	0.422531	0.672638	0.780586
SYT1	ENSG00000067715	protein_coding	210.111	0.934637	0.231171	4.04305	5.27597e-05	0.000412025
NAV3	ENSG00000067798	protein_coding	296.999	0.686204	0.212533	3.22869	0.00124357	0.0057061
IDH3G	ENSG00000067829	protein_coding	2466.44	0.106369	0.0715247	1.48716	0.136973	0.245618
ROGDI	ENSG00000067836	protein_coding	1189.4	-0.366276	0.0736736	-4.9716	6.64012e-07	1.00814e-05
PDZD4	ENSG00000067840	protein_coding	97.5552	-0.417904	0.14627	-2.85708	0.0042756	0.0156221
ATP2B3	ENSG00000067842	protein_coding	2.65208	0.422166	0.261857	1.6122	0.106918	0.203304
ROCK1	ENSG00000067900	protein_coding	1422.05	0.195881	0.0624738	3.13541	0.00171611	0.00743915
CBFB	ENSG00000067955	protein_coding	923.375	0.237495	0.0603395	3.93597	8.28603e-05	0.000600611
PDK3	ENSG00000067992	protein_coding	174.933	0.269355	0.101966	2.64161	0.00825132	0.0266398
HYAL2	ENSG00000068001	protein_coding	2215.78	-0.193788	0.0551109	-3.51633	0.000437549	0.00241481
HDAC4	ENSG00000068024	protein_coding	472.477	0.197673	0.0756044	2.61457	0.0089339	0.0283711
RASSF1	ENSG00000068028	protein_coding	963.027	0.021901	0.0538072	0.407027	0.683988	0.789604
FGFR3	ENSG00000068078	protein_coding	3756.02	0.318588	0.130525	2.44082	0.0146541	0.0424988
IFI35	ENSG00000068079	protein_coding	2400.78	-0.195996	0.0965819	-2.02933	0.0424248	0.0990046
HEATR6	ENSG00000068097	protein_coding	407.102	0.251605	0.0571187	4.40494	1.05813e-05	0.000106648
COASY	ENSG00000068120	protein_coding	4377.83	-0.185822	0.0585127	-3.17576	0.00149442	0.00663825
PLEKHH3	ENSG00000068137	protein_coding	992.977	0.100313	0.0777414	1.29034	0.196934	0.321728
MEF2A	ENSG00000068305	protein_coding	1218.37	0.0677271	0.0754484	0.897662	0.369366	0.512847
OTUD5	ENSG00000068308	protein_coding	2642.99	0.0145259	0.041373	0.351095	0.725517	0.820119
TFE3	ENSG00000068323	protein_coding	2072.01	0.191033	0.0467097	4.0898	4.31743e-05	0.000349097
TBC1D25	ENSG00000068354	protein_coding	639.261	0.108787	0.0454808	2.39192	0.0167605	0.0473714
ACSL4	ENSG00000068366	protein_coding	14154.4	-0.196265	0.187025	-1.0494	0.293993	0.434254
INPP5A	ENSG00000068383	protein_coding	832.913	-0.0591308	0.0549027	-1.07701	0.281475	0.420394
GPKOW	ENSG00000068394	protein_coding	1199.53	0.0699107	0.0520068	1.34426	0.178864	0.299626
GRIPAP1	ENSG00000068400	protein_coding	1985.83	0.0993316	0.040076	2.47858	0.0131906	0.0390804
FTSJ1	ENSG00000068438	protein_coding	933.814	0.28351	0.051314	5.52499	3.29498e-08	7.60214e-07
PRR11	ENSG00000068489	protein_coding	297.226	0.8536	0.12319	6.92915	4.23374e-12	2.87611e-10
REEP1	ENSG00000068615	protein_coding	102.978	0.14894	0.192693	0.772941	0.439558	0.581281
ATP11A	ENSG00000068650	protein_coding	1937.11	0.15941	0.0925402	1.7226	0.0849604	0.170635
POLR1A	ENSG00000068654	protein_coding	1688.19	0.0467335	0.0501098	0.932621	0.351015	0.494754
LAPTM4A	ENSG00000068697	protein_coding	11809.9	0.0207503	0.0493901	0.420131	0.674389	0.781714
TTC7A	ENSG00000068724	protein_coding	1480.85	-0.0479371	0.0778061	-0.61611	0.537822	0.6714
IP6K2	ENSG00000068745	protein_coding	1932.44	-0.0532266	0.0561516	-0.94791	0.343175	0.486792
STON1-GTF2A1L	ENSG00000068781	protein_coding	0.916215	0.0588201	0.318933	0.184428	0.853678	0.908824
SRBD1	ENSG00000068784	protein_coding	516.396	0.0254389	0.0532	0.478176	0.632525	0.749809
KIF2A	ENSG00000068796	protein_coding	368.585	0.573135	0.0687011	8.34244	7.27717e-17	1.58946e-14
RASGRP2	ENSG00000068831	protein_coding	300.143	0.277165	0.141832	1.95418	0.0506793	0.113568
PSME4	ENSG00000068878	protein_coding	3361.64	-0.0584946	0.0439135	-1.33204	0.182847	0.304466
IFT80	ENSG00000068885	protein_coding	284.777	0.527372	0.0916703	5.75292	8.77159e-09	2.4236e-07
SIRT2	ENSG00000068903	protein_coding	2542.17	-0.0914117	0.0552723	-1.65384	0.0981593	0.190383
ERLEC1	ENSG00000068912	protein_coding	2647.63	0.0957603	0.0465613	2.05665	0.0397197	0.0939626
PPP2R5B	ENSG00000068971	protein_coding	644.082	0.0423781	0.0555288	0.763173	0.44536	0.586595
PYGM	ENSG00000068976	protein_coding	27.2208	-0.410535	0.112438	-3.65123	0.000260987	0.00155959
PAGE1	ENSG00000068985	protein_coding	61.0919	4.80889	0.451486	10.6512	1.72056e-26	3.2987e-23
PITX1	ENSG00000069011	protein_coding	262.011	1.04549	0.27641	3.7824	0.000155323	0.00102079
TRPC7	ENSG00000069018	protein_coding	1.06258	1.25122	0.339117	3.68964	0.000224569	0.00137996
MAST4	ENSG00000069020	protein_coding	970.148	-0.0463099	0.1001	-0.462634	0.643627	0.758432
ADGRF5	ENSG00000069122	protein_coding	881.457	-0.0866364	0.0954771	-0.907404	0.364193	0.507527
SDK2	ENSG00000069188	protein_coding	115.512	-0.574552	0.243643	-2.35818	0.018365	0.050918
ADAM7	ENSG00000069206	protein_coding	0.185059	0.327221	0.622799	0.525403	0.599303
NUP133	ENSG00000069248	protein_coding	1605.29	0.16955	0.0506626	3.34664	0.000817963	0.00405166
NUCKS1	ENSG00000069275	protein_coding	15358.4	0.0497742	0.0558714	0.890871	0.372998	0.516623
VPS35	ENSG00000069329	protein_coding	2834.34	0.264492	0.0541224	4.88692	1.02424e-06	1.46302e-05
DNAJA2	ENSG00000069345	protein_coding	2905.08	-0.143308	0.0649437	-2.20665	0.0273383	0.0700716
BCL3	ENSG00000069399	protein_coding	3079.05	-0.0969837	0.0941127	-1.03051	0.302773	0.444096
KCNAB2	ENSG00000069424	protein_coding	1335.42	-0.448272	0.158481	-2.82856	0.00467581	0.0167701
ABCC9	ENSG00000069431	protein_coding	1172.42	-0.16879	0.156417	-1.0791	0.280542	0.41953
GAL	ENSG00000069482	protein_coding	10.2718	-0.982713	0.340882	-2.88285	0.00394096	0.0146192
CLEC2D	ENSG00000069493	protein_coding	180.577	0.280846	0.117629	2.38756	0.0169606	0.0478116
FUNDC1	ENSG00000069509	protein_coding	365.498	0.374059	0.0576302	6.49067	8.54529e-11	4.28009e-09
MAOB	ENSG00000069535	protein_coding	10861.7	-0.190437	0.0934576	-2.03769	0.0415814	0.09748
RORA	ENSG00000069667	protein_coding	1599.44	-0.152256	0.111075	-1.37075	0.170452	0.289142
DRD4	ENSG00000069696	protein_coding	42.3519	-0.281858	0.135506	-2.08004	0.037522	0.089963
TGFBR3	ENSG00000069702	protein_coding	1115.81	0.00383902	0.126106	0.0304427	0.975714	0.985769
PLA2G10	ENSG00000069764	protein_coding	2.73539	-0.0035078	0.189225	-0.0185377	0.98521	0.991444
HES2	ENSG00000069812	protein_coding	37.3332	0.374924	0.217489	1.72388	0.0847302	0.170279
ATP1B3	ENSG00000069849	protein_coding	1432.3	0.568551	0.10331	5.50332	3.72697e-08	8.43948e-07
NEDD4	ENSG00000069869	protein_coding	2017.12	-0.147351	0.10714	-1.37531	0.169034	0.287485
PIGB	ENSG00000069943	protein_coding	322.691	0.0730223	0.0606269	1.20445	0.228414	0.360177
MAPK6	ENSG00000069956	protein_coding	2691.14	0.0560227	0.0664361	0.843257	0.399085	0.542434
GNB5	ENSG00000069966	protein_coding	1956.02	-0.133617	0.099372	-1.34462	0.178749	0.299535
RAB27A	ENSG00000069974	protein_coding	1265.31	0.00211168	0.0888023	0.0237796	0.981028	0.989053
HDHD5	ENSG00000069998	protein_coding	1978.2	-0.195637	0.0569328	-3.43627	0.000589777	0.00309696
UFD1	ENSG00000070010	protein_coding	3060.26	-0.137151	0.0583309	-2.35127	0.0187096	0.051674
LRP6	ENSG00000070018	protein_coding	2252.31	-0.0697536	0.082212	-0.84846	0.396182	0.53968
GUCY2C	ENSG00000070019	protein_coding	228.232	0.444289	0.273771	1.62285	0.104622	0.200005
SCT	ENSG00000070031	protein_coding	7.09482	-0.453748	0.189725	-2.3916	0.016775	0.0474045
PHRF1	ENSG00000070047	protein_coding	2207.47	0.00895697	0.0469131	0.190927	0.848583	0.905466
ELP1	ENSG00000070061	protein_coding	1972.53	0.0829261	0.0864236	0.95953	0.337292	0.480579
NUCB2	ENSG00000070081	protein_coding	3383.15	0.323128	0.0862706	3.74551	0.000180026	0.00114816
PFN2	ENSG00000070087	protein_coding	683.411	0.993092	0.168451	5.89542	3.73731e-09	1.16193e-07
PTPN3	ENSG00000070159	protein_coding	2032.89	-0.154212	0.0741134	-2.08075	0.0374566	0.0898344
SPTB	ENSG00000070182	protein_coding	62.9949	0.635731	0.153825	4.13283	3.58331e-05	0.000297663
DAPP1	ENSG00000070190	protein_coding	58.4166	0.4373	0.142385	3.07125	0.00213162	0.00887252
FGF10	ENSG00000070193	protein_coding	1.74325	0.74305	0.349596	2.12545	0.0335489	0.0823691
SLC44A1	ENSG00000070214	protein_coding	3504.96	0.0525959	0.0665211	0.790665	0.42914	0.57197
TMEM260	ENSG00000070269	protein_coding	689.569	-0.0192342	0.0667952	-0.287958	0.773379	0.854769
SMG6	ENSG00000070366	protein_coding	377.635	0.122209	0.0942457	1.29671	0.194733	0.318993
EXOC5	ENSG00000070367	protein_coding	1323.89	0.144648	0.0533144	2.71311	0.00666544	0.0224108
CLTCL1	ENSG00000070371	protein_coding	692.422	-0.256073	0.116811	-2.1922	0.0283652	0.072173
FGF22	ENSG00000070388	protein_coding	6.33986	-0.262663	0.195445	-1.34392	0.178973	0.299765
FSTL3	ENSG00000070404	protein_coding	1506.72	0.00274985	0.171675	0.0160177	0.98722	0.992561
DGCR2	ENSG00000070413	protein_coding	4679.96	-0.0721846	0.0552561	-1.30636	0.191429	0.315106
RNF126	ENSG00000070423	protein_coding	1762.14	-0.23491	0.0594016	-3.9546	7.66615e-05	0.000562891
MNT	ENSG00000070444	protein_coding	528.09	0.0361136	0.0539384	0.669535	0.503155	0.640095
ZXDC	ENSG00000070476	protein_coding	1157.39	-0.0961416	0.047856	-2.00898	0.0445397	0.102766
JMJD6	ENSG00000070495	protein_coding	1144.67	0.0718602	0.0699884	1.02674	0.304541	0.445799
POLB	ENSG00000070501	protein_coding	919.475	-0.000375129	0.0960843	-0.00390417	0.996885	0.998502
ST6GALNAC1	ENSG00000070526	protein_coding	9.3969	-0.0287837	0.175796	-0.163734	0.869941	0.919077
WIPI1	ENSG00000070540	protein_coding	793.235	0.0879951	0.0951634	0.924674	0.355135	0.498252
FRMPD1	ENSG00000070601	protein_coding	154.036	-0.0291304	0.211403	-0.137795	0.890402	0.932275
GBA2	ENSG00000070610	protein_coding	2354.4	0.0501596	0.0517025	0.97016	0.331967	0.475281
NDST1	ENSG00000070614	protein_coding	6027.43	-0.0968447	0.0734955	-1.3177	0.187605	0.310263
ASNS	ENSG00000070669	protein_coding	503.771	0.656713	0.168787	3.89077	9.99256e-05	0.000703906
AP3M2	ENSG00000070718	protein_coding	366.404	0.472942	0.0730786	6.47169	9.69136e-11	4.76423e-09
CNGB1	ENSG00000070729	protein_coding	5.28439	0.387415	0.214718	1.8043	0.0711848	0.148627
ST6GALNAC2	ENSG00000070731	protein_coding	219.654	0.372153	0.152221	2.44482	0.0144923	0.042141
CHAT	ENSG00000070748	protein_coding	0.0707511	-0.0148024	1.09562	-0.0135105	0.98922
PABPC1	ENSG00000070756	protein_coding	43260.4	-0.175928	0.0946032	-1.85964	0.0629364	0.134928
TESK2	ENSG00000070759	protein_coding	254.165	0.031558	0.0840479	0.375477	0.707306	0.806673
CFAP20	ENSG00000070761	protein_coding	1074.05	-0.115621	0.0557275	-2.07476	0.0380092	0.0907811
CSNK2A2	ENSG00000070770	protein_coding	2088.75	0.000755228	0.0471491	0.0160179	0.98722	0.992561
PTPN21	ENSG00000070778	protein_coding	553.351	-0.12453	0.0822625	-1.51382	0.130072	0.235992
EIF2B3	ENSG00000070785	protein_coding	1087.62	-0.0463014	0.0647365	-0.715229	0.474468	0.614086
CAMK2A	ENSG00000070808	protein_coding	28.4427	-0.442362	0.248714	-1.7786	0.0753055	0.155439
TCOF1	ENSG00000070814	protein_coding	1901.29	0.236309	0.065537	3.60574	0.000311268	0.00181144
CDC42	ENSG00000070831	protein_coding	6155.4	0.103734	0.043024	2.41107	0.0159058	0.0453981
OSBPL3	ENSG00000070882	protein_coding	418.711	0.466355	0.102955	4.52971	5.90652e-06	6.4874e-05
EPHA8	ENSG00000070886	protein_coding	1.11865	0.129479	0.274943	0.470931	0.63769	0.753731
SLC12A3	ENSG00000070915	protein_coding	3.89697	0.386078	0.189518	2.03716	0.0416344	0.0975824
RAD18	ENSG00000070950	protein_coding	487.76	0.273445	0.0552664	4.94777	7.50699e-07	1.12491e-05
ATP2B1	ENSG00000070961	protein_coding	1503.42	0.247521	0.0784417	3.15548	0.00160233	0.0070316
TRPM5	ENSG00000070985	protein_coding	4.4412	0.742582	0.237389	3.12812	0.0017593	0.00758485
NCK2	ENSG00000071051	protein_coding	997.526	0.614969	0.127305	4.83069	1.36062e-06	1.85334e-05
MAP4K4	ENSG00000071054	protein_coding	5181.85	0.135191	0.0660054	2.04819	0.0405419	0.0955278
MGAT4A	ENSG00000071073	protein_coding	1173.92	0.174635	0.0735448	2.37455	0.0175705	0.0491855
RPL31	ENSG00000071082	protein_coding	24385.5	-0.245838	0.08181	-3.00498	0.00265596	0.0106072
WDR1	ENSG00000071127	protein_coding	8000.31	0.0740603	0.0500994	1.47827	0.139336	0.248784
SNX13	ENSG00000071189	protein_coding	962.112	0.153071	0.0567885	2.69545	0.00702934	0.0233776
MS4A12	ENSG00000071203	protein_coding	0.0980446	0.326143	1.25141	0.26062	0.794385
ARHGAP10	ENSG00000071205	protein_coding	275.592	-0.160272	0.125533	-1.27673	0.201696	0.327616
RPS6KA2	ENSG00000071242	protein_coding	767.494	-0.287161	0.117696	-2.43985	0.0146933	0.0425747
ING3	ENSG00000071243	protein_coding	268.307	0.14038	0.0522972	2.68426	0.00726897	0.0240211
VASH1	ENSG00000071246	protein_coding	470.935	0.0548612	0.0948883	0.578166	0.563152	0.693243
LMCD1	ENSG00000071282	protein_coding	766.365	-0.108497	0.0943402	-1.15007	0.250117	0.385147
BUD23	ENSG00000071462	protein_coding	3226.09	-0.0206384	0.0576417	-0.358047	0.720308	0.816162
SEL1L	ENSG00000071537	protein_coding	6846.04	-0.176717	0.0724133	-2.4404	0.0146711	0.0425319
TRIP13	ENSG00000071539	protein_coding	270.486	1.12908	0.126111	8.95305	3.45801e-19	1.40395e-16
ATP6AP1	ENSG00000071553	protein_coding	6878.7	0.386089	0.0547481	7.0521	1.76238e-12	1.3367e-10
TCF3	ENSG00000071564	protein_coding	1652.7	0.342743	0.0663715	5.16401	2.4172e-07	4.26689e-06
TRIB2	ENSG00000071575	protein_coding	1328.82	0.0759588	0.125806	0.603779	0.545991	0.678458
DAZAP1	ENSG00000071626	protein_coding	3795.74	0.0212175	0.042145	0.503442	0.614654	0.735904
MBD3	ENSG00000071655	protein_coding	3751.41	-0.252399	0.0756841	-3.3349	0.000853297	0.00420255
PRLH	ENSG00000071677	protein_coding	0.155971	-0.265207	0.574586	-0.461561	0.644396
HLTF	ENSG00000071794	protein_coding	1634.79	0.289223	0.0739068	3.91335	9.10257e-05	0.000648091
FAM50A	ENSG00000071859	protein_coding	4304.1	0.340331	0.0873722	3.89518	9.81247e-05	0.00069235
FAM3A	ENSG00000071889	protein_coding	3203.95	0.168437	0.0709609	2.37365	0.0176131	0.0492808
CPSF1	ENSG00000071894	protein_coding	4305.45	-0.0880265	0.0700137	-1.25727	0.208654	0.336228
MYO3B	ENSG00000071909	protein_coding	21.6692	0.630385	0.219663	2.86978	0.00410761	0.0151172
CYBRD1	ENSG00000071967	protein_coding	1081.21	-0.106952	0.135842	-0.787325	0.431092	0.573692
CDH19	ENSG00000071991	protein_coding	56.7794	0.211289	0.259433	0.814427	0.4154	0.559149
PDCD2	ENSG00000071994	protein_coding	1352.94	-0.0583756	0.0577115	-1.01151	0.311774	0.453502
SLC6A15	ENSG00000072041	protein_coding	5.87288	3.20954	0.503707	6.37185	1.8676e-10	8.44702e-09
RDH11	ENSG00000072042	protein_coding	5554.2	-0.36848	0.0764106	-4.82237	1.41863e-06	1.91987e-05
PRKACA	ENSG00000072062	protein_coding	5491.21	-0.39882	0.0723376	-5.51332	3.52129e-08	8.04767e-07
ADGRL1	ENSG00000072071	protein_coding	553.17	-0.311162	0.170356	-1.82653	0.0677697	0.143016
SPP2	ENSG00000072080	protein_coding	4334.52	-0.819273	0.217329	-3.76974	0.000163415	0.00106045
ACTN1	ENSG00000072110	protein_coding	6308.63	-0.0503312	0.0733581	-0.686103	0.492648	0.631003
ZFYVE26	ENSG00000072121	protein_coding	960.814	0.0495078	0.0502754	0.984733	0.324755	0.467798
RPS6KA6	ENSG00000072133	protein_coding	26.1037	1.1505	0.316417	3.63602	0.000276885	0.00163871
EPN2	ENSG00000072134	protein_coding	593.218	-0.1518	0.0661635	-2.29431	0.0217725	0.0583361
PTPN18	ENSG00000072135	protein_coding	2198.31	-0.209721	0.043204	-4.8542	1.20872e-06	1.67859e-05
LIMS2	ENSG00000072163	protein_coding	1712.76	-0.549108	0.100557	-5.46064	4.74414e-08	1.03359e-06
ASIC4	ENSG00000072182	protein_coding	2.42143	0.855709	0.219944	3.89057	0.000100007	0.000704191
SPEG	ENSG00000072195	protein_coding	63.7583	0.711509	0.183937	3.86823	0.000109627	0.000761373
LNX1	ENSG00000072201	protein_coding	304.29	-0.0827581	0.102775	-0.805239	0.420682	0.564124
ALDH3A2	ENSG00000072210	protein_coding	15128.2	-0.476724	0.0954075	-4.99672	5.83149e-07	9.04877e-06
TFRC	ENSG00000072274	protein_coding	3957.2	0.445372	0.0864757	5.15026	2.60122e-07	4.53833e-06
SREBF1	ENSG00000072310	protein_coding	9102.85	-0.125351	0.112283	-1.11639	0.264256	0.401491
TRPC5	ENSG00000072315	protein_coding	22.8555	0.417797	0.260687	1.60267	0.109007	0.206308
AFF4	ENSG00000072364	protein_coding	3969.97	-0.268579	0.0660659	-4.06532	4.79674e-05	0.000381682
UBE2D1	ENSG00000072401	protein_coding	543.119	0.314146	0.0569626	5.51495	3.48881e-08	7.99204e-07
MPP5	ENSG00000072415	protein_coding	1076.15	-0.0846438	0.060144	-1.40735	0.159323	0.275145
RHOBTB1	ENSG00000072422	protein_coding	1191.52	0.751029	0.185737	4.0435	5.26586e-05	0.000411608
SMC1A	ENSG00000072501	protein_coding	3259.36	0.347614	0.0674775	5.15156	2.58334e-07	4.50959e-06
HSD17B10	ENSG00000072506	protein_coding	6245.15	-0.347868	0.083861	-4.14815	3.35177e-05	0.000281093
MARK2	ENSG00000072518	protein_coding	1282.74	0.200245	0.0528339	3.79008	0.000150602	0.000994282
HMMR	ENSG00000072571	protein_coding	429.333	0.805856	0.117672	6.8483	7.47312e-12	4.76705e-10
CHFR	ENSG00000072609	protein_coding	772.006	0.0993873	0.0708127	1.40352	0.160461	0.276488
TRHDE	ENSG00000072657	protein_coding	114.693	0.447977	0.306501	1.46158	0.143855	0.254914
P4HA2	ENSG00000072682	protein_coding	1726.52	-0.0233732	0.100272	-0.233099	0.815685	0.883836
FCGR2B	ENSG00000072694	protein_coding	191.215	0.570603	0.186042	3.06706	0.00216173	0.00897471
NFATC3	ENSG00000072736	protein_coding	690.264	0.100984	0.0740791	1.36319	0.172821	0.292213
TRNT1	ENSG00000072756	protein_coding	494.44	0.077981	0.0484727	1.60876	0.107668	0.20439
ACADVL	ENSG00000072778	protein_coding	22717.3	-0.538077	0.079255	-6.78918	1.12769e-11	6.82747e-10
STK10	ENSG00000072786	protein_coding	984.611	0.0824106	0.0696803	1.1827	0.23693	0.369891
FBXW11	ENSG00000072803	protein_coding	1880.29	0.188718	0.053719	3.51305	0.000442999	0.00244294
ACAP1	ENSG00000072818	protein_coding	311.625	0.113661	0.117797	0.964891	0.334599	0.477999
CRMP1	ENSG00000072832	protein_coding	268.508	0.377751	0.15733	2.40101	0.0163498	0.0464618
EVC	ENSG00000072840	protein_coding	443.902	0.38053	0.200571	1.89724	0.0577968	0.126087
DERL2	ENSG00000072849	protein_coding	1807.52	-0.241642	0.063289	-3.81807	0.0001345	0.000904621
SIDT1	ENSG00000072858	protein_coding	61.38	0.159697	0.13658	1.16926	0.242299	0.376214
NDE1	ENSG00000072864	protein_coding	399.512	0.47268	0.0732757	6.45071	1.11331e-10	5.37346e-09
IRAG1	ENSG00000072952	protein_coding	236.488	-0.203219	0.118909	-1.70903	0.0874449	0.174334
TMEM38A	ENSG00000072954	protein_coding	605.809	-0.290145	0.0962603	-3.01417	0.00257685	0.0103504
AP1M1	ENSG00000072958	protein_coding	4487.21	-0.205998	0.0541201	-3.80631	0.000141057	0.000942476
PVR	ENSG00000073008	protein_coding	3199.77	-0.103837	0.0703333	-1.47636	0.139847	0.249374
XRCC1	ENSG00000073050	protein_coding	1257.98	0.210313	0.0543145	3.87214	0.000107883	0.000751707
SCARB1	ENSG00000073060	protein_coding	17952.9	-0.0941944	0.0864742	-1.08928	0.276031	0.414564
CYP2W1	ENSG00000073067	protein_coding	16.8857	0.658768	0.190312	3.46152	0.000537128	0.00287295
MCM2	ENSG00000073111	protein_coding	1613.76	0.8627	0.111606	7.72984	1.07682e-14	1.32718e-12
MOV10L1	ENSG00000073146	protein_coding	53.3928	-0.278149	0.159776	-1.74087	0.0817061	0.165474
PANX2	ENSG00000073150	protein_coding	1102.79	-0.362598	0.171803	-2.11055	0.0348108	0.0847912
SELENOO	ENSG00000073169	protein_coding	3206.86	-0.514282	0.0801402	-6.41727	1.3874e-10	6.5678e-09
TP63	ENSG00000073282	protein_coding	35.0101	0.452243	0.182453	2.47868	0.0131869	0.0390746
ALPK1	ENSG00000073331	protein_coding	385.337	-0.100447	0.0929276	-1.08092	0.279733	0.418673
LLGL2	ENSG00000073350	protein_coding	3903.3	0.158862	0.0737937	2.15278	0.0313359	0.07817
PDE8A	ENSG00000073417	protein_coding	1469.88	-0.127507	0.059587	-2.13984	0.0323677	0.0801758
CLCN4	ENSG00000073464	protein_coding	517.025	0.122597	0.0713577	1.71807	0.0857841	0.171796
NLE1	ENSG00000073536	protein_coding	752.745	-0.0689226	0.0808765	-0.852196	0.394105	0.5377
SDHA	ENSG00000073578	protein_coding	10153.8	-0.301005	0.0714615	-4.21213	2.52971e-05	0.000222139
SMARCE1	ENSG00000073584	protein_coding	2128.72	0.0550027	0.0447108	1.23019	0.218627	0.348249
FNDC8	ENSG00000073598	protein_coding	0.91442	0.250952	0.21781	1.15216	0.249255	0.384201
GSDMB	ENSG00000073605	protein_coding	1031.28	-0.334698	0.109424	-3.05872	0.00222284	0.00918027
KDM5A	ENSG00000073614	protein_coding	1415.46	0.0239628	0.0498571	0.48063	0.63078	0.748577
ADAM11	ENSG00000073670	protein_coding	37.268	-0.0770364	0.16599	-0.464104	0.642573	0.757909
PPP2R3A	ENSG00000073711	protein_coding	155.102	0.653781	0.125517	5.20872	1.90151e-07	3.47386e-06
FERMT2	ENSG00000073712	protein_coding	2459.18	-0.114896	0.0715592	-1.60561	0.10836	0.2054
ABCB11	ENSG00000073734	protein_coding	1710.99	-0.35524	0.213044	-1.66745	0.0954248	0.186218
DHRS9	ENSG00000073737	protein_coding	71.9978	-0.0948628	0.13869	-0.683993	0.493979	0.632058
CD5L	ENSG00000073754	protein_coding	592.417	-0.349852	0.249665	-1.40129	0.161128	0.277317
PTGS2	ENSG00000073756	protein_coding	44.0018	0.0233254	0.177847	0.131154	0.895653	0.935475
IGF2BP2	ENSG00000073792	protein_coding	845.302	0.113668	0.197418	0.575775	0.564768	0.694456
MAP3K13	ENSG00000073803	protein_coding	2013.96	-0.0559057	0.0769297	-0.726712	0.467402	0.608041
ST6GAL1	ENSG00000073849	protein_coding	31170.6	-0.265739	0.0949608	-2.79841	0.00513556	0.0181326
TBX21	ENSG00000073861	protein_coding	45.1327	0.172174	0.131852	1.30581	0.191617	0.315281
VDAC1P1	ENSG00000073905	processed_pseudogene	5.68622	0.360848	0.112393	3.21059	0.00132464	0.00601491
FRY	ENSG00000073910	protein_coding	1278.22	-0.211732	0.0883318	-2.39701	0.0165294	0.0468488
PICALM	ENSG00000073921	protein_coding	5195.01	0.0446045	0.0446277	0.99948	0.317562	0.459762
NSF	ENSG00000073969	protein_coding	1477.42	0.079776	0.0460417	1.73269	0.0831509	0.167809
GLI2	ENSG00000074047	protein_coding	36.6422	0.0555316	0.199618	0.27819	0.780867	0.860015
CLASP1	ENSG00000074054	protein_coding	1535.58	0.012235	0.0499759	0.244818	0.806597	0.877472
MRPS34	ENSG00000074071	protein_coding	3321.51	-0.251952	0.0763141	-3.30151	0.000961649	0.00463469
NOTCH3	ENSG00000074181	protein_coding	2258.11	0.0627298	0.121196	0.517591	0.604744	0.7277
CLNS1A	ENSG00000074201	protein_coding	3243.8	-0.198038	0.0576438	-3.43555	0.000591342	0.00310338
PPP2R2C	ENSG00000074211	protein_coding	189.081	0.109008	0.329144	0.331185	0.740505	0.831035
TEAD2	ENSG00000074219	protein_coding	988.215	0.507055	0.119746	4.23442	2.29138e-05	0.000204382
EED	ENSG00000074266	protein_coding	545.92	0.147901	0.0477477	3.09756	0.00195121	0.00825402
CDHR2	ENSG00000074276	protein_coding	1533.08	-0.987086	0.247417	-3.98957	6.61922e-05	0.000498101
SNCB	ENSG00000074317	protein_coding	1.50301	0.163047	0.284611	0.572876	0.566729	0.695933
TSG101	ENSG00000074319	protein_coding	2625.16	0.0920017	0.0375891	2.44757	0.0143825	0.0418852
NCBP3	ENSG00000074356	protein_coding	944.828	0.0343709	0.0538756	0.637967	0.523495	0.658519
ATP2A3	ENSG00000074370	protein_coding	588.512	0.195497	0.132175	1.47908	0.13912	0.248449
CA12	ENSG00000074410	protein_coding	1254.59	-0.46319	0.249408	-1.85716	0.0632885	0.135548
MGLL	ENSG00000074416	protein_coding	5961.48	-0.184291	0.115087	-1.60133	0.109305	0.206747
NTN4	ENSG00000074527	protein_coding	652.656	0.340508	0.118865	2.86466	0.0041746	0.0153212
BCS1L	ENSG00000074582	protein_coding	1093.91	-0.112245	0.0574616	-1.95339	0.0507736	0.113749
NUAK1	ENSG00000074590	protein_coding	788.848	0.386981	0.0795036	4.86747	1.13034e-06	1.58957e-05
DPP8	ENSG00000074603	protein_coding	847.367	0.19073	0.0513286	3.71586	0.000202514	0.00126539
SLC24A1	ENSG00000074621	protein_coding	304.027	-0.0607275	0.0788919	-0.769756	0.441445	0.582996
ZNF532	ENSG00000074657	protein_coding	490.833	0.594164	0.108953	5.45339	4.94194e-08	1.07262e-06
SCARF1	ENSG00000074660	protein_coding	427.741	-0.175203	0.069401	-2.52451	0.0115861	0.0351196
LMAN1	ENSG00000074695	protein_coding	8079.19	-0.0154865	0.0699244	-0.221476	0.824722	0.889689
HACD3	ENSG00000074696	protein_coding	7734.42	-0.122928	0.0680682	-1.80595	0.0709257	0.148216
IPCEF1	ENSG00000074706	protein_coding	53.976	0.353819	0.132385	2.67265	0.00752549	0.0246914
ZZEF1	ENSG00000074755	protein_coding	1189.92	-0.00362167	0.0624423	-0.0580003	0.953748	0.9726
NOX3	ENSG00000074771	protein_coding	0.296954	0.618825	0.647218	0.956131	0.339006
ENO1	ENSG00000074800	protein_coding	42812.6	0.297896	0.0920011	3.23796	0.00120388	0.00555503
SLC12A1	ENSG00000074803	protein_coding	133.457	-1.41384	0.345167	-4.09611	4.20155e-05	0.000341487
MYDGF	ENSG00000074842	protein_coding	6958.1	-0.2003	0.0717578	-2.79133	0.0052492	0.0184715
ANO8	ENSG00000074855	protein_coding	474.596	0.0510005	0.0892745	0.571277	0.567812	0.696867
TUBE1	ENSG00000074935	protein_coding	458.262	-0.371092	0.096408	-3.84918	0.000118514	0.000811881
ARHGEF10L	ENSG00000074964	protein_coding	4801.55	-0.217487	0.0739075	-2.94269	0.00325377	0.012481
TXK	ENSG00000074966	protein_coding	24.1195	0.018187	0.116603	0.155974	0.876054	0.923279
WSCD2	ENSG00000075035	protein_coding	3.96601	-0.0370528	0.189201	-0.195838	0.844737	0.902749
KCNQ2	ENSG00000075043	protein_coding	2.27581	0.0222977	0.283625	0.0786169	0.937337	0.962924
TACR2	ENSG00000075073	protein_coding	18.6801	0.734991	0.174642	4.20856	2.57001e-05	0.000224876
ACTR6	ENSG00000075089	protein_coding	722.466	0.181491	0.0501895	3.61611	0.000299064	0.00174868
TIPIN	ENSG00000075131	protein_coding	186.533	0.257877	0.0663215	3.88829	0.000100953	0.000710564
SRI	ENSG00000075142	protein_coding	1348.16	0.303454	0.0976416	3.10783	0.00188464	0.00802554
EIF4G3	ENSG00000075151	protein_coding	2015.5	0.0337286	0.0638386	0.528341	0.597262	0.721692
NUP37	ENSG00000075188	protein_coding	536.05	0.378508	0.055101	6.86934	6.44984e-12	4.17606e-10
SEMA3A	ENSG00000075213	protein_coding	62.4257	1.27287	0.199068	6.39418	1.61411e-10	7.4073e-09
GTSE1	ENSG00000075218	protein_coding	253.508	0.889938	0.133662	6.65814	2.77311e-11	1.54854e-09
SEMA3C	ENSG00000075223	protein_coding	113.461	0.97452	0.218735	4.45525	8.37959e-06	8.73654e-05
TTC38	ENSG00000075234	protein_coding	7984.74	-0.402758	0.0880447	-4.57447	4.77423e-06	5.39662e-05
ACAT1	ENSG00000075239	protein_coding	13503.9	-0.520317	0.0948118	-5.48789	4.06766e-08	9.07987e-07
GRAMD4	ENSG00000075240	protein_coding	3195.49	-0.322164	0.133301	-2.41681	0.015657	0.0448363
CELSR1	ENSG00000075275	protein_coding	708.503	-0.0233617	0.136573	-0.171056	0.86418	0.915559
WNT8B	ENSG00000075290	protein_coding	3.15987	-0.359987	0.251541	-1.43113	0.152394	0.266314
ZNF638	ENSG00000075292	protein_coding	3070.95	-0.00774412	0.0360806	-0.214634	0.830053	0.893316
SLC25A40	ENSG00000075303	protein_coding	541.699	0.241129	0.0607871	3.96678	7.2849e-05	0.000539856
TIMM21	ENSG00000075336	protein_coding	788.011	0.108431	0.0489576	2.21478	0.026775	0.0688806
ADD2	ENSG00000075340	protein_coding	24.2593	0.445567	0.164904	2.70198	0.00689282	0.0230037
FGF4	ENSG00000075388	protein_coding	1.91173	2.49151	0.577033	4.31779	1.576e-05	0.000148397
RASAL2	ENSG00000075391	protein_coding	741.751	0.413249	0.0910643	4.53799	5.67931e-06	6.28384e-05
VPS9D1	ENSG00000075399	protein_coding	846.393	-0.280395	0.0690183	-4.06261	4.85264e-05	0.000384887
ZNF37A	ENSG00000075407	protein_coding	598.685	0.216505	0.0618051	3.50302	0.000460007	0.00252021
MARK3	ENSG00000075413	protein_coding	1596.73	0.0556506	0.0422175	1.31819	0.187441	0.310134
SLC25A3	ENSG00000075415	protein_coding	17857.9	-0.107089	0.0532253	-2.012	0.0442199	0.10224
FNDC3B	ENSG00000075420	protein_coding	3632.85	0.215382	0.0737762	2.9194	0.00350705	0.0132837
FOSL2	ENSG00000075426	protein_coding	2290.27	0.154265	0.0958277	1.60982	0.107438	0.204066
CACNG5	ENSG00000075429	protein_coding	0.238729	0.196999	0.569294	0.346042	0.729311
CACNG4	ENSG00000075461	protein_coding	280.829	1.87376	0.306772	6.10799	1.00893e-09	3.72784e-08
FRYL	ENSG00000075539	protein_coding	877.643	0.0969091	0.0588821	1.64582	0.0998015	0.192852
TMEM131	ENSG00000075568	protein_coding	2165.91	0.0927712	0.0504536	1.83874	0.0659531	0.139995
FSCN1	ENSG00000075618	protein_coding	1641.64	0.541381	0.120082	4.50842	6.5313e-06	7.06667e-05
ACTB	ENSG00000075624	protein_coding	126244	0.0210788	0.0564369	0.373494	0.708781	0.807709
MOCOS	ENSG00000075643	protein_coding	1657.03	-0.17758	0.0902008	-1.96872	0.0489855	0.110678
PLD1	ENSG00000075651	protein_coding	1347.04	0.0900713	0.112053	0.803829	0.421496	0.56484
ATP12A	ENSG00000075673	protein_coding	3.77312	1.18728	0.475139	2.4988	0.0124614	0.0373249
WDR62	ENSG00000075702	protein_coding	339.192	0.771326	0.116398	6.62664	3.43425e-11	1.87229e-09
DLG1	ENSG00000075711	protein_coding	1768.82	0.127791	0.0522063	2.44781	0.0143728	0.0418676
RAB7A	ENSG00000075785	protein_coding	8981.83	-0.000805859	0.0353932	-0.0227688	0.981835	0.989503
BCAP29	ENSG00000075790	protein_coding	1808.3	-0.0907498	0.0505964	-1.7936	0.0728771	0.151323
SEC31B	ENSG00000075826	protein_coding	216.327	-0.284792	0.102465	-2.77941	0.00544577	0.0190351
SART3	ENSG00000075856	protein_coding	1513.16	0.265075	0.0391116	6.7774	1.22362e-11	7.31837e-10
ARHGAP15	ENSG00000075884	protein_coding	231.557	-0.022932	0.115788	-0.198051	0.843005	0.901521
TUBA3D	ENSG00000075886	protein_coding	20.4875	0.388362	0.195438	1.98714	0.0469073	0.107054
PAX2	ENSG00000075891	protein_coding	9.93259	-0.361061	0.333236	-1.0835	0.278587	0.417494
EXOSC7	ENSG00000075914	protein_coding	1074.21	-0.143979	0.0571796	-2.51801	0.0118019	0.0356858
KIFAP3	ENSG00000075945	protein_coding	1330.94	0.180694	0.0669306	2.69973	0.00693965	0.0231322
MKRN2	ENSG00000075975	protein_coding	971.916	0.0581434	0.0459254	1.26604	0.205499	0.332354
MCM6	ENSG00000076003	protein_coding	1501.37	0.636087	0.0874877	7.2706	3.57902e-13	3.30165e-11
REXO2	ENSG00000076043	protein_coding	1284.43	0.000666081	0.0583415	0.0114169	0.990891	0.994818
RBM7	ENSG00000076053	protein_coding	677.365	-0.0198552	0.0498196	-0.398543	0.69023	0.794048
RBMS2	ENSG00000076067	protein_coding	457.713	0.132467	0.0928663	1.42642	0.153746	0.268201
BAZ2A	ENSG00000076108	protein_coding	2438.37	0.2718	0.0577975	4.70263	2.56834e-06	3.19745e-05
PTPN23	ENSG00000076201	protein_coding	2364.32	0.0506685	0.0477133	1.06194	0.288264	0.427901
MLH1	ENSG00000076242	protein_coding	1163.77	0.0615714	0.0422947	1.45577	0.145455	0.257028
UNG	ENSG00000076248	protein_coding	1883.32	0.188029	0.0546386	3.44131	0.000578895	0.00305003
FMO4	ENSG00000076258	protein_coding	1194.32	-0.327375	0.127802	-2.56158	0.0104197	0.0321742
KLHL20	ENSG00000076321	protein_coding	651.27	0.107735	0.0758641	1.42011	0.155576	0.270584
RGS11	ENSG00000076344	protein_coding	30.0226	-0.324015	0.176552	-1.83524	0.0664698	0.140867
SLC46A1	ENSG00000076351	protein_coding	1512.86	-0.184056	0.077358	-2.37928	0.0173466	0.0486849
PLXNA2	ENSG00000076356	protein_coding	1259.38	-0.157493	0.0703949	-2.23728	0.0252681	0.0657357
SPAG5	ENSG00000076382	protein_coding	1405.68	0.501149	0.104642	4.78916	1.67479e-06	2.22296e-05
ANKRD13A	ENSG00000076513	protein_coding	1537.39	0.127739	0.0572028	2.23309	0.0255428	0.0663022
TPD52	ENSG00000076554	protein_coding	2669.34	0.028132	0.0882352	0.318829	0.749856	0.837867
ACACB	ENSG00000076555	protein_coding	4068.91	-0.246906	0.108911	-2.26704	0.0233878	0.0617247
TRAF4	ENSG00000076604	protein_coding	2650.48	-0.135972	0.064701	-2.10155	0.0355929	0.0862698
PAG1	ENSG00000076641	protein_coding	1000.68	0.23459	0.125965	1.86235	0.062554	0.134241
GPATCH1	ENSG00000076650	protein_coding	471.809	0.121704	0.0487971	2.49409	0.012628	0.0377178
ICAM3	ENSG00000076662	protein_coding	33.8988	0.460866	0.140924	3.27031	0.00107431	0.00507383
NT5C2	ENSG00000076685	protein_coding	533.337	0.0654014	0.104763	0.624279	0.532444	0.666594
MCAM	ENSG00000076706	protein_coding	2672.48	0.268892	0.0959721	2.80177	0.00508229	0.0179745
GPC4	ENSG00000076716	protein_coding	391.833	1.12895	0.207531	5.43991	5.33084e-08	1.14764e-06
MBNL3	ENSG00000076770	protein_coding	7971.93	0.37508	0.138235	2.71335	0.00666074	0.0224015
CAMSAP3	ENSG00000076826	protein_coding	2044.74	-0.117825	0.0824684	-1.42873	0.153081	0.267228
RAP1GAP	ENSG00000076864	protein_coding	2487.51	0.162362	0.147909	1.09772	0.272329	0.410539
XAB2	ENSG00000076924	protein_coding	2682.12	-0.121971	0.058491	-2.08529	0.0370429	0.0890401
ARHGEF1	ENSG00000076928	protein_coding	2989.36	0.025169	0.051627	0.487517	0.625892	0.74512
STXBP2	ENSG00000076944	protein_coding	1475.32	0.0194056	0.0802114	0.241931	0.808834	0.879228
MAP2K7	ENSG00000076984	protein_coding	1668.56	-0.10704	0.0451537	-2.37056	0.017761	0.0495698
NMRK2	ENSG00000077009	protein_coding	2.50239	-1.32039	0.345608	-3.82049	0.000133185	0.000896294
DGKD	ENSG00000077044	protein_coding	850.828	0.129773	0.0641152	2.02406	0.0429644	0.0999328
CTTNBP2	ENSG00000077063	protein_coding	126.466	0.612653	0.234481	2.6128	0.00898026	0.0284947
ACTL6B	ENSG00000077080	protein_coding	8.29081	0.34792	0.185514	1.87543	0.0607335	0.131137
RARB	ENSG00000077092	protein_coding	131.966	-0.192439	0.125599	-1.53217	0.12548	0.22947
TOP2B	ENSG00000077097	protein_coding	3265.18	0.198309	0.0462153	4.29097	1.77896e-05	0.000164767
TM9SF3	ENSG00000077147	protein_coding	7145.99	-0.128222	0.0403167	-3.18036	0.00147092	0.00655747
NFKB2	ENSG00000077150	protein_coding	3150.43	-0.0326374	0.0747764	-0.436466	0.662499	0.773098
UBE2T	ENSG00000077152	protein_coding	431.251	0.730458	0.100448	7.27201	3.54185e-13	3.28573e-11
PPP1R12B	ENSG00000077157	protein_coding	941.78	-0.132418	0.0788093	-1.68024	0.092911	0.182349
DNAJC10	ENSG00000077232	protein_coding	2271.96	0.334502	0.0635478	5.26378	1.4112e-07	2.67439e-06
GTF3C1	ENSG00000077235	protein_coding	2562.84	0.0408831	0.0468782	0.872113	0.383147	0.526893
IL4R	ENSG00000077238	protein_coding	2994.49	-0.0559629	0.0827761	-0.676076	0.498993	0.636372
USP33	ENSG00000077254	protein_coding	1463.72	0.216191	0.0516197	4.18814	2.8125e-05	0.000242831
PAK3	ENSG00000077264	protein_coding	50.8744	0.00970501	0.27841	0.0348587	0.972192	0.984185
CAPN6	ENSG00000077274	protein_coding	128.844	2.00113	0.330521	6.05447	1.40879e-09	5.02246e-08
DCX	ENSG00000077279	protein_coding	14.6425	0.821766	0.251473	3.26782	0.00108381	0.00510889
SNRPA	ENSG00000077312	protein_coding	2164.89	-0.00833414	0.0684549	-0.121746	0.9031	0.940519
SPAG6	ENSG00000077327	protein_coding	4.44942	2.06795	0.240135	8.61161	7.20417e-18	2.03784e-15
EXOSC5	ENSG00000077348	protein_coding	1234.23	-0.15442	0.0809008	-1.90875	0.0562942	0.123457
DYNC1I2	ENSG00000077380	protein_coding	1540.69	0.282176	0.0644245	4.37995	1.18705e-05	0.000116943
APBB1IP	ENSG00000077420	protein_coding	1106.88	0.263726	0.134136	1.9661	0.049287	0.111191
LRCH4	ENSG00000077454	protein_coding	390.909	0.134973	0.0840397	1.60606	0.108261	0.205257
FAM76B	ENSG00000077458	protein_coding	491.557	0.0520451	0.073657	0.706587	0.479823	0.619271
SIRT6	ENSG00000077463	protein_coding	774.399	-0.114368	0.068982	-1.65794	0.09733	0.18912
TYR	ENSG00000077498	protein_coding	1.19797	0.432114	0.662173	0.652569	0.514034	0.650054
POLD3	ENSG00000077514	protein_coding	513.818	0.544376	0.066318	8.20858	2.23825e-16	4.36395e-14
ACTN2	ENSG00000077522	protein_coding	349.314	1.03775	0.261712	3.96523	7.3325e-05	0.000542548
CAPZB	ENSG00000077549	protein_coding	6539.06	0.0390005	0.0479611	0.813169	0.416121	0.559836
GPR137B	ENSG00000077585	protein_coding	686.237	0.197741	0.11695	1.69082	0.0908719	0.179333
NAALAD2	ENSG00000077616	protein_coding	68.7021	0.582275	0.174718	3.33265	0.000860238	0.0042319
JADE1	ENSG00000077684	protein_coding	1266.68	-0.0202365	0.0736093	-0.274918	0.783379	0.861984
SLC25A43	ENSG00000077713	protein_coding	836.614	0.430478	0.0719177	5.98571	2.15447e-09	7.15854e-08
UBE2A	ENSG00000077721	protein_coding	2095.95	0.470426	0.0477669	9.84838	6.96596e-23	6.67765e-20
FGFR1	ENSG00000077782	protein_coding	713.007	0.551015	0.153836	3.58184	0.000341178	0.00195875
FKBP6	ENSG00000077800	protein_coding	2.21602	-0.130886	0.233137	-0.561415	0.574515	0.702154
SMC1B	ENSG00000077935	protein_coding	55.3413	1.26922	0.221298	5.73537	9.73016e-09	2.65246e-07
FBLN1	ENSG00000077942	protein_coding	2312.36	0.730452	0.178034	4.10288	4.08038e-05	0.000332815
ITGA8	ENSG00000077943	protein_coding	100.288	0.131571	0.129839	1.01334	0.310898	0.452532
CST7	ENSG00000077984	protein_coding	193.02	0.171424	0.148905	1.15123	0.249638	0.384633
MAP2	ENSG00000078018	protein_coding	1115.59	0.215253	0.15736	1.3679	0.171344	0.290168
PIAS2	ENSG00000078043	protein_coding	694.678	0.138251	0.0468987	2.94787	0.00319974	0.0123116
AMPH	ENSG00000078053	protein_coding	17.9867	0.620351	0.188718	3.28719	0.00101192	0.00482675
ARAF	ENSG00000078061	protein_coding	3663.81	-0.11686	0.0609335	-1.91783	0.055133	0.121435
MCCC1	ENSG00000078070	protein_coding	2103.32	-0.0994529	0.0798563	-1.2454	0.212985	0.34137
LAMP3	ENSG00000078081	protein_coding	151.421	0.84097	0.152825	5.50283	3.73738e-08	8.45752e-07
FAP	ENSG00000078098	protein_coding	125.361	0.297234	0.186349	1.59503	0.110705	0.208684
NEBL	ENSG00000078114	protein_coding	336.318	1.12849	0.224429	5.02828	4.94897e-07	7.90474e-06
ACER3	ENSG00000078124	protein_coding	556.174	0.220586	0.0684668	3.2218	0.00127389	0.00582201
UBE2K	ENSG00000078140	protein_coding	3531.25	-0.00292491	0.0485115	-0.0602932	0.951922	0.971861
PIK3C3	ENSG00000078142	protein_coding	893.509	0.0746422	0.0444317	1.67993	0.0929709	0.182421
N4BP2	ENSG00000078177	protein_coding	596.036	0.0662013	0.0919652	0.719852	0.471616	0.611841
TIGAR	ENSG00000078237	protein_coding	245.203	0.153735	0.0808824	1.90072	0.0573389	0.125318
TULP3	ENSG00000078246	protein_coding	589.151	0.280479	0.0637654	4.39861	1.08944e-05	0.000109229
SYNJ2	ENSG00000078269	protein_coding	1034.19	0.344391	0.0926099	3.71873	0.000200227	0.00125405
ADCY2	ENSG00000078295	protein_coding	2.79125	0.19733	0.245864	0.802597	0.422208	0.565336
PPP2R5C	ENSG00000078304	protein_coding	3368.88	-0.10642	0.051045	-2.08482	0.0370854	0.0891166
PMS2P1	ENSG00000078319	transcribed_unprocessed_pseudogene	358.338	-0.112763	0.0604318	-1.86595	0.0620486	0.133348
RBFOX1	ENSG00000078328	protein_coding	1.24176	1.43325	0.343975	4.16673	3.09004e-05	0.000262912
GNB1	ENSG00000078369	protein_coding	9431.2	0.155402	0.0455139	3.41439	0.000639245	0.00329751
HOXA9	ENSG00000078399	protein_coding	6.20705	0.497196	0.215133	2.31111	0.020827	0.0562703
EDN1	ENSG00000078401	protein_coding	134.594	0.012347	0.143358	0.0861272	0.931365	0.959016
MLLT10	ENSG00000078403	protein_coding	997.93	0.0852759	0.0661156	1.2898	0.19712	0.321956
ZCWPW1	ENSG00000078487	protein_coding	242.807	-0.460052	0.0972302	-4.73158	2.22784e-06	2.82969e-05
ADCYAP1R1	ENSG00000078549	protein_coding	23.9003	-0.19609	0.200707	-0.976996	0.328571	0.471966
FGF20	ENSG00000078579	protein_coding	1.73118	1.19477	0.327839	3.64439	0.000268023	0.00159639
P2RY10	ENSG00000078589	protein_coding	23.5295	0.839376	0.189939	4.41919	9.90735e-06	0.000100886
ITM2A	ENSG00000078596	protein_coding	369.972	0.637389	0.147652	4.31684	1.58279e-05	0.000148875
NRDC	ENSG00000078618	protein_coding	5850.11	0.0745177	0.0456643	1.63186	0.102709	0.197289
VDAC3	ENSG00000078668	protein_coding	3203.21	0.0615857	0.0739841	0.832419	0.405173	0.548785
PCM1	ENSG00000078674	protein_coding	3216.29	-0.0226396	0.0809771	-0.279581	0.779799	0.859331
TNRC6C	ENSG00000078687	protein_coding	630.283	-0.299405	0.0910987	-3.2866	0.00101404	0.00483548
CBFA2T2	ENSG00000078699	protein_coding	885.623	0.284142	0.0631615	4.49865	6.83862e-06	7.34976e-05
BRINP1	ENSG00000078725	protein_coding	11.9042	-0.0602305	0.253585	-0.237516	0.812256	0.881727
ITCH	ENSG00000078747	protein_coding	2590.9	0.0330244	0.061382	0.538014	0.590567	0.7161
PKD2L2	ENSG00000078795	protein_coding	2.176	-0.0145218	0.164611	-0.0882189	0.929703	0.95802
TP53INP2	ENSG00000078804	protein_coding	3277.55	-0.0167708	0.0941648	-0.1781	0.858644	0.911861
SDF4	ENSG00000078808	protein_coding	7559.47	-0.114603	0.0561943	-2.03942	0.0414085	0.0971585
MYH7B	ENSG00000078814	protein_coding	131.745	-0.0648804	0.154102	-0.421023	0.673739	0.781248
BPIFB2	ENSG00000078898	protein_coding	317.045	0.630237	0.331069	1.90364	0.0569571	0.124649
TP73	ENSG00000078900	protein_coding	160.336	0.486336	0.162564	2.99167	0.0027746	0.0109857
TOLLIP	ENSG00000078902	protein_coding	6791.84	-0.311018	0.0551748	-5.63695	1.73084e-08	4.42126e-07
UBE2D4	ENSG00000078967	protein_coding	999.582	-0.282188	0.0623008	-4.52945	5.91384e-06	6.49131e-05
CLUL1	ENSG00000079101	protein_coding	11.4364	0.829142	0.184724	4.48855	7.17091e-06	7.63084e-05
RUNX1T1	ENSG00000079102	protein_coding	66.0281	-0.237655	0.133952	-1.77419	0.0760322	0.156574
CDH17	ENSG00000079112	protein_coding	31.0627	2.24905	0.291919	7.70435	1.31509e-14	1.58685e-12
THOC1	ENSG00000079134	protein_coding	764.198	0.178686	0.0560234	3.18949	0.00142526	0.00639525
FKBP7	ENSG00000079150	protein_coding	263.825	-0.115836	0.0775584	-1.49353	0.135299	0.243302
OSBPL6	ENSG00000079156	protein_coding	249.345	0.410664	0.129686	3.16661	0.00154229	0.00681754
SLC1A3	ENSG00000079215	protein_coding	370.423	0.621215	0.138672	4.47975	7.47309e-06	7.89156e-05
XRCC5	ENSG00000079246	protein_coding	9102.12	0.152694	0.0395835	3.85751	0.00011455	0.000790149
LXN	ENSG00000079257	protein_coding	151.307	0.180103	0.131243	1.37229	0.169974	0.288515
SP140	ENSG00000079263	protein_coding	121.876	0.760901	0.154066	4.93881	7.8601e-07	1.1702e-05
MKNK1	ENSG00000079277	protein_coding	869.778	0.12824	0.0427614	2.99898	0.00270889	0.0107762
TNS1	ENSG00000079308	protein_coding	4304.49	0.0667769	0.0837294	0.797532	0.425142	0.568138
REXO1	ENSG00000079313	protein_coding	1120.06	-0.00700609	0.0612578	-0.114371	0.908944	0.944661
SAR1A	ENSG00000079332	protein_coding	4179.16	-0.124935	0.0408739	-3.05659	0.0022387	0.00923028
CDC14A	ENSG00000079335	protein_coding	135.33	0.580216	0.0979361	5.92443	3.13374e-09	9.98572e-08
RAPGEF3	ENSG00000079337	protein_coding	306.931	-0.519451	0.0922668	-5.62988	1.80331e-08	4.57591e-07
CEACAM1	ENSG00000079385	protein_coding	3587.65	-0.300226	0.102167	-2.93858	0.00329719	0.0126135
SENP1	ENSG00000079387	protein_coding	433.823	0.423617	0.0482837	8.77349	1.73212e-18	5.63918e-16
DUSP13	ENSG00000079393	protein_coding	7.76051	-0.20082	0.278345	-0.721481	0.470613	0.610959
CIC	ENSG00000079432	protein_coding	2779.46	0.134984	0.0541917	2.49087	0.0127432	0.0379995
LIPE	ENSG00000079435	protein_coding	102.459	-0.112951	0.127617	-0.885078	0.376115	0.519813
FDFT1	ENSG00000079459	protein_coding	5326.18	-0.113702	0.0913655	-1.24448	0.213325	0.341791
PAFAH1B3	ENSG00000079462	protein_coding	905.681	0.451328	0.140002	3.22372	0.00126537	0.00578844
OPHN1	ENSG00000079482	protein_coding	89.4532	0.134355	0.126228	1.06438	0.287156	0.42674
AFM	ENSG00000079557	protein_coding	7274.68	-0.893007	0.171658	-5.20226	1.96881e-07	3.5741e-06
KIF22	ENSG00000079616	protein_coding	2028.42	-0.0408674	0.0782843	-0.522038	0.601644	0.725158
SCGN	ENSG00000079689	protein_coding	695.416	0.610036	0.227439	2.6822	0.00731399	0.0241213
CARMIL1	ENSG00000079691	protein_coding	403.429	0.398626	0.127457	3.12753	0.00176282	0.00759865
PGM1	ENSG00000079739	protein_coding	7845.42	-0.323294	0.0849278	-3.80669	0.00014084	0.000941391
DDX1	ENSG00000079785	protein_coding	3803.61	0.0647414	0.0417052	1.55236	0.120577	0.222769
DNM2	ENSG00000079805	protein_coding	4870.4	0.136575	0.050292	2.71564	0.00661475	0.0222838
EPB41L2	ENSG00000079819	protein_coding	1340.52	0.346864	0.0922587	3.75969	0.000170122	0.00109609
RIMS1	ENSG00000079841	protein_coding	1.77772	0.274591	0.24297	1.13014	0.258416	0.394738
MOXD1	ENSG00000079931	protein_coding	221.724	-0.164485	0.206023	-0.798381	0.42465	0.567669
STX7	ENSG00000079950	protein_coding	1318.22	0.0871781	0.0629185	1.38557	0.165878	0.28329
RABL2B	ENSG00000079974	protein_coding	307.342	0.0742991	0.0561932	1.32221	0.186099	0.30854
KEAP1	ENSG00000079999	protein_coding	3836.61	-0.0831127	0.0554479	-1.49893	0.133891	0.241333
DDX43	ENSG00000080007	protein_coding	21.7241	0.447965	0.232274	1.92861	0.0537799	0.11894
PTPRH	ENSG00000080031	protein_coding	1854.15	-0.277324	0.150317	-1.84493	0.0650478	0.138559
DCT	ENSG00000080166	protein_coding	12.0433	0.190243	0.222817	0.853805	0.393213	0.536779
SLC35C2	ENSG00000080189	protein_coding	2919.98	-0.140592	0.0486054	-2.89252	0.00382167	0.0142703
CRYBG3	ENSG00000080200	protein_coding	184.956	0.232361	0.159556	1.4563	0.14531	0.256872
EPHA6	ENSG00000080224	protein_coding	10.7039	3.62892	0.393496	9.22224	2.90956e-20	1.4552e-17
SCTR	ENSG00000080293	protein_coding	119.602	0.971874	0.208751	4.65566	3.22945e-06	3.88322e-05
RFX3	ENSG00000080298	protein_coding	162.084	0.508174	0.0779326	6.52069	6.99851e-11	3.59403e-09
RIF1	ENSG00000080345	protein_coding	1321.39	0.317793	0.0559001	5.68501	1.30808e-08	3.44857e-07
RAB21	ENSG00000080371	protein_coding	2224.85	0.0801727	0.0388781	2.06216	0.0391928	0.0930158
SLC4A4	ENSG00000080493	protein_coding	1311.5	-0.0915382	0.16693	-0.548364	0.583442	0.709862
SMARCA2	ENSG00000080503	protein_coding	2549.84	0.0839612	0.0916611	0.915996	0.359669	0.503187
RDH8	ENSG00000080511	protein_coding	7.55051	0.239683	0.351408	0.682066	0.495197	0.633151
SESN1	ENSG00000080546	protein_coding	1011.03	-0.269864	0.0801949	-3.3651	0.000765153	0.00383633
MID2	ENSG00000080561	protein_coding	294.837	0.462097	0.101906	4.53456	5.77229e-06	6.36428e-05
DNAAF6	ENSG00000080572	protein_coding	0.230112	-0.236925	0.419035	-0.565407	0.571797
COL5A3	ENSG00000080573	protein_coding	2933.88	-0.286544	0.152583	-1.87795	0.0603878	0.130611
SRCAP	ENSG00000080603	protein_coding	3202.89	0.149098	0.0524872	2.84066	0.00450199	0.0162668
PUM3	ENSG00000080608	protein_coding	800.106	0.319029	0.0680352	4.68917	2.74313e-06	3.38323e-05
CPB2	ENSG00000080618	protein_coding	24447.2	-0.492474	0.120397	-4.0904	4.30633e-05	0.000348281
CHRNA3	ENSG00000080644	protein_coding	6.10797	0.466641	0.269485	1.7316	0.0833446	0.168151
KCNN2	ENSG00000080709	protein_coding	91.7401	-0.765251	0.216196	-3.53961	0.000400714	0.00224382
CNOT4	ENSG00000080802	protein_coding	764.642	-0.0224414	0.0406935	-0.551473	0.581309	0.70791
PSEN1	ENSG00000080815	protein_coding	2274.4	-0.0842536	0.0443057	-1.90164	0.0572179	0.125101
CPOX	ENSG00000080819	protein_coding	933.065	0.0427061	0.0627867	0.680178	0.496392	0.634181
CLDND1	ENSG00000080822	protein_coding	1304.42	0.131556	0.0436615	3.0131	0.00258597	0.0103794
MOK	ENSG00000080823	protein_coding	170.147	0.157976	0.0846828	1.8655	0.0621112	0.133449
HSP90AA1	ENSG00000080824	protein_coding	35457.5	0.0672291	0.0649446	1.03518	0.300587	0.441602
RBL1	ENSG00000080839	protein_coding	272.014	0.666903	0.0883138	7.55152	4.30198e-14	4.78907e-12
DLGAP4	ENSG00000080845	protein_coding	2863.6	0.0850027	0.0583876	1.45583	0.145438	0.257019
IGSF9B	ENSG00000080854	protein_coding	6.17498	-0.0455235	0.185087	-0.245957	0.805715	0.876935
CFHR2	ENSG00000080910	protein_coding	492.676	-0.385746	0.154975	-2.48908	0.0128075	0.0381383
CROCCP3	ENSG00000080947	transcribed_unprocessed_pseudogene	53.4043	0.306331	0.0860409	3.5603	0.000370434	0.00209603
NDC80	ENSG00000080986	protein_coding	381.559	0.866483	0.114203	7.5872	3.26881e-14	3.71075e-12
AP4E1	ENSG00000081014	protein_coding	401.742	0.130264	0.0507336	2.56761	0.0102404	0.031706
RSBN1	ENSG00000081019	protein_coding	428.27	0.112788	0.0561218	2.0097	0.0444629	0.102623
MAGI3	ENSG00000081026	protein_coding	550.302	0.176511	0.0822426	2.14623	0.0318548	0.0791097
CXCL2	ENSG00000081041	protein_coding	1738.26	-0.446133	0.165731	-2.69191	0.00710451	0.023586
AFP	ENSG00000081051	protein_coding	15199.8	-0.68444	0.317488	-2.1558	0.0310992	0.0776972
COL4A4	ENSG00000081052	protein_coding	195.694	-0.320602	0.163782	-1.9575	0.0502892	0.112919
TCF7	ENSG00000081059	protein_coding	971.979	0.221922	0.141121	1.57256	0.115821	0.215927
OSTM1	ENSG00000081087	protein_coding	1104.22	0.146427	0.0776639	1.88539	0.0593774	0.12881
CDH7	ENSG00000081138	protein_coding	3.72688	1.61435	0.37664	4.28619	1.81762e-05	0.000167986
IMPG2	ENSG00000081148	protein_coding	10.391	0.169006	0.116239	1.45395	0.145959	0.257715
PCNP	ENSG00000081154	protein_coding	2723.01	0.210993	0.0355399	5.93679	2.90648e-09	9.36533e-08
EXD2	ENSG00000081177	protein_coding	546.709	0.11607	0.058526	1.98321	0.0473436	0.107829
ARG2	ENSG00000081181	protein_coding	210.717	0.0470493	0.184827	0.254558	0.799064	0.872622
MEF2C	ENSG00000081189	protein_coding	592.789	-0.058086	0.0852196	-0.681604	0.495489	0.633403
PTPRC	ENSG00000081237	protein_coding	767.053	0.629018	0.145215	4.33164	1.47999e-05	0.000140779
CACNA1S	ENSG00000081248	protein_coding	4.6866	9.39932e-05	0.192843	0.000487408	0.999611	0.999756
PKP1	ENSG00000081277	protein_coding	21.6017	-0.0850993	0.235384	-0.361534	0.717701	0.814541
UBA5	ENSG00000081307	protein_coding	1566.96	-0.0333434	0.0430224	-0.775024	0.438326	0.580164
STK17B	ENSG00000081320	protein_coding	457.268	0.474987	0.11427	4.15669	3.22889e-05	0.000272376
CDC14B	ENSG00000081377	protein_coding	1552.67	-0.205439	0.111782	-1.83786	0.0660833	0.140177
ZNF510	ENSG00000081386	protein_coding	263.23	0.208042	0.0742149	2.80324	0.00505917	0.017905
LRP2	ENSG00000081479	protein_coding	119.023	0.515471	0.29923	1.72266	0.0849502	0.170635
ZNF506	ENSG00000081665	protein_coding	257.252	0.523672	0.108245	4.83786	1.31244e-06	1.79803e-05
JMJD4	ENSG00000081692	protein_coding	1068.43	-0.174403	0.0716122	-2.43538	0.0148762	0.0429965
DUSP12	ENSG00000081721	protein_coding	495.895	0.288121	0.0554687	5.19429	2.05499e-07	3.69941e-06
AACS	ENSG00000081760	protein_coding	748.505	0.436569	0.0879271	4.96512	6.86579e-07	1.03738e-05
DELE1	ENSG00000081791	protein_coding	2860.74	-0.157794	0.0525712	-3.00153	0.00268627	0.0107015
SLC13A1	ENSG00000081800	protein_coding	1.19079	1.87867	0.466084	4.03076	5.55958e-05	0.000430085
CADPS2	ENSG00000081803	protein_coding	1033.05	0.25358	0.0890801	2.84665	0.00441815	0.0160141
PCDHB4	ENSG00000081818	protein_coding	35.706	0.14345	0.148007	0.969213	0.332439	0.475756
PCDHA6	ENSG00000081842	protein_coding	8.43795	1.43417	0.30976	4.62994	3.65764e-06	4.31392e-05
PCDHGA2	ENSG00000081853	protein_coding	130.162	0.63404	0.202541	3.13044	0.00174548	0.00753923
HSPB11	ENSG00000081870	protein_coding	938.017	0.205217	0.0629821	3.25834	0.00112065	0.00524814
PHLPP1	ENSG00000081913	protein_coding	1561.09	-0.158909	0.0830263	-1.91397	0.0556245	0.12226
ATP8B1	ENSG00000081923	protein_coding	1871.91	0.0838108	0.0929455	0.90172	0.367206	0.510488
IL12RB2	ENSG00000081985	protein_coding	29.4014	0.589866	0.174704	3.37637	0.000734491	0.00370683
SMARCD3	ENSG00000082014	protein_coding	409.78	0.300902	0.148392	2.02775	0.0425857	0.0992591
WDR70	ENSG00000082068	protein_coding	913.222	0.0297059	0.0492946	0.602621	0.546761	0.679098
FYB1	ENSG00000082074	protein_coding	383.406	0.568762	0.136311	4.17252	3.01252e-05	0.00025695
MPP4	ENSG00000082126	protein_coding	3.52138	0.18606	0.143592	1.29576	0.195059	0.319331
STRADB	ENSG00000082146	protein_coding	1976.78	-0.1795	0.0599418	-2.99457	0.00274828	0.0109003
BZW1	ENSG00000082153	protein_coding	4170.11	-0.147377	0.0538937	-2.73459	0.0062458	0.0212798
PGR	ENSG00000082175	protein_coding	40.4791	0.773682	0.225238	3.43496	0.000592646	0.00310919
C1QTNF3	ENSG00000082196	protein_coding	548.774	0.439289	0.203127	2.16263	0.0305698	0.0765909
ME2	ENSG00000082212	protein_coding	986.634	0.317609	0.0687589	4.61917	3.85287e-06	4.51486e-05
C5orf22	ENSG00000082213	protein_coding	826.249	0.259663	0.0482767	5.37864	7.5051e-08	1.55931e-06
CCNT2	ENSG00000082258	protein_coding	1012.95	0.025345	0.0582577	0.43505	0.663526	0.773705
FAM135A	ENSG00000082269	protein_coding	314.065	0.451456	0.0851228	5.30359	1.13549e-07	2.21389e-06
COL19A1	ENSG00000082293	protein_coding	3.01513	0.564778	0.268326	2.10482	0.0353066	0.0857145
EPB41L3	ENSG00000082397	protein_coding	252.248	0.216924	0.137272	1.58025	0.114049	0.213397
COBLL1	ENSG00000082438	protein_coding	3598.34	-0.203003	0.109348	-1.85648	0.0633848	0.135704
DLG3	ENSG00000082458	protein_coding	340.905	1.30464	0.154423	8.44846	2.95163e-17	7.02487e-15
KCNK2	ENSG00000082482	protein_coding	18.2965	2.89615	0.385179	7.51899	5.52021e-14	6.00954e-12
SERTAD4	ENSG00000082497	protein_coding	31.4311	0.136649	0.197548	0.691728	0.489108	0.628014
TRAF5	ENSG00000082512	protein_coding	337.002	0.353966	0.101208	3.49742	0.000469777	0.00256438
MRPL22	ENSG00000082515	protein_coding	1350.6	-0.231627	0.0634328	-3.65154	0.000260674	0.00155826
GEMIN5	ENSG00000082516	protein_coding	799.569	0.194348	0.0485147	4.00596	6.17651e-05	0.00046898
OPRK1	ENSG00000082556	protein_coding	2.37641	0.663989	0.4386	1.51388	0.130055	0.235973
NFE2L1	ENSG00000082641	protein_coding	15194.8	-0.190597	0.0709605	-2.68596	0.00723214	0.0239177
SEMA5B	ENSG00000082684	protein_coding	222.411	0.406876	0.113635	3.58055	0.000342874	0.00196685
GSK3B	ENSG00000082701	protein_coding	1819.84	0.0583388	0.0420793	1.3864	0.165624	0.28299
ITGB5	ENSG00000082781	protein_coding	7492.79	0.00816824	0.0685061	0.119234	0.90509	0.942052
ERC1	ENSG00000082805	protein_coding	1231.03	0.0929089	0.0611763	1.51871	0.128836	0.234247
XPO1	ENSG00000082898	protein_coding	4626.88	0.231562	0.0412583	5.6125	1.99427e-08	4.96553e-07
LINC01587	ENSG00000082929	lncRNA	15.6073	0.572298	0.300184	1.90649	0.0565861	0.123939
RNF13	ENSG00000082996	protein_coding	2136.48	0.0135846	0.0523798	0.259349	0.795366	0.870015
TRPM3	ENSG00000083067	protein_coding	49.8345	0.24531	0.214147	1.14552	0.251992	0.387309
PALB2	ENSG00000083093	protein_coding	406.543	0.254094	0.0560578	4.53271	5.82313e-06	6.41066e-05
DOP1A	ENSG00000083097	protein_coding	385.814	-0.0763311	0.0832627	-0.91675	0.359274	0.50282
LYRM2	ENSG00000083099	protein_coding	1061.36	0.0151621	0.0514789	0.29453	0.768353	0.85104
BCKDHB	ENSG00000083123	protein_coding	1350.11	-0.36517	0.100263	-3.64213	0.000270391	0.00160716
KAT6A	ENSG00000083168	protein_coding	1017.61	0.190633	0.0742845	2.56625	0.0102803	0.0318098
TUT7	ENSG00000083223	protein_coding	1721.08	-0.108577	0.091428	-1.18756	0.235005	0.367618
ULK2	ENSG00000083290	protein_coding	316.64	0.00231467	0.134573	0.0172001	0.986277	0.992066
GRHL2	ENSG00000083307	protein_coding	24.7856	0.836869	0.274355	3.05032	0.00228601	0.00938722
TNPO1	ENSG00000083312	protein_coding	2767.21	0.219344	0.0478994	4.57926	4.66615e-06	5.29874e-05
PLOD1	ENSG00000083444	protein_coding	11595.6	0.0791647	0.0795032	0.995743	0.319375	0.461949
P2RX5	ENSG00000083454	protein_coding	47.5677	0.0675073	0.199115	0.339037	0.734582	0.827118
ITGAE	ENSG00000083457	protein_coding	389.72	0.225461	0.107404	2.09918	0.0358014	0.0866475
DIS3	ENSG00000083520	protein_coding	1186.04	-0.0476886	0.0560423	-0.85094	0.394803	0.538417
PIBF1	ENSG00000083535	protein_coding	422.086	0.0491122	0.0629215	0.780531	0.435078	0.577103
TDRD3	ENSG00000083544	protein_coding	573.43	-0.082152	0.0587463	-1.39842	0.161987	0.278395
AC000061.1	ENSG00000083622	lncRNA	0.659078	0.496052	0.5542	0.895078	0.370745	0.514144
NUFIP1	ENSG00000083635	protein_coding	276.194	-0.0493706	0.0566617	-0.871322	0.383578	0.527315
PDS5B	ENSG00000083642	protein_coding	890.003	0.136706	0.0557466	2.45228	0.0141955	0.0414561
OXCT1	ENSG00000083720	protein_coding	258.431	-0.166922	0.190788	-0.874908	0.381624	0.525407
RRAGB	ENSG00000083750	protein_coding	322.281	0.336312	0.0619755	5.42653	5.74604e-08	1.22708e-06
EPYC	ENSG00000083782	protein_coding	0.598697	1.16467	0.311088	3.74388	0.000181204	0.00115546
CYLD	ENSG00000083799	protein_coding	1352.39	0.0715239	0.0589135	1.21405	0.224729	0.355866
SLC27A5	ENSG00000083807	protein_coding	21742.8	-0.895954	0.172741	-5.18668	2.14072e-07	3.83374e-06
ZNF324	ENSG00000083812	protein_coding	280.526	-0.149478	0.0558023	-2.67871	0.0073907	0.0243325
ZNF671	ENSG00000083814	protein_coding	154.793	0.12044	0.111969	1.07566	0.282079	0.421063
ZNF416	ENSG00000083817	protein_coding	133.525	0.199834	0.0696614	2.86865	0.00412227	0.0151598
ZNF586	ENSG00000083828	protein_coding	133.568	0.249876	0.0676369	3.69437	0.000220433	0.00136007
ZNF446	ENSG00000083838	protein_coding	300.177	-0.0259908	0.0570146	-0.455863	0.648488	0.762005
ZNF264	ENSG00000083844	protein_coding	639.724	0.12345	0.0665525	1.85492	0.0636075	0.136088
RPS5	ENSG00000083845	protein_coding	24495.2	-0.147301	0.0952825	-1.54594	0.122118	0.224882
FAT1	ENSG00000083857	protein_coding	6208.68	0.0735059	0.118643	0.619553	0.535552	0.669343
YTHDC1	ENSG00000083896	protein_coding	1803.77	0.0803616	0.0390031	2.06039	0.0393615	0.0933392
CHMP2B	ENSG00000083937	protein_coding	1433.29	0.121747	0.0499916	2.43534	0.0148778	0.0429973
SMAP2	ENSG00000084070	protein_coding	3799.69	-0.178768	0.0543226	-3.29086	0.000998822	0.00477415
PPIE	ENSG00000084072	protein_coding	1370.17	0.010883	0.0592436	0.1837	0.854249	0.90932
ZMPSTE24	ENSG00000084073	protein_coding	2871.87	0.0686607	0.0498805	1.37651	0.168665	0.287056
STARD7	ENSG00000084090	protein_coding	5935.87	0.00184648	0.0410989	0.0449277	0.964165	0.979285
NOA1	ENSG00000084092	protein_coding	802.8	-0.0102654	0.0545355	-0.188233	0.850694	0.906598
REST	ENSG00000084093	protein_coding	918.292	0.122857	0.052679	2.33219	0.0196907	0.0537727
HAL	ENSG00000084110	protein_coding	6231.81	-0.534176	0.210904	-2.5328	0.0113156	0.0344631
SSH1	ENSG00000084112	protein_coding	1329.99	0.0578268	0.0552729	1.04621	0.295466	0.435864
GSTP1	ENSG00000084207	protein_coding	1751.71	0.757429	0.154087	4.91559	8.85161e-07	1.29711e-05
APLP2	ENSG00000084234	protein_coding	26834.2	-0.0437784	0.0620032	-0.706067	0.480146	0.619619
FAM234B	ENSG00000084444	protein_coding	219.728	-0.0285807	0.0838319	-0.340929	0.733157	0.825974
SLCO1A2	ENSG00000084453	protein_coding	309.961	-0.101788	0.180426	-0.564154	0.572649	0.700809
WBP11	ENSG00000084463	protein_coding	2562.34	0.132038	0.0459603	2.87287	0.0040676	0.0149975
EIF3I	ENSG00000084623	protein_coding	7396.62	-0.1216	0.0628037	-1.93619	0.0528447	0.117376
NKAIN1	ENSG00000084628	protein_coding	6.38434	0.918937	0.269763	3.40646	0.000658117	0.00338053
COL16A1	ENSG00000084636	protein_coding	506.702	0.322068	0.17699	1.8197	0.0688041	0.144721
TXLNA	ENSG00000084652	protein_coding	3485.98	-0.0271245	0.0538264	-0.503927	0.614313	0.735573
APOB	ENSG00000084674	protein_coding	218560	-0.519625	0.10687	-4.86221	1.16083e-06	1.62236e-05
NCOA1	ENSG00000084676	protein_coding	1478.15	0.115994	0.0551366	2.10376	0.0353995	0.0858917
AGBL5	ENSG00000084693	protein_coding	1047.1	0.265258	0.0668727	3.9666	7.29041e-05	0.000540129
EFR3B	ENSG00000084710	protein_coding	34.1129	0.503262	0.110184	4.56746	4.9367e-06	5.56204e-05
KIF3C	ENSG00000084731	protein_coding	195.711	1.13495	0.136888	8.29107	1.12234e-16	2.30548e-14
RAB10	ENSG00000084733	protein_coding	4677.25	0.236722	0.0527595	4.48682	7.22925e-06	7.67635e-05
GCKR	ENSG00000084734	protein_coding	2341.55	-0.82187	0.127257	-6.45834	1.05861e-10	5.13821e-09
HADHA	ENSG00000084754	protein_coding	14295.5	-0.262871	0.0538868	-4.87821	1.07052e-06	1.51907e-05
MAPRE3	ENSG00000084764	protein_coding	829.34	-0.125256	0.0801943	-1.56191	0.11831	0.219533
CAD	ENSG00000084774	protein_coding	1600.79	0.31931	0.0701239	4.55351	5.27576e-06	5.89487e-05
CD59	ENSG00000085063	protein_coding	11479.2	-0.129488	0.0717749	-1.80408	0.0712184	0.148675
CD82	ENSG00000085117	protein_coding	2052.96	0.0650038	0.0857653	0.757926	0.448495	0.589712
BCORL1	ENSG00000085185	protein_coding	631.999	0.507806	0.0903201	5.62229	1.88444e-08	4.74339e-07
ATRX	ENSG00000085224	protein_coding	1393.16	0.431948	0.061183	7.05993	1.66588e-12	1.28039e-10
AK6	ENSG00000085231	protein_coding	857.199	0.00142226	0.0515895	0.0275687	0.978006	0.987073
FCN1	ENSG00000085265	protein_coding	157.215	0.0927456	0.147064	0.630646	0.528272	0.662909
MYNN	ENSG00000085274	protein_coding	533.363	0.126381	0.0395073	3.19893	0.00137937	0.00623229
MECOM	ENSG00000085276	protein_coding	311.927	0.501938	0.122355	4.1023	4.09059e-05	0.000333569
SCAMP1	ENSG00000085365	protein_coding	1139.76	0.0324947	0.0609573	0.533072	0.593983	0.719039
PREP	ENSG00000085377	protein_coding	1120.99	-0.0936171	0.054458	-1.71907	0.0856017	0.171551
HACE1	ENSG00000085382	protein_coding	176.51	0.449497	0.0909538	4.94203	7.73113e-07	1.15399e-05
SEH1L	ENSG00000085415	protein_coding	1384.24	0.100794	0.043631	2.31015	0.0208797	0.0564039
WDR47	ENSG00000085433	protein_coding	204.442	0.397142	0.0669159	5.93495	2.9394e-09	9.45373e-08
WDFY1	ENSG00000085449	protein_coding	1221.84	0.165223	0.0532627	3.10204	0.00192195	0.00815211
OVGP1	ENSG00000085465	protein_coding	406.529	-0.517964	0.142262	-3.64092	0.000271662	0.00161222
SLC25A24	ENSG00000085491	protein_coding	288.646	0.83369	0.147168	5.6649	1.47112e-08	3.82867e-07
MAP3K4	ENSG00000085511	protein_coding	746.999	0.0397773	0.054801	0.725851	0.46793	0.608496
PILRA	ENSG00000085514	protein_coding	165.777	0.231472	0.102647	2.25503	0.0241313	0.0633237
IGSF9	ENSG00000085552	protein_coding	842.683	0.300265	0.214689	1.39861	0.161931	0.278364
ABCB1	ENSG00000085563	protein_coding	2704.19	-0.120027	0.151747	-0.790967	0.428963	0.571873
ZNF213	ENSG00000085644	protein_coding	347.382	0.372459	0.0821792	4.53228	5.83503e-06	6.41518e-05
AKR1B1	ENSG00000085662	protein_coding	1303.22	0.127746	0.157738	0.809865	0.418018	0.561564
CPNE3	ENSG00000085719	protein_coding	3948.13	-0.0613451	0.0657547	-0.932938	0.350852	0.494605
RRN3	ENSG00000085721	protein_coding	1514.17	-0.150355	0.05756	-2.61215	0.0089976	0.0285277
CTTN	ENSG00000085733	protein_coding	6602.37	0.0515854	0.0590131	0.874133	0.382046	0.52584
WNT11	ENSG00000085741	protein_coding	200.656	-0.0898137	0.195572	-0.459236	0.646065	0.760374
MTIF2	ENSG00000085760	protein_coding	1879.08	-0.0692733	0.0432073	-1.60328	0.108874	0.206113
DDHD2	ENSG00000085788	protein_coding	618.54	0.182184	0.0768474	2.37073	0.0177532	0.0495601
TTC39A	ENSG00000085831	protein_coding	590.794	0.789372	0.180234	4.3797	1.18841e-05	0.00011701
EPS15	ENSG00000085832	protein_coding	1995	0.022016	0.0463279	0.475222	0.634629	0.751502
ORC1	ENSG00000085840	protein_coding	192.574	0.977825	0.117692	8.30832	9.70659e-17	2.03015e-14
MGST2	ENSG00000085871	protein_coding	5309.46	-0.544582	0.0823257	-6.61497	3.7162e-11	2.01012e-09
CHERP	ENSG00000085872	protein_coding	2006.46	-0.149136	0.0559212	-2.66689	0.00765558	0.025016
ATG16L1	ENSG00000085978	protein_coding	1050.81	-0.0127155	0.0391562	-0.324739	0.745379	0.834865
USP40	ENSG00000085982	protein_coding	1905.75	-0.134027	0.0519229	-2.58127	0.00984361	0.0307424
POMGNT1	ENSG00000085998	protein_coding	3080.36	-0.0461587	0.055227	-0.835801	0.403267	0.546878
RAD54L	ENSG00000085999	protein_coding	120.017	1.37046	0.133984	10.2286	1.47687e-24	2.21594e-21
MAST2	ENSG00000086015	protein_coding	1416.41	0.308837	0.0631488	4.89063	1.00516e-06	1.44413e-05
DNAJA1	ENSG00000086061	protein_coding	9312.17	0.0167941	0.0642951	0.261204	0.793935	0.868993
B4GALT1	ENSG00000086062	protein_coding	7486.43	-0.107553	0.0642037	-1.67518	0.093899	0.183866
CHMP5	ENSG00000086065	protein_coding	2108.08	0.0941082	0.0470034	2.00216	0.0452678	0.104097
NFX1	ENSG00000086102	protein_coding	1937.44	-0.0369658	0.0488647	-0.756493	0.449354	0.590458
AQP6	ENSG00000086159	protein_coding	63.652	0.085224	0.30096	0.283174	0.777044	0.857474
DIMT1	ENSG00000086189	protein_coding	745.626	0.162235	0.0455184	3.56416	0.000365017	0.00207081
IPO11	ENSG00000086200	protein_coding	668.819	0.112809	0.0411407	2.74204	0.00610596	0.020889
FOLH1	ENSG00000086205	protein_coding	559.247	-0.169455	0.141794	-1.19508	0.232055	0.364308
EIF2AK1	ENSG00000086232	protein_coding	8398.35	-0.012552	0.0432945	-0.289921	0.771877	0.853601
NME8	ENSG00000086288	protein_coding	6.25313	-0.243438	0.16598	-1.46667	0.142467	0.252959
EPDR1	ENSG00000086289	protein_coding	1037.39	0.137745	0.116628	1.18106	0.237579	0.37077
SNX10	ENSG00000086300	protein_coding	1692.39	0.22488	0.118861	1.89195	0.0584974	0.127341
SEPHS1	ENSG00000086475	protein_coding	2520.78	0.0386912	0.0435643	0.88814	0.374466	0.518198
MRPL28	ENSG00000086504	protein_coding	3389.84	-0.418379	0.080966	-5.16733	2.37456e-07	4.20453e-06
HBQ1	ENSG00000086506	protein_coding	1.46356	0.811996	0.364028	2.23058	0.0257087	0.0666922
ITPKC	ENSG00000086544	protein_coding	1566.78	-0.0713425	0.0653564	-1.09159	0.275012	0.413411
CEACAM6	ENSG00000086548	protein_coding	30.3891	1.05254	0.386663	2.72212	0.0064864	0.0219457
FAT2	ENSG00000086570	protein_coding	10.2697	0.29183	0.162659	1.79412	0.0727939	0.151187
RBM22	ENSG00000086589	protein_coding	1632.58	-0.0155301	0.0430487	-0.360757	0.718281	0.814988
TMED2	ENSG00000086598	protein_coding	13382.2	0.0511718	0.0451287	1.13391	0.256833	0.393051
ERO1B	ENSG00000086619	protein_coding	1991.27	0.260118	0.114451	2.27274	0.0230419	0.0609729
ZFAND6	ENSG00000086666	protein_coding	2826.01	-0.0307904	0.0406416	-0.757608	0.448686	0.589872
HSD17B2	ENSG00000086696	protein_coding	5343.91	-0.783188	0.140531	-5.57308	2.5028e-08	6.06542e-07
TXLNG	ENSG00000086712	protein_coding	721.125	0.240918	0.053242	4.52497	6.04036e-06	6.60497e-05
PPEF1	ENSG00000086717	protein_coding	8.67478	0.428794	0.181934	2.35687	0.0184297	0.0510563
LAT2	ENSG00000086730	protein_coding	324.087	0.356149	0.108758	3.2747	0.00105775	0.00501347
HUWE1	ENSG00000086758	protein_coding	6347.55	0.214481	0.0439621	4.87877	1.06749e-06	1.51601e-05
ZW10	ENSG00000086827	protein_coding	685.228	0.116729	0.0429384	2.71853	0.00655731	0.0221184
ALG9	ENSG00000086848	protein_coding	440.139	0.107106	0.0728373	1.47048	0.141433	0.251629
MYBPC2	ENSG00000086967	protein_coding	4.7074	0.679922	0.211343	3.21715	0.0012947	0.00589913
NOX4	ENSG00000086991	protein_coding	69.5816	0.120446	0.11714	1.02822	0.303847	0.44516
ACOX3	ENSG00000087008	protein_coding	1101.08	-0.359394	0.0674968	-5.32461	1.0117e-07	2.02017e-06
MTMR2	ENSG00000087053	protein_coding	509.327	0.526954	0.0766312	6.8765	6.1343e-12	3.98672e-10
PPP1R15A	ENSG00000087074	protein_coding	1746.96	0.082746	0.0860636	0.961451	0.336325	0.47971
HSD17B14	ENSG00000087076	protein_coding	1695.84	-0.102621	0.18118	-0.566402	0.571121	0.699534
TRIP6	ENSG00000087077	protein_coding	3434.47	-0.287741	0.0966511	-2.97712	0.00290974	0.0114125
ACHE	ENSG00000087085	protein_coding	323.246	0.265977	0.198984	1.33667	0.181329	0.302668
FTL	ENSG00000087086	protein_coding	546452	-0.480345	0.116082	-4.13797	3.50395e-05	0.000291869
SRRT	ENSG00000087087	protein_coding	3528.35	0.063765	0.042937	1.48508	0.137522	0.246424
BAX	ENSG00000087088	protein_coding	2605.83	0.0363665	0.0769715	0.472467	0.636593	0.753079
NLK	ENSG00000087095	protein_coding	1007.16	-0.0424429	0.0466294	-0.910216	0.362708	0.506088
PIGS	ENSG00000087111	protein_coding	965.252	0.478538	0.0705066	6.78713	1.14384e-11	6.90106e-10
ADAMTS2	ENSG00000087116	protein_coding	811.576	-0.513061	0.158827	-3.23031	0.00123656	0.00568147
TMPRSS11E	ENSG00000087128	protein_coding	1.04484	0.100657	0.330443	0.304611	0.760662	0.845589
ATXN7L3	ENSG00000087152	protein_coding	2080.4	0.134176	0.0540722	2.48142	0.013086	0.0388238
PGS1	ENSG00000087157	protein_coding	643.556	0.219666	0.0486514	4.5151	6.32862e-06	6.87133e-05
PSMC5	ENSG00000087191	protein_coding	7050.01	-0.221344	0.0676676	-3.27105	0.0010715	0.00506438
UIMC1	ENSG00000087206	protein_coding	651.015	0.154653	0.0420374	3.67893	0.000234217	0.00142529
CETP	ENSG00000087237	protein_coding	284.922	-0.432458	0.148299	-2.91612	0.00354414	0.0134022
MMP2	ENSG00000087245	protein_coding	1584.84	-0.188502	0.163719	-1.15138	0.249578	0.384557
MT3	ENSG00000087250	protein_coding	22.3773	0.0340889	0.318155	0.107146	0.914673	0.948451
LPCAT2	ENSG00000087253	protein_coding	423.177	0.463972	0.140053	3.31284	0.000923554	0.00448648
GNAO1	ENSG00000087258	protein_coding	419.265	-0.6158	0.206177	-2.98676	0.00281951	0.0111163
OGFOD1	ENSG00000087263	protein_coding	1125.92	-0.0234859	0.0482931	-0.48632	0.62674	0.745831
SH3BP2	ENSG00000087266	protein_coding	1863.41	-0.29503	0.0818343	-3.60521	0.000311905	0.00181454
NOP14	ENSG00000087269	protein_coding	1875.45	-0.0411187	0.0488797	-0.841222	0.400224	0.543576
ADD1	ENSG00000087274	protein_coding	6495.18	0.0285647	0.0474636	0.601823	0.547292	0.67961
L2HGDH	ENSG00000087299	protein_coding	454.77	-0.117646	0.0816329	-1.44116	0.14954	0.262427
TXNDC16	ENSG00000087301	protein_coding	482.212	0.139044	0.0810331	1.71589	0.0861817	0.172383
RTRAF	ENSG00000087302	protein_coding	3583.38	-0.173668	0.0529931	-3.27719	0.00104847	0.00497632
NID2	ENSG00000087303	protein_coding	264.357	0.240105	0.145081	1.65497	0.0979307	0.190035
GMCL1	ENSG00000087338	protein_coding	958.098	0.305154	0.0642522	4.74931	2.04111e-06	2.63027e-05
SF3B2	ENSG00000087365	protein_coding	7582.43	0.0223112	0.0350115	0.637255	0.523959	0.658927
KLHL42	ENSG00000087448	protein_coding	681.598	0.381688	0.0684915	5.57278	2.50701e-08	6.07137e-07
GNAS	ENSG00000087460	protein_coding	28326.7	-0.0390888	0.0768571	-0.50859	0.611039	0.732982
DNM1L	ENSG00000087470	protein_coding	1643.3	0.287659	0.0480718	5.98394	2.17798e-09	7.22411e-08
PTHLH	ENSG00000087494	protein_coding	93.9792	1.5778	0.224122	7.03993	1.92335e-12	1.4398e-10
PHACTR3	ENSG00000087495	protein_coding	4.51655	-0.630583	0.199657	-3.15833	0.00158677	0.00697661
ERGIC2	ENSG00000087502	protein_coding	1427.78	0.096458	0.052719	1.82966	0.0673006	0.142275
TFAP2C	ENSG00000087510	protein_coding	12.3595	0.54106	0.305243	1.77255	0.0763026	0.157
AURKA	ENSG00000087586	protein_coding	925.245	0.593318	0.107101	5.53982	3.02789e-08	7.07464e-07
CASS4	ENSG00000087589	protein_coding	77.0425	-0.0935537	0.115182	-0.812225	0.416663	0.560302
PIR	ENSG00000087842	protein_coding	1535.69	0.0624919	0.112232	0.556809	0.577658	0.704889
AAMDC	ENSG00000087884	protein_coding	1047.53	-0.362907	0.0962934	-3.76876	0.000164059	0.00106342
RFX2	ENSG00000087903	protein_coding	160.313	0.245229	0.092417	2.65351	0.00796595	0.0258588
METTL2A	ENSG00000087995	protein_coding	636.559	0.0378889	0.0527655	0.718063	0.472719	0.612668
SULT2B1	ENSG00000088002	protein_coding	49.9118	1.60736	0.247816	6.4861	8.80882e-11	4.38029e-09
ALG6	ENSG00000088035	protein_coding	628.671	0.186041	0.0492341	3.77871	0.000157646	0.00103311
CNOT3	ENSG00000088038	protein_coding	1481.78	0.163459	0.0448233	3.64674	0.000265588	0.00158352
GP6	ENSG00000088053	protein_coding	4.13658	-0.143592	0.185496	-0.774098	0.438873	0.580688
PTPN4	ENSG00000088179	protein_coding	492.016	0.00261096	0.0558878	0.0467179	0.962738	0.978393
DDX18	ENSG00000088205	protein_coding	2236.25	0.154535	0.0466793	3.31056	0.000931096	0.00451484
KHSRP	ENSG00000088247	protein_coding	5737.08	0.170503	0.0475221	3.58788	0.000333378	0.00192004
GNA11	ENSG00000088256	protein_coding	2384.92	0.0510091	0.0434867	1.17298	0.240803	0.374565
ASAP3	ENSG00000088280	protein_coding	978.951	-0.123941	0.102315	-1.21137	0.225753	0.357046
EDEM2	ENSG00000088298	protein_coding	2128.35	0.0134142	0.0498286	0.269206	0.787771	0.864887
DNMT3B	ENSG00000088305	protein_coding	141.903	0.473102	0.111216	4.25392	2.10063e-05	0.00019022
REM1	ENSG00000088320	protein_coding	31.8522	-0.208967	0.134968	-1.54827	0.121558	0.224126
TPX2	ENSG00000088325	protein_coding	1428.45	0.909371	0.115493	7.87379	3.44045e-15	4.80687e-13
FER1L4	ENSG00000088340	transcribed_unitary_pseudogene	161.675	-0.0854409	0.209285	-0.408252	0.683089	0.788816
PDRG1	ENSG00000088356	protein_coding	929.94	0.0653704	0.0648917	1.00738	0.313754	0.455611
EPB41L1	ENSG00000088367	protein_coding	2422.57	0.407025	0.191271	2.12801	0.0333366	0.0819989
SLC15A1	ENSG00000088386	protein_coding	1164.51	-0.110556	0.175824	-0.628786	0.529489	0.663924
DOCK9	ENSG00000088387	protein_coding	967.567	0.0698731	0.0852589	0.81954	0.412478	0.556214
ANKRD10	ENSG00000088448	protein_coding	2147.81	0.133168	0.0660395	2.01649	0.0437487	0.101327
TGDS	ENSG00000088451	protein_coding	608.42	0.158	0.0977717	1.61601	0.106092	0.202144
DOCK3	ENSG00000088538	protein_coding	24.7831	0.832774	0.148407	5.61143	2.00659e-08	4.989e-07
C3orf18	ENSG00000088543	protein_coding	316.843	-0.073757	0.0953626	-0.773437	0.439264	0.581054
COQ9	ENSG00000088682	protein_coding	2896.97	-0.358279	0.0763407	-4.69315	2.69024e-06	3.32761e-05
TMEM40	ENSG00000088726	protein_coding	26.5731	0.754623	0.239414	3.15195	0.00162183	0.00710091
KIF9	ENSG00000088727	protein_coding	182.803	-0.151202	0.0771385	-1.96014	0.0499798	0.11238
ARHGAP28	ENSG00000088756	protein_coding	63.5388	0.585855	0.165971	3.52986	0.000415782	0.00231318
CRLS1	ENSG00000088766	protein_coding	5604.64	-0.205942	0.0855836	-2.40633	0.0161137	0.0459004
DEFB127	ENSG00000088782	protein_coding	0.00194621	-0.31037	2.89306	-0.107281	0.914566
PPP1R13B	ENSG00000088808	protein_coding	928.422	0.0949419	0.0602984	1.57453	0.115364	0.215271
ATRN	ENSG00000088812	protein_coding	9656.88	-0.0556325	0.0859249	-0.647455	0.517338	0.653131
SMOX	ENSG00000088826	protein_coding	562.793	0.487195	0.13165	3.70068	0.000215026	0.00133152
SIGLEC1	ENSG00000088827	protein_coding	501.929	0.0737102	0.126907	0.580823	0.56136	0.691629
FKBP1A	ENSG00000088832	protein_coding	6147.32	-0.0350576	0.0633133	-0.553715	0.579774	0.706597
NSFL1C	ENSG00000088833	protein_coding	3867.36	0.0385266	0.0522311	0.737617	0.460747	0.601581
SLC4A11	ENSG00000088836	protein_coding	99.2406	0.772243	0.208638	3.70135	0.000214455	0.00132846
C20orf194	ENSG00000088854	protein_coding	411.351	0.216541	0.0882208	2.45454	0.0141065	0.0412415
ZNF343	ENSG00000088876	protein_coding	352.267	0.14953	0.0533729	2.8016	0.00508491	0.0179814
EBF4	ENSG00000088881	protein_coding	466.759	-0.305111	0.165642	-1.84198	0.0654774	0.139225
CPXM1	ENSG00000088882	protein_coding	157.899	-0.0783312	0.169517	-0.462084	0.644021	0.758748
MAVS	ENSG00000088888	protein_coding	3553.82	0.0912799	0.0613016	1.48903	0.136479	0.244963
LZTS3	ENSG00000088899	protein_coding	900.187	0.161672	0.0888493	1.81962	0.0688173	0.144739
F11	ENSG00000088926	protein_coding	2913.62	-0.579804	0.131864	-4.397	1.09759e-05	0.000109982
XRN2	ENSG00000088930	protein_coding	2681.1	0.220267	0.0506541	4.34845	1.37103e-05	0.000131831
KIZ	ENSG00000088970	protein_coding	744.231	0.313279	0.0853209	3.67177	0.00024088	0.00145863
DYNLL1	ENSG00000088986	protein_coding	6257.33	0.0859155	0.0576926	1.4892	0.136436	0.244911
TESC	ENSG00000088992	protein_coding	1330.53	0.0836331	0.217841	0.383918	0.70104	0.801845
SNX5	ENSG00000089006	protein_coding	3110.3	0.0591656	0.0471362	1.25521	0.209404	0.337185
RPL6	ENSG00000089009	protein_coding	24197.7	-0.10849	0.0712018	-1.52369	0.127586	0.232434
SIRPG	ENSG00000089012	protein_coding	72.7968	0.655498	0.175145	3.74259	0.000182131	0.00116004
MAPKAPK5	ENSG00000089022	protein_coding	1083.95	0.204463	0.0353451	5.78477	7.26125e-09	2.0579e-07
P2RX7	ENSG00000089041	protein_coding	406.094	0.144059	0.118419	1.21652	0.223787	0.354726
ESF1	ENSG00000089048	protein_coding	779.425	0.165533	0.0643094	2.57401	0.0100529	0.0312348
RBBP9	ENSG00000089050	protein_coding	1394.65	0.00491675	0.0771708	0.0637126	0.949199	0.970257
ANAPC5	ENSG00000089053	protein_coding	4317.89	0.105818	0.0389831	2.71447	0.00663828	0.0223372
SLC23A2	ENSG00000089057	protein_coding	3910.35	-0.485865	0.117877	-4.12178	3.7595e-05	0.000310607
SLC8B1	ENSG00000089060	protein_coding	1252.91	-0.159527	0.0766519	-2.08119	0.0374169	0.089758
TMEM230	ENSG00000089063	protein_coding	5531.68	-0.0966813	0.0513855	-1.88149	0.0599055	0.129736
DZANK1	ENSG00000089091	protein_coding	48.8207	0.483442	0.084275	5.73648	9.66639e-09	2.63914e-07
KDM2B	ENSG00000089094	protein_coding	904.926	0.1902	0.0586806	3.24127	0.00119	0.00550568
CFAP61	ENSG00000089101	protein_coding	4.50059	0.709851	0.198078	3.5837	0.000338764	0.00194619
LHX5	ENSG00000089116	protein_coding	0.56977	0.300117	0.343582	0.873494	0.382394	0.526131
TASP1	ENSG00000089123	protein_coding	220.937	0.27829	0.0622875	4.46783	7.90176e-06	8.29096e-05
OAS1	ENSG00000089127	protein_coding	2068.04	-0.332004	0.114183	-2.90765	0.00364151	0.0137088
GCN1	ENSG00000089154	protein_coding	4087.66	0.0947798	0.0475176	1.99462	0.046084	0.105573
RPLP0	ENSG00000089157	protein_coding	56934.2	-0.100314	0.0821986	-1.22038	0.22232	0.352829
PXN	ENSG00000089159	protein_coding	2435.44	0.126501	0.0443205	2.85423	0.00431411	0.0157196
SIRT4	ENSG00000089163	protein_coding	127.896	-0.16853	0.0756253	-2.22848	0.0258485	0.0669593
RPH3A	ENSG00000089169	protein_coding	2.91684	0.341815	0.168972	2.0229	0.0430831	0.100128
KIF16B	ENSG00000089177	protein_coding	661.313	0.114692	0.0692894	1.65526	0.0978709	0.189974
TRMT6	ENSG00000089195	protein_coding	646.777	0.351455	0.0519809	6.76123	1.3683e-11	8.07177e-10
CHGB	ENSG00000089199	protein_coding	13.5328	0.987929	0.306678	3.22138	0.00127573	0.00582963
PEBP1	ENSG00000089220	protein_coding	62612.1	-0.452903	0.0856371	-5.28862	1.2324e-07	2.37466e-06
TBX5	ENSG00000089225	protein_coding	1.31943	1.40649	0.388134	3.62372	0.0002904	0.00170466
BRAP	ENSG00000089234	protein_coding	814.888	0.0646553	0.0348699	1.85419	0.0637126	0.136262
ERP29	ENSG00000089248	protein_coding	10012.5	-0.0841415	0.0600162	-1.40198	0.160921	0.277073
NOS1	ENSG00000089250	protein_coding	6.80255	0.727205	0.26483	2.74593	0.00603393	0.0206701
FUS	ENSG00000089280	protein_coding	7261.33	0.25965	0.0533995	4.8624	1.15972e-06	1.62229e-05
IGBP1	ENSG00000089289	protein_coding	1693.45	0.358403	0.0593213	6.04172	1.52477e-09	5.36389e-08
FXYD5	ENSG00000089327	protein_coding	1471.74	0.121018	0.118081	1.02487	0.305423	0.44673
ZNF302	ENSG00000089335	protein_coding	876.427	0.124063	0.0623028	1.99129	0.0464488	0.106233
GRAMD1A	ENSG00000089351	protein_coding	2244.44	0.377666	0.105155	3.59153	0.000328747	0.0018959
FXYD3	ENSG00000089356	protein_coding	227.766	0.0418893	0.26012	0.161038	0.872063	0.920531
HEPH	ENSG00000089472	protein_coding	216.383	-0.0357123	0.1332	-0.268111	0.788614	0.865568
CDIP1	ENSG00000089486	protein_coding	2309.31	-0.214521	0.067922	-3.15834	0.00158671	0.00697661
CMTM1	ENSG00000089505	protein_coding	10.3421	0.384189	0.12089	3.178	0.00148294	0.00659907
KCNH4	ENSG00000089558	protein_coding	24.2488	-0.0324185	0.166281	-0.194963	0.845422	0.903155
GANAB	ENSG00000089597	protein_coding	18447.4	-0.00785939	0.0432435	-0.181748	0.855781	0.91015
GMIP	ENSG00000089639	protein_coding	444.098	0.337087	0.0836808	4.02825	5.61946e-05	0.000433745
RBM41	ENSG00000089682	protein_coding	341.104	0.513267	0.0590733	8.68864	3.66799e-18	1.13633e-15
BIRC5	ENSG00000089685	protein_coding	1208.07	0.666352	0.141238	4.71795	2.38231e-06	2.9983e-05
LAG3	ENSG00000089692	protein_coding	240.537	0.406217	0.16916	2.40137	0.0163337	0.0464274
MLF2	ENSG00000089693	protein_coding	10385.5	-0.285382	0.0518873	-5.50003	3.79718e-08	8.55915e-07
OTUB2	ENSG00000089723	protein_coding	121.074	-0.0120736	0.0953065	-0.126682	0.899192	0.937814
DDX24	ENSG00000089737	protein_coding	4280.68	-0.0402244	0.0492375	-0.816945	0.41396	0.557623
ZBTB25	ENSG00000089775	protein_coding	400.322	-0.0972748	0.057652	-1.68728	0.0915502	0.180279
NECAP1	ENSG00000089818	protein_coding	899.221	0.0282335	0.0517338	0.545745	0.585241	0.711577
ARHGAP4	ENSG00000089820	protein_coding	1458.57	0.217236	0.123867	1.75379	0.0794672	0.161947
ANKRD24	ENSG00000089847	protein_coding	253.393	-0.640106	0.107214	-5.97036	2.36734e-09	7.78066e-08
DHX32	ENSG00000089876	protein_coding	735.669	0.0610061	0.0958847	0.636244	0.524618	0.659426
RCOR1	ENSG00000089902	protein_coding	960.47	0.169477	0.0556342	3.04628	0.00231694	0.00948601
GPATCH2L	ENSG00000089916	protein_coding	556.343	0.210038	0.0580167	3.62029	0.000294267	0.00172531
LTBP4	ENSG00000090006	protein_coding	1745.56	-0.372763	0.137115	-2.71862	0.00655558	0.0221147
BLVRB	ENSG00000090013	protein_coding	8188.62	-0.350839	0.0944777	-3.71346	0.000204444	0.00127537
SLC9A1	ENSG00000090020	protein_coding	464.027	0.311854	0.0943621	3.30486	0.000950236	0.00459345
SPTLC1	ENSG00000090054	protein_coding	787.757	0.327652	0.0719038	4.5568	5.19381e-06	5.81943e-05
PAPOLA	ENSG00000090060	protein_coding	5326.72	0.0976805	0.0421165	2.31929	0.0203791	0.0552707
CCNK	ENSG00000090061	protein_coding	187.188	0.307188	0.114164	2.69077	0.00712881	0.0236394
PCBP4	ENSG00000090097	protein_coding	1243.41	-0.0285358	0.080223	-0.355706	0.722061	0.817294
RGS1	ENSG00000090104	protein_coding	908.975	0.82362	0.167957	4.90377	9.40164e-07	1.36676e-05
YPEL3	ENSG00000090238	protein_coding	1837.41	-0.285272	0.0721555	-3.95357	7.69935e-05	0.000564848
MRPS33	ENSG00000090263	protein_coding	1872.29	-0.233987	0.0643256	-3.63754	0.000275251	0.00163044
NDUFB2	ENSG00000090266	protein_coding	4388.96	-0.277199	0.0777271	-3.56631	0.000362039	0.00205764
NUDC	ENSG00000090273	protein_coding	6568.61	-0.147621	0.0752004	-1.96304	0.049642	0.111773
MAEA	ENSG00000090316	protein_coding	1909.57	0.0303063	0.0481208	0.629797	0.528828	0.663376
ICAM1	ENSG00000090339	protein_coding	2791.88	0.382742	0.131257	2.91596	0.00354594	0.0134046
STRN4	ENSG00000090372	protein_coding	2526.95	0.179614	0.0468437	3.83432	0.000125914	0.000855037
IRAK3	ENSG00000090376	protein_coding	137.327	-0.00215879	0.131105	-0.0164662	0.986862	0.992442
LYZ	ENSG00000090382	protein_coding	15012.7	0.128194	0.210652	0.608558	0.542817	0.675731
SI	ENSG00000090402	protein_coding	4.98185	0.892104	0.485941	1.83583	0.066383	0.140691
MUL1	ENSG00000090432	protein_coding	1461.97	-0.0929036	0.0522128	-1.77933	0.0751865	0.15524
TFAP4	ENSG00000090447	protein_coding	425.372	0.130835	0.0624731	2.09426	0.0362365	0.0874672
PDCD7	ENSG00000090470	protein_coding	599.331	0.0967698	0.0405897	2.3841	0.0171211	0.0481579
SPG21	ENSG00000090487	protein_coding	4409.21	-0.0803327	0.0450292	-1.78401	0.0744214	0.153974
FETUB	ENSG00000090512	protein_coding	4585.19	-0.427743	0.204564	-2.091	0.0365283	0.0880239
DNAJB11	ENSG00000090520	protein_coding	5411.25	-0.00354899	0.0580407	-0.0611466	0.951242	0.971569
P3H2	ENSG00000090530	protein_coding	162.147	0.263833	0.137114	1.92419	0.0543307	0.119913
THPO	ENSG00000090534	protein_coding	785.65	-0.311895	0.0999997	-3.11896	0.00181493	0.00777762
CHRD	ENSG00000090539	protein_coding	1892.86	-0.668408	0.116108	-5.75678	8.57334e-09	2.37834e-07
FLT3LG	ENSG00000090554	protein_coding	75.9124	-0.125461	0.0928298	-1.35152	0.176529	0.296737
RAB11FIP3	ENSG00000090565	protein_coding	1765.25	-0.0628959	0.0653193	-0.9629	0.335598	0.478989
GNPTG	ENSG00000090581	protein_coding	4638.3	-0.422944	0.0654983	-6.45733	1.06565e-10	5.16513e-09
ZNF268	ENSG00000090612	protein_coding	710.529	0.0807223	0.0705305	1.1445	0.252416	0.387898
GOLGA3	ENSG00000090615	protein_coding	2699.11	0.0812587	0.0463469	1.75327	0.0795553	0.162088
PABPC4	ENSG00000090621	protein_coding	5560.3	0.0454906	0.0585724	0.776656	0.437362	0.579289
CD209	ENSG00000090659	protein_coding	225.216	0.438398	0.138397	3.16767	0.00153664	0.00679867
CERS4	ENSG00000090661	protein_coding	3744.64	-0.42237	0.0985445	-4.28608	1.81852e-05	0.000168025
MCOLN1	ENSG00000090674	protein_coding	1485.25	-0.176194	0.058204	-3.02718	0.00246844	0.0100018
USP48	ENSG00000090686	protein_coding	1329.28	0.113479	0.0444603	2.55237	0.0106991	0.0329285
EFNB1	ENSG00000090776	protein_coding	1181.33	0.22747	0.0841296	2.70381	0.00685502	0.0229149
PDPR	ENSG00000090857	protein_coding	834.218	0.0341753	0.0724606	0.47164	0.637184	0.753494
AARS1	ENSG00000090861	protein_coding	8034.44	-0.000758035	0.0633316	-0.0119693	0.99045	0.994513
GLG1	ENSG00000090863	protein_coding	5038.49	0.0284993	0.0522733	0.545198	0.585617	0.711957
KIF4A	ENSG00000090889	protein_coding	543.184	1.25331	0.124889	10.0353	1.06581e-23	1.31361e-20
TNRC6A	ENSG00000090905	protein_coding	1730.28	-0.158845	0.0625561	-2.53924	0.0111094	0.033967
PLEKHG2	ENSG00000090924	protein_coding	711.656	0.205784	0.0894609	2.30027	0.0214328	0.0576318
DLL3	ENSG00000090932	protein_coding	3.17094	1.32593	0.294244	4.50621	6.59959e-06	7.13062e-05
NAT14	ENSG00000090971	protein_coding	361.109	-0.0588259	0.128905	-0.45635	0.648138	0.761748
PITPNM2	ENSG00000090975	protein_coding	1349.52	-0.135557	0.0941927	-1.43915	0.150109	0.263198
EXOC1	ENSG00000090989	protein_coding	667.574	0.169156	0.0521446	3.24399	0.0011787	0.00546358
RBM27	ENSG00000091009	protein_coding	732.009	0.0443181	0.0385549	1.14948	0.250359	0.385348
POU4F3	ENSG00000091010	protein_coding	0.911966	0.729279	0.210026	3.47232	0.000515971	0.00277886
OSBPL8	ENSG00000091039	protein_coding	1188.84	0.313435	0.0711107	4.40771	1.04469e-05	0.000105571
DTX2	ENSG00000091073	protein_coding	620.987	-0.0445647	0.0619808	-0.719008	0.472136	0.612166
NLRC4	ENSG00000091106	protein_coding	62.1224	0.190999	0.0788454	2.42245	0.0154163	0.044261
PUS7	ENSG00000091127	protein_coding	554.88	0.30247	0.0673763	4.48927	7.14687e-06	7.61464e-05
LAMB4	ENSG00000091128	protein_coding	10.0929	0.372412	0.142561	2.61231	0.00899333	0.0285179
NRCAM	ENSG00000091129	protein_coding	572.987	0.970062	0.256751	3.77822	0.000157955	0.00103474
LAMB1	ENSG00000091136	protein_coding	3777.31	0.454962	0.119054	3.82149	0.000132649	0.000893385
SLC26A4	ENSG00000091137	protein_coding	11.6501	0.201337	0.11733	1.71598	0.0861649	0.17236
SLC26A3	ENSG00000091138	protein_coding	87.5783	-0.418217	0.25324	-1.65146	0.0986438	0.191129
DLD	ENSG00000091140	protein_coding	3819.19	-0.122114	0.0666711	-1.83158	0.0670136	0.14181
WDR7	ENSG00000091157	protein_coding	633.969	-0.0690293	0.0598857	-1.15268	0.24904	0.383986
TXNL1	ENSG00000091164	protein_coding	3239.25	-0.0573447	0.053376	-1.07435	0.282664	0.421771
IL5RA	ENSG00000091181	protein_coding	3.12033	0.0974431	0.187312	0.520219	0.602911	0.726225
ABCC6	ENSG00000091262	protein_coding	6387.79	-0.478951	0.0973368	-4.92055	8.6302e-07	1.26735e-05
CMTM6	ENSG00000091317	protein_coding	3750.62	-0.210267	0.0720198	-2.91958	0.00350504	0.0132776
ITGA6	ENSG00000091409	protein_coding	3164.3	0.0521921	0.0945832	0.551812	0.581077	0.70781
RAPGEF4	ENSG00000091428	protein_coding	872.829	-0.0768995	0.105346	-0.729968	0.46541	0.606041
MAP3K20	ENSG00000091436	protein_coding	2000.36	-0.0155186	0.0832637	-0.186379	0.852148	0.907691
SMPX	ENSG00000091482	protein_coding	56.5414	0.116054	0.253016	0.458683	0.646462	0.760717
FH	ENSG00000091483	protein_coding	11099.1	-0.24634	0.0850316	-2.89704	0.003767	0.0140982
SEL1L3	ENSG00000091490	protein_coding	1747.4	0.927452	0.169249	5.4798	4.25805e-08	9.41795e-07
TF	ENSG00000091513	protein_coding	344148	-0.361691	0.137346	-2.63344	0.00845255	0.0271928
CDV3	ENSG00000091527	protein_coding	5747.5	0.0545549	0.042678	1.27829	0.201146	0.326969
MYO15A	ENSG00000091536	protein_coding	37.5147	-0.246605	0.136485	-1.80683	0.0707892	0.148003
ALKBH5	ENSG00000091542	protein_coding	3648.75	-0.101746	0.0591761	-1.71937	0.0855468	0.171496
APOH	ENSG00000091583	protein_coding	201216	-0.643544	0.136283	-4.72212	2.33393e-06	2.94601e-05
NLRP1	ENSG00000091592	protein_coding	638.302	0.132288	0.122751	1.07769	0.281171	0.420117
PITPNM3	ENSG00000091622	protein_coding	40.2849	0.514615	0.179467	2.86746	0.00413787	0.0152075
SPAG7	ENSG00000091640	protein_coding	1801.63	-0.360777	0.074495	-4.84297	1.27912e-06	1.76172e-05
ORC6	ENSG00000091651	protein_coding	158.078	0.948335	0.120263	7.88548	3.13333e-15	4.43161e-13
ZFHX4	ENSG00000091656	protein_coding	510.313	-0.0612774	0.116497	-0.525999	0.598889	0.722948
SLC17A6	ENSG00000091664	protein_coding	0.184745	-0.127849	0.683206	-0.187131	0.851558
CPA1	ENSG00000091704	protein_coding	5.54848	1.08925	0.34325	3.17333	0.001507	0.00668415
ZC3HC1	ENSG00000091732	protein_coding	888.198	-0.171964	0.0506356	-3.39611	0.000683508	0.00348675
ESR1	ENSG00000091831	protein_coding	402.937	-1.09788	0.198007	-5.54466	2.94522e-08	6.90486e-07
RGS17	ENSG00000091844	protein_coding	18.9593	0.595504	0.135818	4.38458	1.1621e-05	0.000114912
ANGPT2	ENSG00000091879	protein_coding	357.535	0.474924	0.11289	4.20696	2.58826e-05	0.000226301
TMEM101	ENSG00000091947	protein_coding	1823.32	-0.106023	0.0720876	-1.47075	0.141359	0.25151
CD200	ENSG00000091972	protein_coding	159.857	0.147987	0.114024	1.29786	0.194334	0.318521
CCDC80	ENSG00000091986	protein_coding	1509.63	-0.337031	0.2042	-1.6505	0.0988415	0.191405
CMA1	ENSG00000092009	protein_coding	8.79228	-1.13767	0.251335	-4.5265	5.99685e-06	6.5678e-05
PSME1	ENSG00000092010	protein_coding	9738.01	-0.080089	0.0665312	-1.20378	0.228674	0.360476
PPP2R3C	ENSG00000092020	protein_coding	561.168	0.0238474	0.0480654	0.496145	0.619792	0.739567
HAUS4	ENSG00000092036	protein_coding	917.24	0.107399	0.0962405	1.11594	0.264447	0.401722
JPH4	ENSG00000092051	protein_coding	19.5017	-0.151682	0.135541	-1.11909	0.263103	0.400115
MYH7	ENSG00000092054	protein_coding	0.820454	0.464245	0.293074	1.58405	0.113181	0.212138
CEBPE	ENSG00000092067	protein_coding	1.99112	0.286782	0.181481	1.58023	0.114054	0.213397
SLC7A8	ENSG00000092068	protein_coding	291.913	0.27418	0.133386	2.05553	0.0398275	0.0941564
OSGEP	ENSG00000092094	protein_coding	983.762	-0.0309872	0.047955	-0.646172	0.518168	0.653772
SLC22A17	ENSG00000092096	protein_coding	405.735	-0.634723	0.215958	-2.93911	0.00329159	0.0125934
RNF31	ENSG00000092098	protein_coding	503.169	0.219405	0.0789311	2.7797	0.00544086	0.0190198
SCFD1	ENSG00000092108	protein_coding	1693.26	-0.00370309	0.040508	-0.0914162	0.927162	0.956543
G2E3	ENSG00000092140	protein_coding	330.454	0.477583	0.059507	8.02566	1.00984e-15	1.62848e-13
HECTD1	ENSG00000092148	protein_coding	4504.17	-0.0569892	0.0669266	-0.851519	0.394481	0.538064
HNRNPC	ENSG00000092199	protein_coding	12002.8	0.0853104	0.0319466	2.67041	0.00757591	0.0248144
RPGRIP1	ENSG00000092200	protein_coding	40.2561	0.0270144	0.110363	0.244779	0.806628	0.877472
SUPT16H	ENSG00000092201	protein_coding	2901.66	0.251409	0.0437725	5.74354	9.27165e-09	2.54546e-07
TOX4	ENSG00000092203	protein_coding	2311.74	0.0855194	0.0340937	2.50836	0.0121293	0.0364841
GEMIN2	ENSG00000092208	protein_coding	203.377	0.246855	0.0571577	4.31885	1.56846e-05	0.000147849
TGM1	ENSG00000092295	protein_coding	21.9384	0.255145	0.114421	2.22989	0.0257551	0.0667774
TINF2	ENSG00000092330	protein_coding	1460.48	0.0766588	0.0420861	1.82147	0.068535	0.144276
DAZL	ENSG00000092345	protein_coding	0.876821	0.307832	0.340947	0.902875	0.366592	0.509898
TBL1Y	ENSG00000092377	protein_coding	12.4938	0.345518	0.367437	0.940344	0.347041	0.490373
SEMA6A	ENSG00000092421	protein_coding	795.008	0.706512	0.173735	4.06661	4.77017e-05	0.00037983
TRPM7	ENSG00000092439	protein_coding	1734.62	-0.127347	0.078811	-1.61586	0.106125	0.202185
TYRO3	ENSG00000092445	protein_coding	498.836	0.54901	0.172168	3.18881	0.0014286	0.00640855
WDR76	ENSG00000092470	protein_coding	318.31	0.749325	0.113089	6.62598	3.4495e-11	1.87764e-09
CAPN3	ENSG00000092529	protein_coding	51.1573	0.0875141	0.141016	0.620597	0.534865	0.668824
SNAP23	ENSG00000092531	protein_coding	1327.9	0.0369931	0.0460491	0.80334	0.421778	0.565057
TBX15	ENSG00000092607	protein_coding	761.356	-0.138807	0.19326	-0.718243	0.472608	0.61255
PHGDH	ENSG00000092621	protein_coding	3572.21	0.119028	0.159682	0.745402	0.456028	0.596729
COL9A3	ENSG00000092758	protein_coding	254.37	0.0950396	0.195684	0.485678	0.627196	0.746234
EZR	ENSG00000092820	protein_coding	3980.64	0.0949469	0.0980144	0.968704	0.332693	0.476024
MYL6	ENSG00000092841	protein_coding	26533.4	-0.171749	0.0648205	-2.64961	0.00805846	0.0261247
AGO1	ENSG00000092847	protein_coding	1012.02	0.104888	0.0558977	1.87644	0.0605955	0.13091
TEKT2	ENSG00000092850	protein_coding	4.91398	0.267133	0.195939	1.36335	0.172773	0.292174
CLSPN	ENSG00000092853	protein_coding	91.7844	1.36019	0.136809	9.94228	2.72512e-23	2.93888e-20
RFFL	ENSG00000092871	protein_coding	1684.12	-0.0781016	0.084968	-0.919189	0.357997	0.501399
UNC13D	ENSG00000092929	protein_coding	444.709	0.991941	0.136987	7.24115	4.449e-13	3.95709e-11
MFSD11	ENSG00000092931	protein_coding	846.179	-0.0509139	0.0615373	-0.827367	0.408029	0.551615
DPYSL2	ENSG00000092964	protein_coding	1754.08	0.196501	0.0969131	2.02759	0.0426016	0.0992897
TGFB2	ENSG00000092969	protein_coding	170.24	0.769976	0.165831	4.64315	3.43143e-06	4.0834e-05
GPATCH2	ENSG00000092978	protein_coding	450.778	0.257777	0.0563727	4.57272	4.81423e-06	5.43827e-05
NUP50	ENSG00000093000	protein_coding	1919.1	-0.0591683	0.0554163	-1.06771	0.285653	0.425074
CDC45	ENSG00000093009	protein_coding	298.25	0.758876	0.119568	6.34679	2.19849e-10	9.71448e-09
COMT	ENSG00000093010	protein_coding	6627.31	-0.614235	0.0974265	-6.30459	2.88951e-10	1.24646e-08
ADA2	ENSG00000093072	protein_coding	1496.02	0.247494	0.119734	2.06704	0.0387304	0.0921465
AC016026.1	ENSG00000093100	lncRNA	6.45379	0.152588	0.154795	0.985741	0.32426	0.46735
VNN3	ENSG00000093134	protein_coding	763.15	-0.560756	0.176304	-3.18062	0.00146959	0.00655416
ECHDC1	ENSG00000093144	protein_coding	2257.02	-0.263534	0.0805652	-3.27106	0.00107145	0.00506438
LRRFIP2	ENSG00000093167	protein_coding	2411.32	-0.0449988	0.0509027	-0.884017	0.376687	0.520395
[truncated: 54,494 more rows]
