# Supplementary material for: Comprehensive analysis of the prognostic value and functions of prefoldins in hepatocellular carcinoma
Source: Front Mol Biosci. 2022 Nov 11;9:957001. doi: 10.3389/fmolb.2022.957001 (PMC9691963; doi:10.3389/fmolb.2022.957001)
Supplement: Supplementary file 8 [file Table4.XLSX]

## Sheet: Sheet 1
gene_name	gene_id	gene_biotype	baseMean	log2FoldChange		lfcSE	stat	pvalue	padj
CEACAM7	ENSG00000007306	protein_coding	53.291	5.98349		0.551634	10.8468	2.0644e-27	5.24874e-24
LGALS14	ENSG00000006659	protein_coding	21.8816	5.27565		0.703944	7.49442	6.65946e-14	6.65852e-12
DPM1	ENSG00000000419	protein_coding	1265.63	0.0166311		0.0480262	0.346293	0.729123	0.817871
SCYL3	ENSG00000000457	protein_coding	697.079	-0.0252851		0.0577839	-0.43758	0.661691	0.766271
WNT7B	ENSG00000188064	protein_coding	81.9806	4.07654		0.312063	13.0632	5.34242e-39	3.80327e-35
SST	ENSG00000157005	protein_coding	4.9527	3.98463		0.704457	5.65632	1.54654e-08	3.26507e-07
SMIM22	ENSG00000267795	protein_coding	87.7488	3.85473		0.275292	14.0023	1.50868e-44	1.79005e-40
FUCA2	ENSG00000001036	protein_coding	3980.29	0.0305747		0.0736718	0.415011	0.678134	0.778605
CPA2	ENSG00000158516	protein_coding	12.6746	3.70545		0.402949	9.19582	3.7216e-20	1.91986e-17
CT55	ENSG00000169551	protein_coding	3.97518	3.69998		0.523847	7.06308	1.6285e-12	1.10412e-10
STPG1	ENSG00000001460	protein_coding	188.889	-0.0599231		0.0836189	-0.716621	0.473608	0.608207
NIPAL3	ENSG00000001461	protein_coding	477.211	0.0905934		0.0642898	1.40914	0.158794	0.270935
LAS1L	ENSG00000001497	protein_coding	2100.87	0.0130275		0.0544158	0.239407	0.81079	0.877028
ENPP4	ENSG00000001561	protein_coding	811.334	-0.115027		0.113918	-1.00973	0.312623	0.450591
SEMA3F	ENSG00000001617	protein_coding	1026.2	0.00267112		0.0703691	0.0379587	0.969721	0.981327
DAPL1	ENSG00000163331	protein_coding	7.64331	3.51711		0.383023	9.1825	4.21211e-20	2.14186e-17
ANKIB1	ENSG00000001629	protein_coding	1053.72	0.0904233		0.0723408	1.24996	0.211313	0.335971
MAGEA4	ENSG00000147381	protein_coding	12.5019	3.50283		0.650625	5.3838	7.2931e-08	1.25107e-06
KRIT1	ENSG00000001631	protein_coding	771.093	-0.0625273		0.0669484	-0.933963	0.350323	0.490279
RAD52	ENSG00000002016	protein_coding	223.909	0.0590127		0.0657747	0.897194	0.369615	0.509967
MYH16	ENSG00000002079	transcribed_unitary_pseudogene	6.19885	-0.0692326		0.151821	-0.456013	0.64838	0.755874
BAD	ENSG00000002330	protein_coding	1776.42	-0.0144785		0.0737736	-0.196256	0.84441	0.900822
CLCA1	ENSG00000016490	protein_coding	1.45448	3.46554		1.02245	3.38944	0.000700359	0.00327361
CD99	ENSG00000002586	protein_coding	8825.45	0.0762273		0.0679754	1.1214	0.26212	0.395195
SAGE1	ENSG00000181433	protein_coding	4.08571	3.44688		0.540835	6.37325	1.85061e-10	7.11367e-09
ITIH5	ENSG00000123243	protein_coding	1134.2	3.31383		0.236151	14.0327	9.83605e-45	1.75057e-40
WNT16	ENSG00000002745	protein_coding	3.90202	-0.08213		0.209591	-0.391858	0.695163	0.792427
HECW1	ENSG00000002746	protein_coding	31.1365	0.0518125		0.210683	0.245926	0.805739	0.87352
MAD1L1	ENSG00000002822	protein_coding	1593.34	-0.146006		0.0889168	-1.64206	0.100579	0.190779
OLIG3	ENSG00000177468	protein_coding	1.18992	3.30594		0.699804	4.7241	2.31142e-06	2.50686e-05
SNX11	ENSG00000002919	protein_coding	960.863	0.0172109		0.0501908	0.34291	0.731666	0.819712
SOX14	ENSG00000168875	protein_coding	1.43215	3.29018		0.733277	4.48696	7.22482e-06	6.73213e-05
M6PR	ENSG00000003056	protein_coding	1408.79	0.086069		0.0825244	1.04295	0.296971	0.433473
KLHL13	ENSG00000003096	protein_coding	248.234	-0.202045		0.141741	-1.42545	0.154026	0.264973
PCSK1	ENSG00000175426	protein_coding	39.3086	3.27933		0.24446	13.4146	4.96709e-41	4.42009e-37
ICA1	ENSG00000003147	protein_coding	717.115	0.205964		0.144298	1.42735	0.15348	0.264263
SYT13	ENSG00000019505	protein_coding	308.904	3.26445		0.326977	9.98371	1.79625e-23	1.9375e-20
CST4	ENSG00000101441	protein_coding	3.86273	3.25711		0.515365	6.32001	2.61547e-10	9.53869e-09
CASP10	ENSG00000003400	protein_coding	613.199	-0.00808279		0.0602398	-0.134177	0.893263	0.933549
CFLAR	ENSG00000003402	protein_coding	3620.75	0.0155818		0.0417209	0.373477	0.708793	0.802644
TFPI	ENSG00000003436	protein_coding	12875.9	-0.142375		0.123339	-1.15434	0.248359	0.379496
NDUFAF7	ENSG00000003509	protein_coding	525.868	-0.0694138		0.045243	-1.53424	0.124969	0.225934
RBM5	ENSG00000003756	protein_coding	2051.83	0.0743382		0.0425111	1.74868	0.0803471	0.160266
MTMR7	ENSG00000003987	protein_coding	183.748	-0.308955		0.182497	-1.69293	0.0904691	0.175716
RHOXF2B	ENSG00000203989	protein_coding	3.02782	3.25465		0.691493	4.7067	2.51761e-06	2.70114e-05
ARF5	ENSG00000004059	protein_coding	4886.92	0.121967		0.0574028	2.12476	0.0336067	0.0804622
SARM1	ENSG00000004139	protein_coding	158.415	0.129227		0.101794	1.2695	0.204264	0.327394
CT45A10	ENSG00000269586	protein_coding	2.21269	3.23571		0.724191	4.46804	7.89392e-06	7.25495e-05
SLC34A2	ENSG00000157765	protein_coding	276.419	3.20999		0.324739	9.88485	4.84327e-23	4.78879e-20
AK2	ENSG00000004455	protein_coding	5018.93	-0.0705138		0.0566041	-1.24574	0.212861	0.337843
CD38	ENSG00000004468	protein_coding	214.644	0.355092		0.172769	2.0553	0.0398499	0.0921966
FKBP4	ENSG00000004478	protein_coding	6294.44	-0.0184302		0.0737354	-0.24995	0.802626	0.871286
NKX6-3	ENSG00000165066	protein_coding	1.92552	3.19849		0.546123	5.85672	4.721e-09	1.17186e-07
HOXB9	ENSG00000170689	protein_coding	13.8023	3.19268		0.304096	10.4989	8.73907e-26	1.41394e-22
AC016717.2	ENSG00000273301	lncRNA	13.0398	3.18554		0.443519	7.18243	6.84842e-13	5.19765e-11
RECQL	ENSG00000004700	protein_coding	461.732	-0.0767504		0.0953112	-0.805261	0.420669	0.560205
PART1	ENSG00000152931	lncRNA	43.9318	3.16379		0.413136	7.65797	1.88891e-14	2.27918e-12
HSPB6	ENSG00000004776	protein_coding	530.288	-0.00328821		0.174385	-0.018856	0.984956	0.990605
LMO1	ENSG00000166407	protein_coding	3.17291	3.14187		0.395192	7.95024	1.86148e-15	2.86836e-13
NDUFAB1	ENSG00000004779	protein_coding	2810.93	-0.131722		0.0738945	-1.78257	0.0746564	0.151539
SIX3	ENSG00000138083	protein_coding	3.39055	3.1168		0.417934	7.45764	8.80827e-14	8.54306e-12
SLC22A16	ENSG00000004809	protein_coding	3.37054	0.0944108		0.216015	0.437057	0.66207	0.766511
ZMYND10	ENSG00000004838	protein_coding	41.0989	0.0428243		0.123374	0.34711	0.728509	0.817402
FA2H	ENSG00000103089	protein_coding	83.3704	3.11441		0.288276	10.8036	3.31097e-27	7.36588e-24
DEFA5	ENSG00000164816	protein_coding	1.08416	3.11392		1.28499	2.4233	0.01538	0.0423658
AC133963.1	ENSG00000248608	processed_pseudogene	2.54301	3.11302		0.437341	7.11806	1.09453e-12	7.82325e-11
CST1	ENSG00000170373	protein_coding	98.5386	3.106		0.368329	8.43267	3.37864e-17	8.23718e-15
CDC27	ENSG00000004897	protein_coding	1846.41	0.0394836		0.043812	0.901207	0.367479	0.507953
PPP1R14C	ENSG00000198729	protein_coding	13.0167	3.09628		0.258264	11.9888	4.06679e-33	2.06797e-29
CALCR	ENSG00000004948	protein_coding	5.92691	0.228614		0.246672	0.926795	0.354033	0.494072
HCCS	ENSG00000004961	protein_coding	959.183	0.04138		0.050316	0.822403	0.410847	0.551084
HS3ST4	ENSG00000182601	protein_coding	25.0792	3.09265		0.59583	5.19049	2.09746e-07	3.1212e-06
TKTL1	ENSG00000007350	protein_coding	36.7024	3.07715		0.278196	11.0611	1.93765e-28	6.0097e-25
UPF1	ENSG00000005007	protein_coding	4851.52	-0.029362		0.0494109	-0.594242	0.55235	0.677222
SKAP2	ENSG00000005020	protein_coding	889.012	-0.0999732		0.103401	-0.966845	0.333621	0.473042
SLC25A5	ENSG00000005022	protein_coding	14374.1	-0.0335817		0.0708721	-0.473836	0.635617	0.745708
PLAC4	ENSG00000280109	lncRNA	6.85287	3.04924		0.360228	8.46476	2.56691e-17	6.57331e-15
HSPB3	ENSG00000169271	protein_coding	1.67797	3.03335		0.460606	6.58555	4.53191e-11	2.06547e-09
POLR2J	ENSG00000005075	protein_coding	2129.66	0.0603234		0.0755573	0.79838	0.42465	0.563679
RHOV	ENSG00000104140	protein_coding	69.9816	3.02934		0.264653	11.4465	2.44932e-30	9.68706e-27
MEOX1	ENSG00000005102	protein_coding	30.3448	0.153501		0.204845	0.74935	0.453646	0.589713
THSD7A	ENSG00000005108	protein_coding	249.467	0.0713507		0.143315	0.49786	0.618583	0.731948
LIG3	ENSG00000005156	protein_coding	929.968	0.00478776		0.0518266	0.0923804	0.926396	0.954416
RPAP3	ENSG00000005175	protein_coding	806.5	0.0488495		0.0374156	1.30559	0.191692	0.312149
PRSS22	ENSG00000005001	protein_coding	60.5676	3.02863		0.315617	9.59589	8.3199e-22	5.8068e-19
REXO5	ENSG00000005189	protein_coding	251.599	0.0665447		0.105359	0.631597	0.52765	0.656039
CIAPIN1	ENSG00000005194	protein_coding	1539.39	0.110102		0.057414	1.91769	0.0551501	0.119264
ALDH3B2	ENSG00000132746	protein_coding	13.7082	3.01991		0.375899	8.03382	9.44824e-16	1.60914e-13
XAGE2	ENSG00000155622	protein_coding	2.13539	2.99328		0.533903	5.60641	2.06562e-08	4.21593e-07
GAGE2A	ENSG00000189064	protein_coding	4.29025	2.99196		0.596985	5.01179	5.39269e-07	7.09098e-06
CADPS	ENSG00000163618	protein_coding	40.5272	2.98808		0.296089	10.0918	6.00386e-24	6.67836e-21
MSL3	ENSG00000005302	protein_coding	624.254	0.0393812		0.0409342	0.962063	0.336018	0.475626
CREBBP	ENSG00000005339	protein_coding	2704.4	-0.097114		0.0558787	-1.73794	0.0822208	0.163236
LINC02188	ENSG00000261175	lncRNA	15.7669	2.93952		0.26827	10.9573	6.12712e-28	1.67765e-24
MPO	ENSG00000005381	protein_coding	6.77985	0.231738		0.202017	1.14712	0.251332	0.383018
HOXD11	ENSG00000128713	protein_coding	2.014	2.88899		0.450435	6.41377	1.41963e-10	5.65233e-09
GCFC2	ENSG00000005436	protein_coding	868.951	-0.0768734		0.054389	-1.4134	0.157538	0.26929
LINC00942	ENSG00000249628	lncRNA	104.64	2.87446		0.365263	7.86956	3.55896e-15	5.14964e-13
AL161431.1	ENSG00000275216	lncRNA	1.81767	2.87315		0.468544	6.13209	8.67319e-10	2.70098e-08
MYO3A	ENSG00000095777	protein_coding	5.95732	2.85187		0.456595	6.24596	4.21217e-10	1.44027e-08
KMT2E	ENSG00000005483	protein_coding	1411.62	-0.0694854		0.0700921	-0.991344	0.321517	0.460206
CEACAM6	ENSG00000086548	protein_coding	45.0281	2.84717		0.388815	7.32267	2.43087e-13	2.04555e-11
SOX8	ENSG00000005513	protein_coding	13.3611	0.379899		0.179931	2.11135	0.034742	0.0826081
HMGA2	ENSG00000149948	protein_coding	72.7597	2.84107		0.332373	8.54785	1.25404e-17	3.5998e-15
SLC6A15	ENSG00000072041	protein_coding	8.07874	2.82501		0.528402	5.34632	8.9759e-08	1.50352e-06
MYCBP2	ENSG00000005810	protein_coding	996.363	-0.15854		0.0767867	-2.06469	0.0389525	0.0905266
FBXL3	ENSG00000005812	protein_coding	1131.23	-0.131596		0.0633337	-2.07782	0.0377255	0.0881765
ITGAL	ENSG00000005844	protein_coding	1498.94	-0.1396		0.108702	-1.28424	0.199058	0.321129
PDK2	ENSG00000005882	protein_coding	1709.18	-0.195736		0.0850254	-2.30209	0.02133	0.0555205
WIF1	ENSG00000156076	protein_coding	11.813	2.80791		0.455993	6.15779	7.37651e-10	2.34644e-08
ZFX	ENSG00000005889	protein_coding	1034.22	-0.0361568		0.0726827	-0.497461	0.618864	0.73211
PROM1	ENSG00000007062	protein_coding	229.171	2.80392		0.313191	8.95274	3.4678e-19	1.48718e-16
GAGE1	ENSG00000205777	protein_coding	5.03327	2.79432		0.578358	4.83147	1.3553e-06	1.58482e-05
ASB4	ENSG00000005981	protein_coding	119.263	0.206636		0.210654	0.980926	0.326629	0.465453
GDE1	ENSG00000006007	protein_coding	1659.65	-0.0994281		0.0550699	-1.80549	0.0709983	0.145684
REX1BD	ENSG00000006015	protein_coding	1801.88	0.0111388		0.0935689	0.119043	0.905241	0.941536
CRLF1	ENSG00000006016	protein_coding	61.2558	-0.105257		0.133413	-0.78896	0.430136	0.568557
HCN4	ENSG00000138622	protein_coding	10.5744	2.79001		0.295627	9.43762	3.81347e-21	2.42394e-18
TMEM98	ENSG00000006042	protein_coding	2237.45	0.170219		0.135487	1.25635	0.208989	0.333155
YBX2	ENSG00000006047	protein_coding	237.247	-0.0212551		0.216359	-0.09824	0.921742	0.951779
KRT33A	ENSG00000006059	protein_coding	0.0229436	-0.129459		1.80477	-0.0717318	0.942815
DNER	ENSG00000187957	protein_coding	48.4495	2.78952		0.363865	7.66635	1.76953e-14	2.16448e-12
ABCC8	ENSG00000006071	protein_coding	18.7274	0.221335		0.23761	0.931506	0.351592	0.491571
CACNG3	ENSG00000006116	protein_coding	0.242908	-0.0833392		0.468859	-0.177749	0.85892
MATN3	ENSG00000132031	protein_coding	123.408	2.78934		0.236987	11.77	5.57141e-32	2.47893e-28
KCTD8	ENSG00000183783	protein_coding	1.55011	2.78931		0.400843	6.95861	3.43654e-12	2.1498e-10
TDRD5	ENSG00000162782	protein_coding	17.7216	2.78754		0.358823	7.76857	7.93774e-15	1.04646e-12
ZNF263	ENSG00000006194	protein_coding	1086.19	-0.014155		0.0446381	-0.317105	0.751164	0.834431
RAB25	ENSG00000132698	protein_coding	82.1798	2.76569		0.313283	8.82808	1.06487e-18	4.20232e-16
SPATA20	ENSG00000006282	protein_coding	2660.48	0.135118		0.0798639	1.69185	0.0906745	0.175966
PRKAR1B-AS2	ENSG00000229380	lncRNA	9.01363	2.76197		0.441704	6.253	4.02654e-10	1.38612e-08
TNFRSF12A	ENSG00000006327	protein_coding	2691.72	-0.0685906		0.117868	-0.581926	0.560616	0.684286
PRSS21	ENSG00000007038	protein_coding	13.42	2.75525		0.267342	10.3061	6.61298e-25	8.40675e-22
MAP3K9	ENSG00000006432	protein_coding	297.064	0.0880543		0.0808433	1.0892	0.276067	0.410486
BRDT	ENSG00000137948	protein_coding	6.49728	2.73973		0.429178	6.38366	1.72906e-10	6.71167e-09
BAIAP2L1	ENSG00000006453	protein_coding	3312.87	-0.110409		0.105976	-1.04182	0.297494	0.433952
BLACAT1	ENSG00000281406	protein_coding	3.25474	2.72705		0.315305	8.64893	5.1986e-18	1.71337e-15
ETV1	ENSG00000006468	protein_coding	392.229	0.162033		0.147617	1.09766	0.272352	0.406503
AGK	ENSG00000006530	protein_coding	847.237	0.0156891		0.0569259	0.275606	0.78285	0.857296
CLDN10	ENSG00000134873	protein_coding	132.073	2.72245		0.337343	8.07029	7.0133e-16	1.22975e-13
HOXB13	ENSG00000159184	protein_coding	32.7935	2.69237		0.41361	6.50945	7.54287e-11	3.21158e-09
PHTF2	ENSG00000006576	protein_coding	523.697	0.0937082		0.0664126	1.411	0.158245	0.27018
PAGE1	ENSG00000068985	protein_coding	54.7909	2.68356		0.486509	5.51595	3.46895e-08	6.61014e-07
FARP2	ENSG00000006607	protein_coding	710.755	-0.0416677		0.0613878	-0.678762	0.497289	0.629637
CDH17	ENSG00000079112	protein_coding	27.0371	2.68132		0.277416	9.66535	4.23192e-22	3.13823e-19
GGCT	ENSG00000006625	protein_coding	1298.16	0.118489		0.0664954	1.78192	0.0747624	0.151697
LPAR3	ENSG00000171517	protein_coding	27.3104	2.65815		0.350022	7.59423	3.09624e-14	3.42503e-12
TBXA2R	ENSG00000006638	protein_coding	147.562	0.0255411		0.106983	0.238739	0.811308	0.87725
IFRD1	ENSG00000006652	protein_coding	1116.77	0.02529		0.0758541	0.333404	0.73883	0.825081
OTOG	ENSG00000188162	protein_coding	12.1657	2.62826		0.355755	7.38782	1.4925e-13	1.34163e-11
SLC30A3	ENSG00000115194	protein_coding	82.4546	2.61583		0.24397	10.722	8.02733e-27	1.50386e-23
PAX2	ENSG00000075891	protein_coding	11.2047	2.61448		0.318404	8.21119	2.19004e-16	4.28321e-14
PAF1	ENSG00000006712	protein_coding	3288.51	0.00160378		0.0563163	0.0284781	0.977281	0.986062
VPS41	ENSG00000006715	protein_coding	1636.31	0.0599629		0.0572545	1.0473	0.29496	0.431227
LINC02413	ENSG00000257345	lncRNA	7.27139	2.60681		0.384048	6.78772	1.13923e-11	6.12551e-10
ELAC2	ENSG00000006744	protein_coding	2553.79	0.00811746		0.0558611	0.145315	0.884462	0.928039
IGKV2-29	ENSG00000253998	IG_V_pseudogene	19.3603	2.60013		0.405462	6.41276	1.42909e-10	5.68362e-09
ADGRF4	ENSG00000153294	protein_coding	5.83418	2.59862		0.367244	7.07601	1.48362e-12	1.01167e-10
CTSE	ENSG00000196188	protein_coding	64.5907	2.59411		0.30531	8.49663	1.95173e-17	5.26303e-15
MYH13	ENSG00000006788	protein_coding	4.60006	0.682903		0.358028	1.9074	0.0564683	0.121501
DLX3	ENSG00000064195	protein_coding	7.24482	2.58676		0.339626	7.61649	2.60664e-14	2.95489e-12
CDKL3	ENSG00000006837	protein_coding	25.5353	0.117832		0.0684198	1.72219	0.0850353	0.167695
ATP2C2	ENSG00000064270	protein_coding	21.1184	2.58142		0.244058	10.577	3.80787e-26	6.45433e-23
LINC01559	ENSG00000180861	lncRNA	12.8299	2.57259		0.363373	7.07974	1.44421e-12	9.88586e-11
CDH22	ENSG00000149654	protein_coding	53.1698	2.57143		0.415797	6.18433	6.2366e-10	2.03289e-08
ACSL6-AS1	ENSG00000223548	lncRNA	2.22802	2.56569		0.58325	4.39896	1.08772e-05	9.56942e-05
CCDC124	ENSG00000007080	protein_coding	2782.55	0.1205		0.0736273	1.63663	0.101708	0.192538
ZMAT4	ENSG00000165061	protein_coding	1.68461	2.56113		0.381729	6.70929	1.95578e-11	9.93096e-10
PAFAH1B1	ENSG00000007168	protein_coding	2615.9	-0.00730709		0.0471066	-0.155118	0.876728	0.922824
PAK5	ENSG00000101349	protein_coding	4.16677	2.5599		0.406111	6.30346	2.91071e-10	1.04759e-08
LAMP5	ENSG00000125869	protein_coding	50.8066	2.55466		0.236319	10.8102	3.07974e-27	7.30822e-24
KIAA0100	ENSG00000007202	protein_coding	3421.08	-0.0626768		0.0616308	-1.01697	0.309167	0.446805
SLC13A2	ENSG00000007216	protein_coding	215.205	0.484298		0.251507	1.92558	0.0541566	0.117709
AL049555.1	ENSG00000261116	lncRNA	12.4428	2.55269		0.384251	6.6433	3.06738e-11	1.48608e-09
TRAPPC6A	ENSG00000007255	protein_coding	1567.68	-0.00191394		0.0924621	-0.0206997	0.983485	0.989664
DPYSL5	ENSG00000157851	protein_coding	2.41793	2.55269		0.342353	7.4563	8.89877e-14	8.58406e-12
REG1B	ENSG00000172023	protein_coding	74.056	2.52384		0.62879	4.01381	5.97476e-05	0.00040812
FAM166C	ENSG00000173557	protein_coding	4.95702	2.52093		0.336041	7.50184	6.29293e-14	6.38168e-12
APCDD1	ENSG00000154856	protein_coding	556.094	2.5198		0.23357	10.7882	3.91275e-27	8.1926e-24
ST7L	ENSG00000007341	protein_coding	317.087	0.0229723		0.0487904	0.470837	0.637757	0.747455
LAMC2	ENSG00000058085	protein_coding	329.361	2.51386		0.246867	10.1831	2.35953e-24	2.70927e-21
PAX6	ENSG00000007372	protein_coding	89.6907	0.158714		0.112442	1.41152	0.158092	0.269997
RPUSD1	ENSG00000007376	protein_coding	853.377	0.0708457		0.0677604	1.04553	0.295777	0.432209
AL592227.1	ENSG00000275130	unprocessed_pseudogene	0.671528	2.50516		0.911361	2.74881	0.00598119	0.019516
HOXD13	ENSG00000128714	protein_coding	2.52488	2.50326		0.474878	5.27137	1.35409e-07	2.15461e-06
LINC00494	ENSG00000235621	lncRNA	38.3539	2.50238		0.332384	7.52857	5.12971e-14	5.30791e-12
BAIAP3	ENSG00000007516	protein_coding	606.636	-0.21542		0.11004	-1.95766	0.0502702	0.111079
TSR3	ENSG00000007520	protein_coding	2222.88	-0.0644507		0.0719895	-0.895279	0.370638	0.510975
PIGQ	ENSG00000007541	protein_coding	1870.84	0.0169329		0.0683472	0.247748	0.804329	0.87246
CLDN10-AS1	ENSG00000223392	lncRNA	1.49647	2.49781		0.565364	4.41806	9.95892e-06	8.89332e-05
CHGA	ENSG00000100604	protein_coding	34.011	2.49053		0.289184	8.61226	7.1635e-18	2.21726e-15
SELE	ENSG00000007908	protein_coding	121.431	-0.422191		0.191526	-2.20435	0.0274995	0.0682551
DNAJC11	ENSG00000007923	protein_coding	930.975	-0.0866226		0.0751259	-1.15303	0.248897	0.380056
BMP7	ENSG00000101144	protein_coding	32.8926	2.47997		0.346022	7.16709	7.66114e-13	5.76529e-11
AC073365.1	ENSG00000223812	lncRNA	1.62503	2.47232		0.601842	4.10792	3.99241e-05	0.000290435
CXCL5	ENSG00000163735	protein_coding	227.048	2.4682		0.33363	7.39802	1.38234e-13	1.25522e-11
LRRC38	ENSG00000162494	protein_coding	1.22062	2.46696		0.436338	5.65378	1.56954e-08	3.3097e-07
PSMB1	ENSG00000008018	protein_coding	7584.71	-0.0183783		0.0786201	-0.233761	0.81517	0.880233
SYN1	ENSG00000008056	protein_coding	67.6358	0.186123		0.179099	1.03922	0.298702	0.435143
AP000757.2	ENSG00000254844	lncRNA	15.1488	2.45372		0.351786	6.97502	3.05819e-12	1.94039e-10
CDKL5	ENSG00000008086	protein_coding	332.753	0.0485065		0.0962948	0.503729	0.614452	0.72844
KRT19	ENSG00000171345	protein_coding	1262.48	2.45368		0.308543	7.95247	1.82835e-15	2.84193e-13
EPHA6	ENSG00000080224	protein_coding	8.22449	2.4505		0.396825	6.17528	6.60457e-10	2.13912e-08
PTF1A	ENSG00000168267	protein_coding	2.99946	2.44682		0.496275	4.93037	8.20748e-07	1.02579e-05
FDCSP	ENSG00000181617	protein_coding	70.5371	2.44096		0.35575	6.86143	6.81722e-12	3.90755e-10
TFAP2D	ENSG00000008197	protein_coding	0.0705021	0.0721622		1.05269	0.0685506	0.945347
TRH	ENSG00000170893	protein_coding	1.23615	2.44092		0.384467	6.34884	2.1695e-10	8.15453e-09
REG3G	ENSG00000143954	protein_coding	6.11776	2.44066		0.701226	3.48056	0.000500362	0.00246852
KC877982.1	ENSG00000269993	lncRNA	0.908937	2.43764		0.605912	4.0231	5.74378e-05	0.000394462
CLPS	ENSG00000137392	protein_coding	2.69077	2.43504		0.776844	3.13454	0.00172126	0.00696759
CYB561	ENSG00000008283	protein_coding	1663.33	0.267327		0.128189	2.08541	0.0370323	0.0868642
IGKV1D-27	ENSG00000224607	IG_V_pseudogene	1.50337	2.43274		0.460373	5.28428	1.26199e-07	2.02801e-06
CELSR3	ENSG00000008300	protein_coding	341.315	0.0540391		0.142381	0.379537	0.704289	0.79945
CRHR1	ENSG00000120088	protein_coding	0.93697	2.43213		0.549574	4.42549	9.62232e-06	8.64042e-05
PLEKHG6	ENSG00000008323	protein_coding	425.698	0.0259267		0.148279	0.174851	0.861197	0.912496
SS18L2	ENSG00000008324	protein_coding	777.61	-0.0501375		0.0694143	-0.722292	0.470115	0.605023
SLC6A14	ENSG00000268104	protein_coding	13.5333	2.43069		0.383373	6.34028	2.29341e-10	8.5213e-09
CEACAM5	ENSG00000105388	protein_coding	11.2842	2.42806		0.444728	5.45966	4.77045e-08	8.71237e-07
CRY1	ENSG00000008405	protein_coding	661.655	-0.153637		0.0750463	-2.04723	0.0406359	0.093687
LINC02870	ENSG00000180066	lncRNA	12.6421	2.41819		0.346321	6.98251	2.89958e-12	1.84634e-10
NFIX	ENSG00000008441	protein_coding	2969.82	-0.00108388		0.0937971	-0.0115556	0.99078	0.994214
VGLL2	ENSG00000170162	protein_coding	1.78738	2.41812		0.731207	3.30702	0.000942941	0.00421321
MMP25	ENSG00000008516	protein_coding	71.392	0.234605		0.121834	1.92561	0.0541525	0.117709
IL32	ENSG00000008517	protein_coding	21760	-0.266659		0.14459	-1.84424	0.065148	0.136008
PKD1	ENSG00000008710	protein_coding	1665.26	0.0306977		0.065505	0.468632	0.639333	0.748685
NTS	ENSG00000133636	protein_coding	803.048	2.41531		0.377382	6.40018	1.55195e-10	6.11759e-09
MED24	ENSG00000008838	protein_coding	2940.4	0.110852		0.0472945	2.34386	0.0190852	0.0506025
FIBCD1	ENSG00000130720	protein_coding	29.4266	2.41508		0.29187	8.27453	1.28966e-16	2.62317e-14
HEATR5B	ENSG00000008869	protein_coding	786.128	-0.0994303		0.0596613	-1.66658	0.0955977	0.183252
B3GALT5	ENSG00000183778	protein_coding	27.6933	2.41393		0.287575	8.39409	4.69534e-17	1.07135e-14
RPS20	ENSG00000008988	protein_coding	42503.6	-0.0527346		0.105562	-0.499562	0.617384	0.730918
CSDE1	ENSG00000009307	protein_coding	15079.9	-0.0570736		0.0499161	-1.14339	0.252877	0.38483
C11orf53	ENSG00000150750	protein_coding	9.22589	2.40873		0.499261	4.8246	1.40287e-06	1.63401e-05
EN1	ENSG00000163064	protein_coding	3.87589	2.40639		0.382783	6.28658	3.24531e-10	1.15517e-08
DUOX2	ENSG00000140279	protein_coding	655.271	2.405		0.3006	8.00064	1.23774e-15	2.05876e-13
PAX7	ENSG00000009709	protein_coding	0.292936	0.262249		0.52872	0.496008	0.619889	0.733055
AL512274.1	ENSG00000261068	lncRNA	9.83751	2.39719		0.254437	9.42154	4.445e-21	2.77579e-18
GOLGA6L2	ENSG00000174450	protein_coding	0.754801	2.39506		0.55093	4.3473	1.37822e-05	0.000117139
FAM76A	ENSG00000009780	protein_coding	314.938	-0.0642186		0.0533857	-1.20292	0.229008	0.357022
SIX2	ENSG00000170577	protein_coding	56.8319	2.39239		0.257188	9.30211	1.3768e-20	7.77893e-18
LHFPL3-AS2	ENSG00000225329	lncRNA	46.1586	2.39119		0.313615	7.62462	2.44763e-14	2.82716e-12
VTA1	ENSG00000009844	protein_coding	1319.76	0.066474		0.0536752	1.23845	0.21555	0.341121
SLC4A3	ENSG00000114923	protein_coding	120.448	2.37252		0.230771	10.2809	8.59581e-25	1.05506e-21
BAZ1B	ENSG00000009954	protein_coding	3114.55	-0.0777467		0.0489388	-1.58865	0.112139	0.207658
RANBP9	ENSG00000010017	protein_coding	1742.28	-0.0872626		0.0565694	-1.54257	0.122934	0.223109
ETV7	ENSG00000010030	protein_coding	197.538	0.182726		0.156695	1.16613	0.243563	0.374111
SPRTN	ENSG00000010072	protein_coding	361.852	0.050048		0.0487943	1.02569	0.305036	0.44232
EEF1AKNMT	ENSG00000010165	protein_coding	1729.12	0.0064719		0.0519681	0.124536	0.900891	0.938843
AC092336.1	ENSG00000249166	lncRNA	1.97154	2.37081		0.803797	2.94951	0.00318277	0.0115786
TAC1	ENSG00000006128	protein_coding	1.51877	2.36535		0.509592	4.64166	3.45629e-06	3.55158e-05
UQCRC1	ENSG00000010256	protein_coding	13962.2	-0.111069		0.0708871	-1.56684	0.117153	0.214829
AC073323.1	ENSG00000232524	lncRNA	0.678847	2.36105		0.640337	3.68719	0.000226743	0.00126226
CD9	ENSG00000010278	protein_coding	2347.62	0.0212562		0.109479	0.194158	0.846052	0.901897
FOXD3-AS1	ENSG00000230798	lncRNA	2.1691	2.35897		0.407068	5.79504	6.83059e-09	1.61337e-07
SLC6A20	ENSG00000163817	protein_coding	14.2916	2.35857		0.277157	8.50987	1.74129e-17	4.80474e-15
IFFO1	ENSG00000010295	protein_coding	873.311	0.0515214		0.0617171	0.834799	0.403831	0.544504
GCM1	ENSG00000137270	protein_coding	6.81371	2.35647		0.246014	9.57862	9.83514e-22	6.73235e-19
PLD5	ENSG00000180287	protein_coding	12.6304	2.34756		0.241332	9.72752	2.30138e-22	1.82039e-19
TTYH1	ENSG00000167614	protein_coding	110.857	2.34193		0.22346	10.4803	1.06397e-25	1.55493e-22
NISCH	ENSG00000010322	protein_coding	2700.22	0.0297229		0.0450628	0.659587	0.509519	0.64052
STAB1	ENSG00000010327	protein_coding	2562.52	0.221736		0.101478	2.18506	0.0288841	0.0710722
LEMD1	ENSG00000186007	protein_coding	1.65553	2.33969		0.393671	5.94327	2.79386e-09	7.47163e-08
SLC6A13	ENSG00000010379	protein_coding	393.554	-0.334914		0.177818	-1.88346	0.0596377	0.126946
IDS	ENSG00000010404	protein_coding	1751.83	0.00292286		0.079462	0.0367831	0.970658	0.982052
PRSS3	ENSG00000010438	protein_coding	472.285	0.215641		0.292827	0.736409	0.461482	0.596956
ZNF200	ENSG00000010539	protein_coding	361.1	0.0375706		0.0527091	0.712793	0.475974	0.610379
CD4	ENSG00000010610	protein_coding	2187.44	-0.0333051		0.114973	-0.289678	0.772063	0.850165
LRRC23	ENSG00000010626	protein_coding	163.461	0.105083		0.0899244	1.16857	0.242577	0.372966
PPP1R1B	ENSG00000131771	protein_coding	50.4496	2.33789		0.280313	8.34031	7.40965e-17	1.62806e-14
OVOL2	ENSG00000125850	protein_coding	24.9543	2.33622		0.304664	7.66818	1.74449e-14	2.14863e-12
AC093702.1	ENSG00000231156	lncRNA	1.28316	2.33358		0.43924	5.31277	1.07973e-07	1.7619e-06
FYN	ENSG00000010810	protein_coding	964.765	-0.185527		0.0918775	-2.01928	0.0434577	0.0988293
HIVEP2	ENSG00000010818	protein_coding	597.511	-0.0389199		0.0756992	-0.514139	0.607155	0.722563
VEPH1	ENSG00000197415	protein_coding	130.739	2.3313		0.250595	9.30303	1.36498e-20	7.77893e-18
GGT6	ENSG00000167741	protein_coding	62.3432	2.33123		0.2991	7.79414	6.4847e-15	8.7103e-13
LYPLA2	ENSG00000011009	protein_coding	3712.37	-0.0498048		0.0623208	-0.799168	0.424193	0.563359
CLCN6	ENSG00000011021	protein_coding	601.194	0.00782427		0.0688483	0.113645	0.909519	0.943941
AC005256.1	ENSG00000267073	lncRNA	1.12942	2.32328		0.48612	4.77923	1.75968e-06	1.9916e-05
NME1-NME2	ENSG00000011052	protein_coding	31.7213	0.0301856		0.112035	0.269431	0.787598	0.860378
SLC6A7	ENSG00000011083	protein_coding	8.68068	0.201333		0.246432	0.816995	0.413931	0.553989
ADGRF1	ENSG00000153292	protein_coding	10.5047	2.32059		0.319837	7.25555	4.00046e-13	3.17141e-11
BTBD7	ENSG00000011114	protein_coding	671.882	0.0475077		0.0585552	0.811333	0.417174	0.556947
APBA3	ENSG00000011132	protein_coding	783.655	-0.0221671		0.0528761	-0.419227	0.67505	0.776237
CRISP2	ENSG00000124490	protein_coding	6.93472	2.31316		0.543298	4.25763	2.06601e-05	0.00016522
SULT2B1	ENSG00000088002	protein_coding	54.5403	2.31299		0.242788	9.5268	1.62212e-21	1.08942e-18
AC083809.1	ENSG00000277247	lncRNA	28.8191	2.31272		0.349837	6.61084	3.82141e-11	1.78743e-09
MUC2	ENSG00000198788	protein_coding	6.8366	2.31017		0.351966	6.56362	5.25152e-11	2.35722e-09
MBTD1	ENSG00000011258	protein_coding	720.546	-0.0479157		0.0623362	-0.768666	0.442091	0.579049
UTP18	ENSG00000011260	protein_coding	1236.05	0.0699459		0.0543682	1.28652	0.198261	0.32018
RNF216	ENSG00000011275	protein_coding	1704.37	0.0851632		0.0477583	1.78321	0.0745516	0.151382
CLLU1-AS1	ENSG00000205057	lncRNA	2.24101	2.30251		0.381414	6.03676	1.57239e-09	4.50637e-08
AP000802.1	ENSG00000247416	lncRNA	0.746474	2.29018		0.469155	4.8815	1.05284e-06	1.26735e-05
NPTX1	ENSG00000171246	protein_coding	15.0302	2.28975		0.272582	8.40021	4.4569e-17	1.02351e-14
GPRIN2	ENSG00000204175	protein_coding	16.8411	2.28231		0.350752	6.50692	7.67068e-11	3.25045e-09
AC004870.2	ENSG00000223829	lncRNA	5.30657	2.28114		0.541737	4.21078	2.54489e-05	0.00019735
PHF2P2	ENSG00000226057	transcribed_unprocessed_pseudogene	3.47583	2.27834		0.559469	4.07233	4.65445e-05	0.000330953
PPP1R14D	ENSG00000166143	protein_coding	37.2595	2.27714		0.253878	8.96943	2.98063e-19	1.30982e-16
LINC00113	ENSG00000225298	lncRNA	0.713885	2.27624		0.879365	2.58851	0.00963927	0.0289202
WIZ	ENSG00000011451	protein_coding	1976.85	0.0555217		0.0520548	1.0666	0.286152	0.421557
H1-9P	ENSG00000188662	transcribed_unitary_pseudogene	1.09915	2.26961		0.371525	6.1089	1.00318e-09	3.06509e-08
DCN	ENSG00000011465	protein_coding	3333.88	-0.128027		0.215358	-0.594487	0.552186	0.677137
QPCTL	ENSG00000011478	protein_coding	895.671	-0.087665		0.079118	-1.10803	0.267849	0.401761
CPA6	ENSG00000165078	protein_coding	18.0546	2.26866		0.262676	8.63671	5.7853e-18	1.86161e-15
CCNYL2	ENSG00000182632	transcribed_unprocessed_pseudogene	1.14997	2.26528		0.475054	4.76848	1.85623e-06	2.08168e-05
MAP4K3	ENSG00000011566	protein_coding	1073.89	0.147918		0.0738559	2.00279	0.0452002	0.101991
KCNH2	ENSG00000055118	protein_coding	84.9753	2.26309		0.260103	8.70077	3.29641e-18	1.13918e-15
HOXB-AS4	ENSG00000242207	lncRNA	0.728429	2.26193		0.583519	3.87636	0.000106032	0.000660984
IL20RA	ENSG00000016402	protein_coding	63.9959	2.25967		0.350583	6.44546	1.15253e-10	4.73173e-09
GABRA3	ENSG00000011677	protein_coding	45.195	0.77076		0.436323	1.76649	0.0773134	0.155637
AC016717.1	ENSG00000228206	processed_pseudogene	0.72985	2.24711		0.754147	2.97967	0.00288563	0.010679
ERCC1	ENSG00000012061	protein_coding	1969.87	0.0817948		0.0746117	1.09627	0.272959	0.407221
SOX21-AS1	ENSG00000227640	lncRNA	3.23576	2.23584		0.308949	7.23692	4.58993e-13	3.59864e-11
SEMA3B	ENSG00000012171	protein_coding	814.779	0.253433		0.179218	1.41411	0.157331	0.269007
LIX1	ENSG00000145721	protein_coding	2.56479	2.2339		0.395948	5.64191	1.68171e-08	3.51706e-07
PRICKLE3	ENSG00000012211	protein_coding	223.981	0.0146637		0.0524861	0.279383	0.779951	0.8552
LTF	ENSG00000012223	protein_coding	99.5336	0.234759		0.175252	1.33955	0.180392	0.298573
EXTL3	ENSG00000012232	protein_coding	1304.27	0.171209		0.078655	2.1767	0.0295027	0.0723094
DMBT1	ENSG00000187908	protein_coding	39.7699	2.22776		0.301545	7.38782	1.49259e-13	1.34163e-11
UGT1A10	ENSG00000242515	protein_coding	64.9791	2.22743		0.400651	5.55953	2.70505e-08	5.32263e-07
AL161908.1	ENSG00000224842	lncRNA	1.15737	2.2204		0.527245	4.21132	2.53879e-05	0.000197118
KDM5D	ENSG00000012817	protein_coding	698.758	-0.0237656		0.289925	-0.0819715	0.934669	0.959606
CALCOCO1	ENSG00000012822	protein_coding	2167.02	0.0193654		0.0609378	0.317789	0.750645	0.834167
UBR7	ENSG00000012963	protein_coding	1095.31	-0.00624112		0.0486187	-0.128369	0.897857	0.936863
USH1C	ENSG00000006611	protein_coding	710.986	2.21986		0.311014	7.13749	9.5053e-13	6.99052e-11
EHD3	ENSG00000013016	protein_coding	261.799	0.124911		0.113596	1.0996	0.271505	0.405617
PSMC4	ENSG00000013275	protein_coding	5075.77	0.069567		0.0596392	1.16646	0.243427	0.374014
MARCHF10	ENSG00000173838	protein_coding	2.23386	2.21417		0.301503	7.34378	2.07652e-13	1.80277e-11
SLC7A14	ENSG00000013293	protein_coding	14.361	-0.103216		0.262929	-0.392561	0.694644	0.792089
CLDN11	ENSG00000013297	protein_coding	138.284	0.340843		0.179721	1.89651	0.057893	0.123922
SLC25A39	ENSG00000013306	protein_coding	8571.47	0.11433		0.0611885	1.86848	0.0616948	0.130248
LINC02212	ENSG00000249396	lncRNA	3.65566	2.21398		0.56193	3.93996	8.14949e-05	0.000529839
NUB1	ENSG00000013374	protein_coding	3051.98	-0.0585322		0.0478726	-1.22267	0.221456	0.347946
PGM3	ENSG00000013375	protein_coding	1901.77	-0.0933998		0.0717093	-1.30248	0.192753	0.313418
RWDD2A	ENSG00000013392	protein_coding	315.011	0.010469		0.0593142	0.1765	0.859901	0.9115
CLK1	ENSG00000013441	protein_coding	2113.21	0.118694		0.0736585	1.61142	0.107089	0.200191
CCDC160	ENSG00000203952	protein_coding	2.13523	2.21253		0.323919	6.8305	8.46189e-12	4.72843e-10
CLDN18	ENSG00000066405	protein_coding	14.3725	2.21246		0.252535	8.76102	1.93496e-18	6.95705e-16
RNF14	ENSG00000013561	protein_coding	2207.8	0.0286916		0.051139	0.56105	0.574763	0.6963
DNASE1L1	ENSG00000013563	protein_coding	535.925	0.0150127		0.0766115	0.195959	0.844642	0.900961
AC007368.1	ENSG00000255595	lncRNA	1.34721	2.20886		0.564338	3.91407	9.07523e-05	0.000581308
HEBP1	ENSG00000013583	protein_coding	2867.44	-0.0907065		0.0692709	-1.30945	0.190383	0.310544
INSM1	ENSG00000173404	protein_coding	2.86095	2.20853		0.389322	5.67276	1.40512e-08	3.00573e-07
CT83	ENSG00000204019	protein_coding	5.81782	2.20781		0.626416	3.52451	0.000424269	0.00214637
CD6	ENSG00000013725	protein_coding	230.177	0.272843		0.149347	1.8269	0.0677152	0.140282
ANKRD20A10P	ENSG00000226695	processed_pseudogene	0.909554	2.20775		0.626613	3.52331	0.000426193	0.00215335
AC010998.3	ENSG00000278484	lncRNA	0.810422	2.20573		0.479416	4.60086	4.20748e-06	4.21654e-05
GABRA5	ENSG00000186297	protein_coding	2.88006	2.20541		0.533209	4.13611	3.53248e-05	0.00026154
AC003965.2	ENSG00000263325	lncRNA	1.02513	2.19805		0.512963	4.28501	1.82733e-05	0.000148978
CAPN1	ENSG00000014216	protein_coding	6108.35	0.103597		0.0581518	1.78148	0.0748333	0.151786
KLK6	ENSG00000167755	protein_coding	4.04682	2.19579		0.382135	5.74611	9.13203e-09	2.06635e-07
MDH1	ENSG00000014641	protein_coding	8053.15	-0.0537942		0.0644939	-0.834097	0.404226	0.544851
PAEP	ENSG00000122133	protein_coding	147.01	2.1955		0.407627	5.38606	7.20189e-08	1.23862e-06
ANXA3	ENSG00000138772	protein_coding	139.584	2.19532		0.206903	10.6104	2.66638e-26	4.74548e-23
HOXC13	ENSG00000123364	protein_coding	4.19649	2.19382		0.397174	5.52357	3.32178e-08	6.36719e-07
CKMT1B	ENSG00000237289	protein_coding	25.2487	2.19256		0.363333	6.03457	1.59387e-09	4.54961e-08
YAF2	ENSG00000015153	protein_coding	539.11	-0.110763		0.0481956	-2.29821	0.0215501	0.055995
LINC02697	ENSG00000255327	lncRNA	1.69651	2.19041		0.720105	3.04179	0.00235178	0.00901579
GIP	ENSG00000159224	protein_coding	2.29121	2.18937		0.414073	5.28739	1.24075e-07	1.9984e-06
MMP10	ENSG00000166670	protein_coding	30.7725	2.1852		0.254486	8.58671	8.94927e-18	2.65458e-15
BID	ENSG00000015475	protein_coding	2312.74	-0.0576431		0.0775256	-0.743537	0.457157	0.592868
MATR3	ENSG00000015479	protein_coding	94.8459	-0.0336041		0.114259	-0.294104	0.768678	0.847644
NPC1L1	ENSG00000015520	protein_coding	2223.01	-0.452605		0.237793	-1.90335	0.0569943	0.122403
XYLT2	ENSG00000015532	protein_coding	1464.89	0.124135		0.0564892	2.1975	0.027985	0.0692367
RGPD5	ENSG00000015568	protein_coding	0.226951	-0.21772		0.295586	-0.736571	0.461383
STMN4	ENSG00000015592	protein_coding	2.59023	0.166369		0.272777	0.609909	0.541922	0.668366
NUDCD3	ENSG00000015676	protein_coding	3370.14	-0.080246		0.0453443	-1.7697	0.0767764	0.15481
NCAM1	ENSG00000149294	protein_coding	118.967	2.18072		0.208276	10.4703	1.18239e-25	1.61874e-22
CHDH	ENSG00000016391	protein_coding	4236.97	-0.181852		0.0847085	-2.1468	0.0318089	0.0769863
KCNV1	ENSG00000164794	protein_coding	1.08321	2.18054		0.526631	4.14056	3.46464e-05	0.000257569
FOLR1	ENSG00000110195	protein_coding	69.4519	2.18004		0.262909	8.29198	1.11376e-16	2.29158e-14
CLCA4	ENSG00000016602	protein_coding	0.694498	0.572417		0.493533	1.15983	0.246117	0.376943
GLT8D1	ENSG00000016864	protein_coding	2622.97	-0.00294773		0.0699391	-0.0421471	0.966381	0.979103
ATP2C1	ENSG00000017260	protein_coding	2361.46	0.0208601		0.048963	0.426037	0.670081	0.772603
IGF1	ENSG00000017427	protein_coding	404.214	-0.229279		0.182203	-1.25837	0.208258	0.33224
AC122685.1	ENSG00000258763	lncRNA	1.69654	2.17613		0.45724	4.75927	1.94295e-06	2.163e-05
RALBP1	ENSG00000017797	protein_coding	2305.45	-0.0486946		0.0585925	-0.831073	0.405932	0.546458
RUFY3	ENSG00000018189	protein_coding	676.075	-0.0914904		0.0657222	-1.39208	0.163899	0.277465
ZDHHC8P1	ENSG00000133519	transcribed_unprocessed_pseudogene	16.7738	2.17413		0.267041	8.14159	3.90124e-16	7.19507e-14
OLFM4	ENSG00000102837	protein_coding	15.5046	2.17314		0.35777	6.07413	1.24663e-09	3.70707e-08
PAX9	ENSG00000198807	protein_coding	4.66914	2.17121		0.251631	8.62855	6.21342e-18	1.9747e-15
AGPS	ENSG00000018510	protein_coding	2006.09	-0.0420316		0.0566053	-0.742538	0.457761	0.593546
ZNF806	ENSG00000018607	transcribed_unprocessed_pseudogene	0.0963118	-0.0661379		0.745217	-0.0887497	0.929281
CXorf56	ENSG00000018610	protein_coding	712.795	0.032093		0.0545713	0.588093	0.55647	0.680929
CACNG4	ENSG00000075461	protein_coding	269.729	2.1677		0.302242	7.17208	7.38693e-13	5.57071e-11
AC069061.2	ENSG00000264734	lncRNA	2.50883	2.16609		0.826652	2.62032	0.00878476	0.0267855
ZNF582	ENSG00000018869	protein_coding	101.959	0.182345		0.124021	1.47027	0.141488	0.248263
LINC01483	ENSG00000227517	lncRNA	2.33843	2.16029		0.298782	7.23029	4.81948e-13	3.77031e-11
KLK2	ENSG00000167751	protein_coding	16.5835	2.15955		0.442881	4.87614	1.0818e-06	1.29778e-05
IGKV1-13	ENSG00000253497	IG_V_pseudogene	1.65329	2.15156		0.463415	4.64285	3.43643e-06	3.53628e-05
LINC01230	ENSG00000281769	lncRNA	0.994655	2.1505		0.591425	3.63614	0.000276757	0.00149736
PNLIPRP3	ENSG00000203837	protein_coding	0.809356	2.14947		0.485327	4.42892	9.47063e-06	8.52572e-05
FMN2	ENSG00000155816	protein_coding	6.69048	2.14768		0.338173	6.35084	2.14142e-10	8.06602e-09
LINC00601	ENSG00000235180	lncRNA	1.67277	2.14697		0.493258	4.35263	1.34512e-05	0.000114627
AC026785.1	ENSG00000185296	processed_pseudogene	1.13908	2.14397		0.887948	2.41452	0.0157558	0.0432303
HGF	ENSG00000019991	protein_coding	399.779	-0.330733		0.193257	-1.71136	0.0870146	0.17064
LYPD6B	ENSG00000150556	protein_coding	57.9899	2.1347		0.319229	6.68704	2.2773e-11	1.13213e-09
IGKV2-28	ENSG00000244116	IG_V_gene	2.43653	2.13384		0.485023	4.39946	1.08522e-05	9.5563e-05
ADGRA2	ENSG00000020181	protein_coding	592.411	0.177071		0.142729	1.24061	0.21475	0.340081
CCT8L1P	ENSG00000020219	processed_pseudogene	0.258414	0.161484		0.359153	0.449625	0.652981
ZFP64	ENSG00000020256	protein_coding	584.354	0.0789918		0.0473466	1.66837	0.095242	0.182678
MNAT1	ENSG00000020426	protein_coding	474.039	0.126426		0.0547183	2.31048	0.0208614	0.054508
AL451069.3	ENSG00000234311	lncRNA	5.8628	2.13259		0.356902	5.97529	2.29683e-09	6.27923e-08
CYP24A1	ENSG00000019186	protein_coding	3.1377	2.13211		0.388065	5.4942	3.92479e-08	7.35279e-07
CER1	ENSG00000147869	protein_coding	0.485241	2.12711		0.758473	2.80447	0.00503995	0.0169563
KIAA1549L	ENSG00000110427	protein_coding	27.0367	2.12706		0.229945	9.25033	2.23797e-20	1.2447e-17
INSL4	ENSG00000120211	protein_coding	0.690448	2.12598		0.573418	3.70755	0.000209272	0.0011792
C8orf87	ENSG00000279847	lncRNA	0.773883	2.12339		0.495037	4.28935	1.79198e-05	0.000146398
SLC7A9	ENSG00000021488	protein_coding	847.691	-0.214764		0.120243	-1.78607	0.0740872	0.15071
SPAST	ENSG00000021574	protein_coding	725.514	-0.0621248		0.0461974	-1.34477	0.1787	0.296557
NRXN3	ENSG00000021645	protein_coding	169.653	-0.147797		0.227976	-0.648302	0.51679	0.647078
MIR200CHG	ENSG00000257084	lncRNA	1.54022	2.12334		0.477516	4.44664	8.72238e-06	7.92428e-05
AQR	ENSG00000021776	protein_coding	1122.31	-0.0291555		0.0457466	-0.637326	0.523912	0.653033
AC245884.9	ENSG00000268496	lncRNA	1.99573	2.12116		0.32456	6.53547	6.34082e-11	2.76256e-09
SNAP91	ENSG00000065609	protein_coding	3.05689	2.11977		0.393477	5.38729	7.15278e-08	1.23175e-06
FHL1	ENSG00000022267	protein_coding	871.84	-0.00381932		0.125751	-0.0303722	0.97577	0.985181
MUC1	ENSG00000185499	protein_coding	209.285	2.11561		0.201913	10.4778	1.0921e-25	1.55493e-22
GABRA1	ENSG00000022355	protein_coding	0.204906	0.150843		0.550169	0.274177	0.783949
TWIST2	ENSG00000233608	protein_coding	31.3219	2.11521		0.239473	8.83275	1.02131e-18	4.08467e-16
SLC45A4	ENSG00000022567	protein_coding	510.557	0.191268		0.166125	1.15135	0.249588	0.380902
RNF10	ENSG00000022840	protein_coding	6247.21	-0.0463725		0.0377992	-1.22681	0.219894	0.346235
ZNF839	ENSG00000022976	protein_coding	242.901	-0.107405		0.0683955	-1.57035	0.116333	0.213679
ZDHHC6	ENSG00000023041	protein_coding	1335.28	-0.0243187		0.0491429	-0.494857	0.620701	0.733674
AC136621.1	ENSG00000278928	TEC	37.1994	2.11428		0.508201	4.16033	3.17792e-05	0.000239302
RNH1	ENSG00000023191	protein_coding	6386.13	0.0878517		0.0557309	1.57636	0.114944	0.211804
GPR50	ENSG00000102195	protein_coding	1.17444	2.11396		0.54479	3.88033	0.000104316	0.000652685
RB1CC1	ENSG00000023287	protein_coding	2738.81	-0.144561		0.0781504	-1.84978	0.0643458	0.134729
ERP44	ENSG00000023318	protein_coding	4185.88	-0.0895471		0.0533323	-1.67904	0.0931441	0.179488
NPTX2	ENSG00000106236	protein_coding	587.666	2.1139		0.298323	7.08594	1.38107e-12	9.56282e-11
DMRT2	ENSG00000173253	protein_coding	2.41068	2.11014		0.411933	5.12252	3.01482e-07	4.25675e-06
AKAP11	ENSG00000023516	protein_coding	975.205	-0.147243		0.0731284	-2.01348	0.0440642	0.0999252
GLRX2	ENSG00000023572	protein_coding	578.425	-0.0607798		0.0784295	-0.774962	0.438362	0.575669
HTR1D	ENSG00000179546	protein_coding	115.106	2.10386		0.286637	7.33982	2.13887e-13	1.83012e-11
A4GNT	ENSG00000118017	protein_coding	12.2966	2.09069		0.360772	5.79504	6.83032e-09	1.61337e-07
STRAP	ENSG00000023734	protein_coding	3516.89	0.0119935		0.0458233	0.261735	0.793526	0.864678
AC103702.2	ENSG00000272763	lncRNA	2.69646	2.08635		0.304192	6.85868	6.95012e-12	3.97094e-10
TBILA	ENSG00000261488	lncRNA	7.42866	2.08595		0.303702	6.86841	6.49218e-12	3.74537e-10
OR2H2	ENSG00000204657	protein_coding	0.827161	2.08495		0.393123	5.30356	1.13564e-07	1.84077e-06
GCLM	ENSG00000023909	protein_coding	2998.21	0.00101258		0.102994	0.00983152	0.992156	0.994904
UBR2	ENSG00000024048	protein_coding	2047.62	-0.0976257		0.0523995	-1.8631	0.0624479	0.131505
EHD2	ENSG00000024422	protein_coding	1860.49	0.173023		0.110414	1.56704	0.117105	0.214776
KLK4	ENSG00000167749	protein_coding	25.2493	2.08424		0.443729	4.69711	2.63867e-06	2.80955e-05
CCDC28A	ENSG00000024862	protein_coding	1136.78	-0.0904851		0.0702891	-1.28733	0.19798	0.319869
RRAGD	ENSG00000025039	protein_coding	1547.49	0.22196		0.107634	2.06218	0.0391909	0.0909328
AC087623.1	ENSG00000255201	lncRNA	3.48968	2.08369		0.295993	7.03966	1.92703e-12	1.27496e-10
PHF20	ENSG00000025293	protein_coding	1073.12	0.0794632		0.040693	1.95275	0.0508491	0.112059
ANKFN1	ENSG00000153930	protein_coding	58.7029	2.08218		0.429608	4.8467	1.2553e-06	1.48004e-05
SLC26A9	ENSG00000174502	protein_coding	20.8408	2.08086		0.254175	8.1867	2.68479e-16	5.11043e-14
TYMP	ENSG00000025708	protein_coding	5304.23	-0.171603		0.122493	-1.40093	0.161236	0.274025
NCAPH2	ENSG00000025770	protein_coding	2107.78	0.127882		0.0698397	1.83108	0.0670891	0.1393
IGKV2-26	ENSG00000254098	IG_V_pseudogene	1.15471	2.07971		0.473605	4.39123	1.12712e-05	9.87931e-05
SEC63	ENSG00000025796	protein_coding	4570.12	-0.0927489		0.0547493	-1.69407	0.0902528	0.175407
KPNA6	ENSG00000025800	protein_coding	2030.95	-0.0342128		0.0490621	-0.697336	0.485593	0.618857
SLCO4A1-AS1	ENSG00000232803	lncRNA	8.186	2.07914		0.344803	6.02994	1.64017e-09	4.65591e-08
RTEL1-TNFRSF6B	ENSG00000026036	protein_coding	60.9226	0.175916		0.0993933	1.7699	0.0767436	0.154779
FAS	ENSG00000026103	protein_coding	623.058	-0.263823		0.120602	-2.18756	0.0287019	0.0707166
PRAC2	ENSG00000229637	protein_coding	2.3616	2.07267		0.495507	4.18292	2.87791e-05	0.000219075
LINC01036	ENSG00000230426	lncRNA	4.37384	2.07217		0.473394	4.37727	1.20174e-05	0.000104383
DUOXA2	ENSG00000140274	protein_coding	168.568	2.06643		0.329489	6.27162	3.57302e-10	1.25302e-08
TNFAIP6	ENSG00000123610	protein_coding	31.2684	2.06472		0.220589	9.36001	7.97296e-21	4.81013e-18
TEX15	ENSG00000133863	protein_coding	8.58125	2.06456		0.436774	4.72683	2.28057e-06	2.48124e-05
BTN3A1	ENSG00000026950	protein_coding	1390.79	0.144451		0.0919938	1.57022	0.116364	0.213701
MIPEP	ENSG00000027001	protein_coding	519.291	-0.149343		0.0727745	-2.05213	0.040157	0.0927872
PRKCH	ENSG00000027075	protein_coding	451.064	0.0578395		0.092703	0.623922	0.532679	0.660468
GS1-24F4.2	ENSG00000245857	lncRNA	1.38814	2.06346		0.356882	5.78192	7.38547e-09	1.72158e-07
IFNGR1	ENSG00000027697	protein_coding	3748.7	0.0959744		0.105152	0.912725	0.361387	0.501563
B4GALT7	ENSG00000027847	protein_coding	1547.13	0.0677696		0.0662118	1.02353	0.306059	0.443447
LINC00460	ENSG00000233532	lncRNA	1.91404	2.05778		0.434958	4.73098	2.23443e-06	2.44045e-05
FUT3	ENSG00000171124	protein_coding	44.0446	2.05175		0.206546	9.93364	2.97194e-23	3.02246e-20
TNFRSF1B	ENSG00000028137	protein_coding	2378.63	-0.0262331		0.0971267	-0.270091	0.78709	0.860122
VEZT	ENSG00000028203	protein_coding	1469.89	0.126505		0.0603584	2.0959	0.0360911	0.0850998
LINC00462	ENSG00000233610	lncRNA	1.17951	2.05164		0.378901	5.41472	6.13853e-08	1.08169e-06
ENTPD3	ENSG00000168032	protein_coding	15.9902	2.05058		0.257516	7.96291	1.68036e-15	2.66376e-13
SNX1	ENSG00000028528	protein_coding	3761.51	0.0688079		0.0506118	1.35952	0.173981	0.290581
ALX1	ENSG00000180318	protein_coding	3.3059	2.04777		0.628893	3.25615	0.00112935	0.00489935
ARNTL2	ENSG00000029153	protein_coding	488.327	0.263298		0.138276	1.90415	0.0568912	0.122241
BCLAF1	ENSG00000029363	protein_coding	2415.44	0.0157596		0.0419748	0.375455	0.707322	0.801667
SILC1	ENSG00000232044	lncRNA	0.992704	2.04657		0.509834	4.01419	5.96512e-05	0.00040754
SPEG	ENSG00000072195	protein_coding	86.4798	2.04459		0.189658	10.7804	4.26156e-27	8.42724e-24
LINP1	ENSG00000223784	lncRNA	4.46428	2.04332		0.525649	3.88724	0.00010139	0.00063808
TFB1M	ENSG00000029639	protein_coding	425.396	-0.048386		0.0751109	-0.644194	0.519449	0.649243
RABEP1	ENSG00000029725	protein_coding	1647.88	-0.116369		0.0605261	-1.92263	0.0545268	0.118279
HMGB3	ENSG00000029993	protein_coding	3026.15	-0.170574		0.119395	-1.42866	0.153103	0.263735
NUP160	ENSG00000030066	protein_coding	1321.89	0.0484564		0.0602778	0.803885	0.421464	0.560837
RIPPLY2	ENSG00000203877	protein_coding	5.61506	2.04132		0.51287	3.98019	6.88593e-05	0.000460377
MUSK	ENSG00000030304	protein_coding	4.84812	0.834863		0.366309	2.27912	0.0226598	0.0583588
IKZF2	ENSG00000030419	protein_coding	104.042	-0.0895643		0.120098	-0.745757	0.455814	0.591646
TRDN	ENSG00000186439	protein_coding	2.94966	2.03607		0.403521	5.04576	4.5173e-07	6.05852e-06
MUC5AC	ENSG00000215182	protein_coding	12.6372	2.03571		0.401204	5.074	3.89549e-07	5.33718e-06
ARHGAP31	ENSG00000031081	protein_coding	416.234	0.104408		0.100334	1.0406	0.298062	0.434566
USH1G	ENSG00000182040	protein_coding	4.88481	2.03501		0.336115	6.05451	1.40844e-09	4.13641e-08
SARS1	ENSG00000031698	protein_coding	5886.08	-0.0187		0.0633154	-0.295346	0.767729	0.846965
KIRREL2	ENSG00000126259	protein_coding	6.6778	2.03041		0.271985	7.46514	8.32094e-14	8.15933e-12
SOX21	ENSG00000125285	protein_coding	3.2472	2.02802		0.318982	6.3578	2.04657e-10	7.74152e-09
AC098476.1	ENSG00000279017	TEC	1.18148	2.027		0.421392	4.81026	1.50731e-06	1.73634e-05
PNPLA6	ENSG00000032444	protein_coding	2404.7	-0.115135		0.0568655	-2.02469	0.0428993	0.0978093
IFT88	ENSG00000032742	protein_coding	613.835	-0.12275		0.0691396	-1.77539	0.0758339	0.153356
ALG1	ENSG00000033011	protein_coding	1071.62	-0.0824157		0.0561476	-1.46784	0.142147	0.249162
ZCCHC8	ENSG00000033030	protein_coding	824.331	0.0212322		0.0530484	0.400242	0.688978	0.787438
CBLN2	ENSG00000141668	protein_coding	2.19042	2.02648		0.396783	5.10729	3.26816e-07	4.57632e-06
CHPF2	ENSG00000033100	protein_coding	2098.2	-0.0151462		0.0568716	-0.266322	0.789991	0.862013
LRRC7	ENSG00000033122	protein_coding	29.895	0.0259087		0.128099	0.202256	0.839716	0.8974
HS6ST2	ENSG00000171004	protein_coding	109.197	2.02518		0.332269	6.095	1.09439e-09	3.29289e-08
UBA6	ENSG00000033178	protein_coding	1086.21	-0.0292563		0.0598704	-0.48866	0.625083	0.737213
GAB2	ENSG00000033327	protein_coding	801.097	-0.0357495		0.0841675	-0.424743	0.671024	0.773156
ATP6V0A1	ENSG00000033627	protein_coding	4010.91	-0.0100869		0.0686334	-0.146968	0.883157	0.927014
PIAS1	ENSG00000033800	protein_coding	902.536	0.0695945		0.0589495	1.18058	0.237771	0.367608
SLC4A7	ENSG00000033867	protein_coding	310.123	0.248205		0.108064	2.29684	0.0216277	0.0561471
AC024940.1	ENSG00000177359	transcribed_unprocessed_pseudogene	5.44467	2.02429		0.219313	9.23013	2.703e-20	1.45778e-17
BPIFA4P	ENSG00000183566	transcribed_unprocessed_pseudogene	0.887208	2.02421		0.497583	4.0681	4.73989e-05	0.000335821
EFCAB1	ENSG00000034239	protein_coding	15.3285	-0.21738		0.223671	-0.971876	0.331112	0.470327
U82695.1	ENSG00000224963	transcribed_unitary_pseudogene	1.41088	2.02153		0.345968	5.84312	5.12329e-09	1.25595e-07
ASTE1	ENSG00000034533	protein_coding	243.092	-0.0423624		0.0433153	-0.978001	0.328074	0.466869
RNF19A	ENSG00000034677	protein_coding	2597.51	0.0266271		0.0820119	0.324673	0.745429	0.830263
OR7C1	ENSG00000127530	protein_coding	1.49803	2.01002		0.579894	3.46618	0.000527902	0.00258255
GABARAPL2	ENSG00000034713	protein_coding	2464.23	-0.00359604		0.0519997	-0.0691551	0.944866	0.965751
RNASE2	ENSG00000169385	protein_coding	20.8452	2.00939		0.20819	9.65174	4.83292e-22	3.51077e-19
GPR1-AS	ENSG00000279220	lncRNA	9.01948	2.00642		0.53197	3.77168	0.000162151	0.000947745
FAM136A	ENSG00000035141	protein_coding	1833.9	0.0177425		0.061687	0.287621	0.773637	0.851161
LINC01014	ENSG00000223941	lncRNA	3.2383	2.00517		0.485213	4.13256	3.58742e-05	0.000264926
HMX3	ENSG00000188620	protein_coding	1.2296	2.00342		0.54259	3.69232	0.000222213	0.00124054
DAPK2	ENSG00000035664	protein_coding	611.104	0.0171481		0.119464	0.143542	0.885862	0.928774
SLC66A1L	ENSG00000174899	transcribed_unitary_pseudogene	7.7211	2.0032		0.318556	6.28837	3.20807e-10	1.14306e-08
ADSS2	ENSG00000035687	protein_coding	1598.98	0.0981398		0.0588777	1.66684	0.0955462	0.183182
SEPTIN14	ENSG00000154997	protein_coding	6.82856	2.00275		0.481919	4.15578	3.2418e-05	0.000243494
UCA1	ENSG00000214049	lncRNA	42.1024	2.00085		0.28534	7.01215	2.34676e-12	1.52991e-10
AL133370.1	ENSG00000258837	lncRNA	7.56313	2.00053		0.348041	5.74799	9.03099e-09	2.04881e-07
TBC1D23	ENSG00000036054	protein_coding	1115.06	-0.10974		0.0534329	-2.0538	0.0399952	0.0924736
ESRRG	ENSG00000196482	protein_coding	75.0842	1.99591		0.256411	7.78402	7.0253e-15	9.36575e-13
MYOM2	ENSG00000036448	protein_coding	78.0036	-0.134148		0.177705	-0.754892	0.450314	0.586753
AC026167.1	ENSG00000226022	lncRNA	0.588609	1.99476		0.794542	2.51058	0.0120534	0.0346869
CYP46A1	ENSG00000036530	protein_coding	35.1373	-0.0667642		0.124321	-0.537031	0.591246	0.709455
ZZZ3	ENSG00000036549	protein_coding	1173.62	-0.0251753		0.0496095	-0.50747	0.611825	0.726463
LINC01956	ENSG00000258910	lncRNA	13.7569	1.99404		0.416138	4.79179	1.65304e-06	1.88288e-05
LINC01777	ENSG00000235054	lncRNA	1.187	1.99089		0.569661	3.49487	0.000474293	0.00236227
CASR	ENSG00000036828	protein_coding	18.2892	0.143047		0.293423	0.487513	0.625895	0.737828
LINC02577	ENSG00000228742	lncRNA	1.8007	1.98729		0.355689	5.58714	2.30839e-08	4.63698e-07
RPL26L1	ENSG00000037241	protein_coding	939.952	0.0652566		0.0650814	1.00269	0.31601	0.454332
FLT4	ENSG00000037280	protein_coding	668.211	-0.088984		0.0955073	-0.931699	0.351492	0.491518
NSUN2	ENSG00000037474	protein_coding	2721.41	-0.0664428		0.0459919	-1.44466	0.148553	0.257775
FBXO42	ENSG00000037637	protein_coding	801.799	0.0935631		0.0471706	1.9835	0.0473113	0.105782
MFAP3	ENSG00000037749	protein_coding	322.489	-0.158091		0.0988875	-1.5987	0.109888	0.204243
MRI1	ENSG00000037757	protein_coding	714.738	0.0649439		0.0573168	1.13307	0.257185	0.389752
METTL1	ENSG00000037897	protein_coding	718.664	0.17074		0.0735351	2.32189	0.0202388	0.053174
HOXC8	ENSG00000037965	protein_coding	6.88535	0.135324		0.397822	0.340162	0.733735	0.821247
AGA	ENSG00000038002	protein_coding	1056.07	0.0237868		0.0924916	0.257178	0.797042	0.867237
ERFL	ENSG00000268041	protein_coding	8.8151	1.9859		0.263574	7.5345	4.90228e-14	5.10224e-12
BOD1L1	ENSG00000038219	protein_coding	1003.02	-0.0340992		0.0798915	-0.426818	0.669512	0.772163
MAT2B	ENSG00000038274	protein_coding	2560.43	0.010189		0.0621173	0.164028	0.869709	0.91807
TLL1	ENSG00000038295	protein_coding	15.371	0.0874994		0.172328	0.507748	0.61163	0.726384
EDC4	ENSG00000038358	protein_coding	974.884	-0.0228623		0.0804934	-0.284027	0.77639	0.852949
TRIO	ENSG00000038382	protein_coding	1625.1	0.00910702		0.0726617	0.125335	0.900259	0.938373
PRSS41	ENSG00000215148	protein_coding	0.837175	1.98385		0.635547	3.12148	0.00179944	0.00722844
CLEC16A	ENSG00000038532	protein_coding	1154.41	-0.0645912		0.0605201	-1.06727	0.28585	0.421266
MSR1	ENSG00000038945	protein_coding	499.068	0.077928		0.119531	0.65195	0.514433	0.644922
CDH1	ENSG00000039068	protein_coding	8507.43	-0.179922		0.124617	-1.44381	0.148793	0.258092
MTREX	ENSG00000039123	protein_coding	1805.12	0.0609662		0.04411	1.38214	0.166929	0.28155
DNAH5	ENSG00000039139	protein_coding	185.413	0.101271		0.190149	0.53259	0.594317	0.711657
ZFYVE16	ENSG00000039319	protein_coding	1096.53	-0.00683401		0.0524847	-0.130209	0.896401	0.935728
RIPOR1	ENSG00000039523	protein_coding	1641.16	0.128149		0.0612239	2.09312	0.036338	0.0855697
MUC6	ENSG00000184956	protein_coding	342.295	1.98342		0.315806	6.28049	3.37507e-10	1.19064e-08
RAI14	ENSG00000039560	protein_coding	2057.8	-0.12332		0.0726037	-1.69853	0.0894076	0.174143
AC025154.2	ENSG00000257588	lncRNA	1.65798	1.98091		0.368751	5.37194	7.78947e-08	1.32109e-06
RPS29P11	ENSG00000242640	processed_pseudogene	0.635925	1.97872		0.43669	4.53118	5.86552e-06	5.62303e-05
BEST2	ENSG00000039987	protein_coding	0.5099	0.428713		0.263891	1.62458	0.104252	0.196103
MS4A8	ENSG00000166959	protein_coding	19.0853	1.97485		0.427725	4.61711	3.89115e-06	3.9449e-05
LINC01198	ENSG00000231817	lncRNA	0.706381	1.9737		0.694535	2.84175	0.00448662	0.0153692
STAU2	ENSG00000040341	protein_coding	1496.17	0.0629296		0.0612121	1.02806	0.303922	0.440961
SLC66A1	ENSG00000040487	protein_coding	1116.98	0.142342		0.0727356	1.95698	0.0503503	0.111194
CTNS	ENSG00000040531	protein_coding	838.399	-0.0454528		0.056716	-0.801411	0.422894	0.562074
RTN4R	ENSG00000040608	protein_coding	453.762	-0.175979		0.132151	-1.33165	0.182975	0.301622
PHF23	ENSG00000040633	protein_coding	1275.1	0.0352502		0.0603072	0.584511	0.558876	0.682747
KRT80	ENSG00000167767	protein_coding	227.745	1.97277		0.249773	7.89826	2.82817e-15	4.22978e-13
UGT8	ENSG00000174607	protein_coding	29.5657	1.97126		0.295703	6.66634	2.62252e-11	1.2858e-09
RAB27B	ENSG00000041353	protein_coding	170.494	0.409361		0.201112	2.03549	0.0418021	0.0958419
PSMA4	ENSG00000041357	protein_coding	4957.18	0.0813326		0.0521735	1.55888	0.119024	0.217621
PROM2	ENSG00000155066	protein_coding	41.5718	1.96856		0.213795	9.20768	3.33259e-20	1.7705e-17
LSG1	ENSG00000041802	protein_coding	1458.89	-0.00296931		0.0387536	-0.0766203	0.938926	0.961923
PARP3	ENSG00000041880	protein_coding	840.745	-0.0619937		0.0694648	-0.892448	0.372153	0.512508
TMEM132A	ENSG00000006118	protein_coding	734.266	1.96641		0.16167	12.1631	4.88653e-34	2.89894e-30
THAP3	ENSG00000041988	protein_coding	532.955	0.127717		0.0691934	1.8458	0.064922	0.13568
RIPOR3	ENSG00000042062	protein_coding	85.8057	-0.187841		0.153181	-1.22626	0.220099	0.346429
SERPINB4	ENSG00000206073	protein_coding	1.87219	1.96579		0.594444	3.30694	0.000943198	0.00421349
AIFM2	ENSG00000042286	protein_coding	2363.12	0.106469		0.0831289	1.28077	0.200274	0.322717
C2orf83	ENSG00000042304	protein_coding	0.390829	1.13606		0.503187	2.25774	0.0239621	0.0610195
SPATA7	ENSG00000042317	protein_coding	206.727	-0.0699273		0.0670343	-1.04316	0.296875	0.43337
ARL14	ENSG00000179674	protein_coding	60.9166	1.96316		0.268307	7.31683	2.53896e-13	2.12146e-11
UCHL1	ENSG00000154277	protein_coding	238.35	1.95712		0.230855	8.47771	2.29674e-17	6.0112e-15
LHFPL3	ENSG00000187416	protein_coding	5.07498	1.95588		0.354533	5.51679	3.4524e-08	6.58565e-07
AP2S1	ENSG00000042753	protein_coding	4089.75	0.0509198		0.0770445	0.660914	0.508667	0.639743
DMBX1	ENSG00000197587	protein_coding	10.0448	1.9536		0.313717	6.22726	4.74678e-10	1.59247e-08
ZPBP	ENSG00000042813	protein_coding	0.231022	-0.0827715		0.557064	-0.148585	0.881881
SGPP2	ENSG00000163082	protein_coding	146.875	1.95285		0.235265	8.30065	1.03541e-16	2.1808e-14
LMX1B	ENSG00000136944	protein_coding	22.7663	1.95192		0.349144	5.5906	2.26291e-08	4.55849e-07
AC138305.1	ENSG00000260658	lncRNA	0.877679	1.94581		0.663045	2.93466	0.00333912	0.0120458
CTSV	ENSG00000136943	protein_coding	184.448	1.94415		0.221433	8.77987	1.63669e-18	6.13242e-16
SPIB	ENSG00000269404	protein_coding	66.2711	1.94214		0.229032	8.4798	2.25586e-17	5.94794e-15
EPS8L1	ENSG00000131037	protein_coding	201.057	1.94144		0.221939	8.74761	2.17919e-18	7.75683e-16
FABP6	ENSG00000170231	protein_coding	15.4191	1.93868		0.3366	5.7596	8.43127e-09	1.93246e-07
C19orf33	ENSG00000167644	protein_coding	82.6446	1.9383		0.232169	8.34869	6.90256e-17	1.52607e-14
ADRB1	ENSG00000043591	protein_coding	25.5766	-0.141306		0.208639	-0.677275	0.498231	0.630405
CT45A1	ENSG00000268940	protein_coding	1.65684	1.93702		0.785268	2.4667	0.0136364	0.0383887
CUL7	ENSG00000044090	protein_coding	1891.67	0.0901814		0.0662377	1.36148	0.173362	0.289818
MLXP1	ENSG00000226539	processed_pseudogene	2.21953	1.93541		0.336468	5.75212	8.81293e-09	2.00573e-07
C1orf94	ENSG00000142698	protein_coding	0.528243	1.93344		0.625086	3.09308	0.00198092	0.00782849
PCP4	ENSG00000183036	protein_coding	13.4505	1.93157		0.390378	4.94796	7.49964e-07	9.46966e-06
EPHA3	ENSG00000044524	protein_coding	242.631	0.301267		0.186858	1.61228	0.106901	0.199944
HSPA5	ENSG00000044574	protein_coding	44025.3	-0.064319		0.0677782	-0.948963	0.342639	0.482504
MAGEA10	ENSG00000124260	protein_coding	7.41678	1.92825		0.520568	3.70412	0.000212124	0.00119226
FOXD1	ENSG00000251493	protein_coding	4.09464	1.92772		0.279785	6.89002	5.57845e-12	3.27125e-10
IRX6	ENSG00000159387	protein_coding	5.25677	1.92658		0.296156	6.50529	7.75457e-11	3.27819e-09
PLA2G4F	ENSG00000168907	protein_coding	12.3119	1.92527		0.311198	6.18663	6.14622e-10	2.00711e-08
LINC00707	ENSG00000238266	lncRNA	1.80851	1.92359		0.384874	4.99797	5.79359e-07	7.54648e-06
CDH18	ENSG00000145526	protein_coding	4.7852	1.92107		0.474279	4.0505	5.11074e-05	0.000357637
WDR37	ENSG00000047056	protein_coding	578.865	-0.0408232		0.0523194	-0.780269	0.435233	0.572912
YTHDC2	ENSG00000047188	protein_coding	1090.38	-0.100527		0.0608173	-1.65294	0.0983428	0.187424
SFRP5	ENSG00000120057	protein_coding	220.862	1.91864		0.377754	5.07907	3.79278e-07	5.21738e-06
ATP6V1H	ENSG00000047249	protein_coding	1701.94	0.144757		0.0690836	2.09539	0.0361367	0.0851789
POLR2B	ENSG00000047315	protein_coding	2043.64	0.0520829		0.0617932	0.842858	0.399308	0.540129
AL445649.1	ENSG00000276740	lncRNA	1.03814	1.9168		0.352491	5.43786	5.39235e-08	9.69887e-07
ARAP2	ENSG00000047365	protein_coding	400.761	0.124513		0.101951	1.2213	0.221974	0.348554
TPR	ENSG00000047410	protein_coding	4020.41	0.102106		0.0618038	1.6521	0.0985148	0.187711
UMODL1	ENSG00000177398	protein_coding	12.6871	1.9141		0.278419	6.87487	6.20453e-12	3.59106e-10
KIAA0556	ENSG00000047578	protein_coding	577.829	0.100359		0.0704495	1.42455	0.154288	0.265283
IGKV1D-17	ENSG00000242766	IG_V_gene	5.48414	1.91279		0.396576	4.82326	1.41232e-06	1.64286e-05
XK	ENSG00000047597	protein_coding	193.225	-0.312936		0.194054	-1.61262	0.106827	0.199848
TFAP2B	ENSG00000008196	protein_coding	0.890321	1.91114		0.502028	3.80685	0.000140748	0.000839888
MSX2	ENSG00000120149	protein_coding	7.83205	1.90663		0.278143	6.85485	7.13883e-12	4.05921e-10
SCML1	ENSG00000047634	protein_coding	1288.65	-0.105539		0.0841912	-1.25356	0.210001	0.334339
TKTL2	ENSG00000151005	protein_coding	0.868328	1.90631		0.479501	3.97561	7.01997e-05	0.000467495
ARHGAP6	ENSG00000047648	protein_coding	81.0019	0.0991739		0.110497	0.897524	0.369439	0.509875
TFAP2C	ENSG00000087510	protein_coding	17.6205	1.90413		0.312487	6.09348	1.10481e-09	3.31582e-08
AC108749.1	ENSG00000239572	lncRNA	0.71006	1.90406		0.452231	4.21037	2.54951e-05	0.000197529
GOPC	ENSG00000047932	protein_coding	1006.76	-0.0798604		0.05538	-1.44205	0.14929	0.258725
LHFPL5	ENSG00000197753	protein_coding	1.29606	1.90243		0.332615	5.71963	1.06759e-08	2.3647e-07
USP28	ENSG00000048028	protein_coding	644.297	-0.0903124		0.0567007	-1.59279	0.111207	0.206243
ITGB8	ENSG00000105855	protein_coding	154.257	1.89895		0.262717	7.22813	4.89689e-13	3.82247e-11
TSPAN17	ENSG00000048140	protein_coding	1826.06	0.111157		0.060693	1.83146	0.0670323	0.139215
AC110491.1	ENSG00000261292	lncRNA	0.504951	1.89449		0.604134	3.13588	0.00171339	0.00693835
ALOXE3	ENSG00000179148	protein_coding	2.41859	1.88931		0.305779	6.17868	6.4639e-10	2.09738e-08
RRM2B	ENSG00000048392	protein_coding	1516.62	-0.11464		0.0722652	-1.58638	0.112653	0.208382
RTL1	ENSG00000254656	protein_coding	4.45385	1.88889		0.384278	4.91543	8.85884e-07	1.09566e-05
MTND1P23	ENSG00000225972	unprocessed_pseudogene	127.824	1.88661		0.191597	9.84677	7.078e-23	6.29854e-20
HOXC13-AS	ENSG00000249641	lncRNA	0.673231	1.88645		0.588336	3.20642	0.00134399	0.00565542
SERTAD4	ENSG00000082497	protein_coding	43.058	1.88633		0.204095	9.24237	2.41097e-20	1.32029e-17
MRPS10	ENSG00000048544	protein_coding	2028.17	0.0427225		0.0488848	0.873943	0.382149	0.522795
GUCA1A	ENSG00000048545	protein_coding	0.590557	0.262591		0.281423	0.933081	0.350778	0.4908
RSF1	ENSG00000048649	protein_coding	959.526	-0.033867		0.0520159	-0.651089	0.514989	0.645481
GACAT2	ENSG00000265962	lncRNA	1.52815	1.8859		0.455973	4.13598	3.5344e-05	0.000261554
CHST4	ENSG00000140835	protein_coding	130.61	1.88505		0.355583	5.3013	1.14979e-07	1.86031e-06
FAM120A	ENSG00000048828	protein_coding	6569.41	-0.080032		0.0415566	-1.92586	0.0541223	0.117669
R3HDM1	ENSG00000048991	protein_coding	861.759	0.0877105		0.050118	1.75008	0.0801047	0.159939
XKR4	ENSG00000206579	protein_coding	3.35592	1.87864		0.311115	6.03841	1.55641e-09	4.47354e-08
HTR3A	ENSG00000166736	protein_coding	9.96611	1.87854		0.300655	6.24817	4.15289e-10	1.42137e-08
ERCC8	ENSG00000049167	protein_coding	209.296	0.0620121		0.0478159	1.29689	0.194668	0.315883
LHFPL1	ENSG00000182508	protein_coding	2.24727	1.87694		0.286273	6.55645	5.51036e-11	2.44565e-09
BASP1-AS1	ENSG00000215196	lncRNA	1.31303	1.87664		0.473012	3.96742	7.26543e-05	0.000481548
TENM3-AS1	ENSG00000177822	lncRNA	0.757612	1.87603		0.430572	4.35706	1.31819e-05	0.000112845
PER3	ENSG00000049246	protein_coding	935.486	-0.24802		0.108258	-2.29101	0.0219626	0.0568344
MIR202HG	ENSG00000166917	lncRNA	1.14027	1.87579		0.428048	4.38219	1.1749e-05	0.000102526
AC009955.2	ENSG00000267919	lncRNA	0.489358	1.87299		0.640034	2.92639	0.00342919	0.0123096
STAC2	ENSG00000141750	protein_coding	3.09258	1.8727		0.27295	6.86098	6.83916e-12	3.91383e-10
LTBP1	ENSG00000049323	protein_coding	1060.27	0.201073		0.138371	1.45314	0.146184	0.254595
RCN1	ENSG00000049449	protein_coding	4206.33	0.041031		0.103874	0.395009	0.692836	0.790484
ELN	ENSG00000049540	protein_coding	1370.99	0.202663		0.187961	1.07822	0.280937	0.415747
RFC2	ENSG00000049541	protein_coding	1278.12	0.0907256		0.0655353	1.38438	0.166243	0.280593
ARID1B	ENSG00000049618	protein_coding	1380.5	-0.00131173		0.0605537	-0.0216623	0.982717	0.989267
AC069120.1	ENSG00000253361	lncRNA	1.12642	1.87157		0.444065	4.21463	2.50183e-05	0.000194864
BIRC7	ENSG00000101197	protein_coding	17.968	1.87031		0.23704	7.89028	3.01498e-15	4.47159e-13
ZG16B	ENSG00000162078	protein_coding	83.582	1.86972		0.244019	7.6622	1.8277e-14	2.22797e-12
PPP1R3F	ENSG00000049769	protein_coding	263.898	0.146547		0.110166	1.33024	0.18344	0.30221
HEXB	ENSG00000049860	protein_coding	7551.17	-0.148207		0.0654358	-2.26493	0.0235173	0.0600629
PTCD2	ENSG00000049883	protein_coding	372.61	-0.0617072		0.0544348	-1.1336	0.256963	0.389482
NEXMIF	ENSG00000050030	protein_coding	4.60532	0.407346		0.27976	1.45606	0.145377	0.2535
JKAMP	ENSG00000050130	protein_coding	1156.12	0.0111982		0.0493391	0.226964	0.820452	0.883924
FOXJ1	ENSG00000129654	protein_coding	141.182	1.86921		0.289573	6.45504	1.08187e-10	4.45709e-09
ARHGEF5	ENSG00000050327	protein_coding	533.61	-0.15193		0.100774	-1.50763	0.131649	0.234938
FGF5	ENSG00000138675	protein_coding	0.874074	1.86903		0.490196	3.81281	0.000137395	0.00082305
NUDT11	ENSG00000196368	protein_coding	6.80994	1.86722		0.219073	8.52329	1.55085e-17	4.34666e-15
LIMA1	ENSG00000050405	protein_coding	1222.82	0.151333		0.0826376	1.83128	0.0670581	0.139245
LETMD1	ENSG00000050426	protein_coding	2091.16	0.0432287		0.0512612	0.843303	0.399059	0.53989
SLC28A3	ENSG00000197506	protein_coding	20.2371	1.86332		0.284068	6.55941	5.40197e-11	2.40655e-09
LAMC3	ENSG00000050555	protein_coding	846.027	-0.355035		0.16745	-2.12025	0.0339848	0.0811762
SLC30A2	ENSG00000158014	protein_coding	161.319	1.86051		0.292042	6.3707	1.88166e-10	7.20966e-09
TNIP3	ENSG00000050730	protein_coding	8.50636	0.200534		0.216733	0.925258	0.354832	0.494993
RN7SL8P	ENSG00000243352	misc_RNA	3.9152	1.85996		0.388394	4.78884	1.6775e-06	1.90829e-05
COL23A1	ENSG00000050767	protein_coding	62.8282	0.25886		0.172221	1.50307	0.132821	0.236507
BCAR1	ENSG00000050820	protein_coding	2594.34	0.10786		0.0682667	1.57999	0.11411	0.210605
FAM160A2	ENSG00000051009	protein_coding	1574.86	-0.122739		0.0554237	-2.21455	0.0267909	0.066813
LINC02154	ENSG00000235385	lncRNA	3.67438	1.85867		0.376359	4.93854	7.87103e-07	9.87903e-06
KRTAP19-5	ENSG00000186977	protein_coding	1.41164	1.85837		0.704222	2.6389	0.00831763	0.0256201
TMEM72	ENSG00000187783	protein_coding	32.2478	1.85669		0.261668	7.09558	1.2881e-12	9.02559e-11
B4GALNT4	ENSG00000182272	protein_coding	166.278	1.85534		0.312219	5.94242	2.80843e-09	7.50497e-08
PIK3CB	ENSG00000051382	protein_coding	1236.24	-0.102167		0.0529647	-1.92896	0.053736	0.117073
AC079160.1	ENSG00000250546	lncRNA	1.91745	1.8552		0.515863	3.59631	0.000322766	0.00170991
CCDC74B	ENSG00000152076	protein_coding	10.5615	1.85415		0.205177	9.03684	1.61263e-19	7.26601e-17
HEBP2	ENSG00000051620	protein_coding	2909.94	-0.084498		0.0795512	-1.06218	0.288152	0.423757
MPHOSPH9	ENSG00000051825	protein_coding	515.268	-0.109712		0.0732547	-1.49768	0.134216	0.238406
PLEKHA5	ENSG00000052126	protein_coding	1061.98	-0.106094		0.0740512	-1.43271	0.15194	0.26222
PRSS8	ENSG00000052344	protein_coding	985.587	0.0203345		0.275377	0.0738422	0.941136	0.963328
SIKE1	ENSG00000052723	protein_coding	1025.77	-0.0948949		0.0488703	-1.94177	0.0521646	0.114321
RRP12	ENSG00000052749	protein_coding	1547.67	0.0868513		0.0779844	1.1137	0.265407	0.399087
ISM2	ENSG00000100593	protein_coding	3.71833	1.85319		0.381589	4.85651	1.19473e-06	1.41566e-05
SSTR3	ENSG00000278195	protein_coding	13.3797	1.8514		0.287644	6.43643	1.22314e-10	4.98142e-09
TTC17	ENSG00000052841	protein_coding	2993.68	-0.128606		0.0561642	-2.28983	0.0220311	0.0569829
SLC6A17	ENSG00000197106	protein_coding	10.3318	1.85074		0.203074	9.11361	7.96833e-20	3.78177e-17
FSTL4	ENSG00000053108	protein_coding	111.664	0.312808		0.213942	1.46212	0.143709	0.25128
LINC01976	ENSG00000261514	lncRNA	0.917286	1.85013		0.434735	4.25576	2.08341e-05	0.000166463
METTL24	ENSG00000053328	protein_coding	21.1348	-0.0832809		0.204984	-0.40628	0.684537	0.78408
AKR7A2	ENSG00000053371	protein_coding	2468.11	-0.10771		0.0722543	-1.4907	0.136039	0.240827
MRTO4	ENSG00000053372	protein_coding	1563.23	0.147555		0.0675832	2.18331	0.0290129	0.0713384
FMO8P	ENSG00000238087	unprocessed_pseudogene	1.32414	1.84839		0.472672	3.9105	9.21054e-05	0.000588176
USE1	ENSG00000053501	protein_coding	1406.51	0.00668825		0.0845215	0.0791308	0.936929	0.960742
MCF2L2	ENSG00000053524	protein_coding	50.3463	0.127861		0.209902	0.609146	0.542428	0.668781
NRIP2	ENSG00000053702	protein_coding	143.182	0.0781111		0.0957718	0.815596	0.414731	0.55458
PCSK1N	ENSG00000102109	protein_coding	181.03	1.84739		0.336536	5.48944	4.03201e-08	7.51016e-07
SLC35F3	ENSG00000183780	protein_coding	18.2824	1.84676		0.275646	6.69976	2.08764e-11	1.04957e-09
IGHV3-22	ENSG00000253957	IG_V_pseudogene	0.984861	1.84416		0.428782	4.30093	1.70083e-05	0.000139882
KRTAP20-2	ENSG00000184032	protein_coding	0.812167	1.84308		0.701679	2.62668	0.00862236	0.0263875
TRAPPC3	ENSG00000054116	protein_coding	2006.1	0.0946906		0.0477656	1.9824	0.0474344	0.105997
TRIM54	ENSG00000138100	protein_coding	68.1027	1.84099		0.25535	7.2097	5.60771e-13	4.35822e-11
SERPINB7	ENSG00000166396	protein_coding	1.34791	1.83966		0.562654	3.2696	0.00107699	0.00470779
CDK5R2	ENSG00000171450	protein_coding	1.48316	1.83858		0.389611	4.71903	2.36973e-06	2.56151e-05
SPATA17	ENSG00000162814	protein_coding	24.342	1.83712		0.216452	8.48742	2.11274e-17	5.61217e-15
ARID4B	ENSG00000054267	protein_coding	1386.05	0.0755456		0.0637169	1.18564	0.235763	0.365107
OPN3	ENSG00000054277	protein_coding	512.258	-0.113729		0.118188	-0.962271	0.335913	0.475516
C3orf52	ENSG00000114529	protein_coding	41.3692	1.83655		0.228074	8.05245	8.11507e-16	1.39544e-13
PTPRN	ENSG00000054356	protein_coding	4.81132	0.0655889		0.207986	0.315353	0.752494	0.835268
HHAT	ENSG00000054392	protein_coding	458.233	-0.119029		0.106214	-1.12065	0.262436	0.395554
GRHL2	ENSG00000083307	protein_coding	34.957	1.83632		0.284218	6.46095	1.04044e-10	4.29635e-09
AC010247.2	ENSG00000259436	lncRNA	55.2578	1.83578		0.238661	7.69198	1.44876e-14	1.82868e-12
TBC1D22A	ENSG00000054611	protein_coding	1657.91	0.0293826		0.0587484	0.500143	0.616974	0.730555
SYNE2	ENSG00000054654	protein_coding	2288.02	0.0654761		0.0924903	0.707924	0.478992	0.613079
PLEKHH1	ENSG00000054690	protein_coding	207.609	0.0344726		0.107553	0.320518	0.748576	0.832726
ATP9A	ENSG00000054793	protein_coding	2308.95	0.0904894		0.0988998	0.914961	0.360212	0.500498
SPO11	ENSG00000054796	protein_coding	0.0886524	-0.393179		1.43402	-0.274179	0.783947
CBLN4	ENSG00000054803	protein_coding	60.4705	0.0806391		0.288398	0.279611	0.779776	0.855087
CHRDL2	ENSG00000054938	protein_coding	378.951	0.295856		0.176381	1.67737	0.0934702	0.179988
FAM168A	ENSG00000054965	protein_coding	1938.97	-0.0545467		0.0561733	-0.971042	0.331527	0.470711
DSCAML1	ENSG00000177103	protein_coding	39.1118	1.83571		0.243809	7.52928	5.10206e-14	5.29469e-12
GALC	ENSG00000054983	protein_coding	553.92	-0.0743758		0.119878	-0.620431	0.534974	0.66248
METTL11B	ENSG00000203740	protein_coding	2.20547	1.83521		0.374174	4.9047	9.35683e-07	1.1457e-05
PLEKHB1	ENSG00000021300	protein_coding	286.664	1.83512		0.243296	7.54274	4.60186e-14	4.81774e-12
CCR3	ENSG00000183625	protein_coding	16.9203	1.82949		0.290603	6.2955	3.06412e-10	1.09726e-08
CUL1	ENSG00000055130	protein_coding	3249.85	-0.0661358		0.0505656	-1.30792	0.1909	0.311159
FAM114A2	ENSG00000055147	protein_coding	799.675	-0.032025		0.0482887	-0.663199	0.507203	0.6384
ARSI	ENSG00000183876	protein_coding	65.125	1.82928		0.18542	9.8656	5.86797e-23	5.64515e-20
TAB2	ENSG00000055208	protein_coding	2284.18	-0.0720558		0.073933	-0.974609	0.329754	0.46896
AL160286.1	ENSG00000227141	processed_pseudogene	3.62522	1.8289		0.292377	6.2553	3.96755e-10	1.36979e-08
EIF2AK2	ENSG00000055332	protein_coding	1693.41	-0.0695484		0.0576763	-1.20584	0.227879	0.355824
USP36	ENSG00000055483	protein_coding	1767.87	-0.0460272		0.0548634	-0.838942	0.401502	0.54237
NRSN1	ENSG00000152954	protein_coding	2.76724	1.82822		0.352002	5.19377	2.06076e-07	3.0743e-06
LNC-LBCS	ENSG00000228412	lncRNA	2.98289	1.82585		0.271449	6.72629	1.74043e-11	8.97836e-10
CCDC85A	ENSG00000055813	protein_coding	8.74819	-0.200597		0.172218	-1.16479	0.244105	0.374748
PUM2	ENSG00000055917	protein_coding	4160.77	-0.0853359		0.0418465	-2.03926	0.0414242	0.0951349
MRPL43	ENSG00000055950	protein_coding	2738.8	0.0431081		0.0558846	0.771376	0.440484	0.577557
CPEB1	ENSG00000214575	protein_coding	13.646	1.82539		0.250844	7.27699	3.41359e-13	2.75525e-11
SRRM3	ENSG00000177679	protein_coding	200.561	1.82258		0.233579	7.80286	6.05176e-15	8.22184e-13
HPF1	ENSG00000056050	protein_coding	630.857	0.0470428		0.0559499	0.840802	0.400459	0.541373
ZFR	ENSG00000056097	protein_coding	2556.56	-0.0802598		0.0474941	-1.68989	0.0910486	0.176519
ZNF280C	ENSG00000056277	protein_coding	110.328	0.131988		0.0760963	1.73448	0.0828326	0.164212
NPFFR2	ENSG00000056291	protein_coding	66.3327	0.619686		0.37244	1.66385	0.096142	0.184108
PCAT14	ENSG00000280623	lncRNA	3.64279	1.82053		0.32274	5.64085	1.69209e-08	3.53255e-07
PLAC1	ENSG00000170965	protein_coding	2.78158	1.81945		0.300021	6.06441	1.32441e-09	3.90575e-08
CD207	ENSG00000116031	protein_coding	26.8176	1.81837		0.211297	8.60577	7.58057e-18	2.32612e-15
IL17RB	ENSG00000056736	protein_coding	2814.21	0.125832		0.119008	1.05734	0.290358	0.426268
TRAF3IP2	ENSG00000056972	protein_coding	541.654	0.166949		0.0880427	1.89623	0.0579299	0.123986
GYG2	ENSG00000056998	protein_coding	1149.33	-0.0923835		0.126494	-0.730338	0.465184	0.600392
DCBLD2	ENSG00000057019	protein_coding	1046.66	0.015892		0.0685315	0.231893	0.816621	0.881161
SERPINB3	ENSG00000057149	protein_coding	2.25163	0.456175		0.54032	0.844269	0.398519	0.539332
AL049629.1	ENSG00000255202	lncRNA	7.78618	1.81772		0.328137	5.5395	3.03343e-08	5.87503e-07
SLC30A8	ENSG00000164756	protein_coding	3.30819	1.81703		0.346745	5.24024	1.60367e-07	2.50253e-06
MSH4	ENSG00000057468	protein_coding	6.84712	0.0729382		0.196077	0.371988	0.709902	0.80349
CD164L2	ENSG00000174950	protein_coding	1.43561	1.81436		0.419141	4.32875	1.49956e-05	0.000125504
GDI2	ENSG00000057608	protein_coding	9869.53	-0.0541249		0.0441431	-1.22612	0.220152	0.346464
NT5DC4	ENSG00000144130	protein_coding	6.29947	1.81122		0.203746	8.88958	6.13409e-19	2.56874e-16
ATG5	ENSG00000057663	protein_coding	1063.6	-0.0516122		0.0482231	-1.07028	0.284494	0.419719
TMCC3	ENSG00000057704	protein_coding	443.44	-0.0176254		0.0942169	-0.187072	0.851604	0.90551
PITHD1	ENSG00000057757	protein_coding	1522.2	-0.0486318		0.0569515	-0.853916	0.393151	0.533723
WNK2	ENSG00000165238	protein_coding	710.489	1.81082		0.266843	6.78609	1.15215e-11	6.18562e-10
USP13	ENSG00000058056	protein_coding	802.705	-0.13551		0.0703358	-1.92662	0.0540268	0.117534
ATP11B	ENSG00000058063	protein_coding	1252.73	-0.128053		0.0760854	-1.68302	0.0923718	0.178345
GAD2	ENSG00000136750	protein_coding	0.564624	1.8063		0.625829	2.88625	0.00389867	0.0136601
CDK14	ENSG00000058091	protein_coding	1190.22	0.00764808		0.0919395	0.083186	0.933704	0.958895
SEC61A1	ENSG00000058262	protein_coding	18478.1	0.0529339		0.0538184	0.983565	0.32533	0.464058
PPP1R12A	ENSG00000058272	protein_coding	1038.45	0.110448		0.0585643	1.88592	0.0593053	0.126383
COL9A2	ENSG00000049089	protein_coding	209.104	1.80497		0.174869	10.3219	5.61307e-25	7.3999e-22
CAMK2B	ENSG00000058404	protein_coding	194.888	0.078864		0.238624	0.330495	0.741026	0.826782
MDGA1	ENSG00000112139	protein_coding	312.056	1.79977		0.184673	9.74573	1.92396e-22	1.63055e-19
POLR3E	ENSG00000058600	protein_coding	1271.24	-0.0327155		0.0450401	-0.726365	0.467615	0.602862
ATP2B4	ENSG00000058668	protein_coding	3028.33	-0.0210312		0.106173	-0.198084	0.842979	0.899833
ZC3H11A	ENSG00000058673	protein_coding	3972.9	0.0979656		0.0575538	1.70216	0.088726	0.173074
IGHV3-49	ENSG00000211965	IG_V_gene	73.8167	1.79859		0.295456	6.0875	1.14684e-09	3.42753e-08
YIPF1	ENSG00000058799	protein_coding	1840.86	-0.11581		0.0532451	-2.17504	0.0296268	0.0725487
NDC1	ENSG00000058804	protein_coding	945.539	0.10313		0.0611951	1.68527	0.0919365	0.177756
IGKV1D-33	ENSG00000239975	IG_V_gene	0.825512	1.79853		0.541173	3.3234	0.000889271	0.00400273
FLYWCH1	ENSG00000059122	protein_coding	1113.58	0.119464		0.0597237	2.00027	0.045471	0.102517
UNKL	ENSG00000059145	protein_coding	407.355	0.096891		0.0873326	1.10945	0.267237	0.401092
LINC01854	ENSG00000204460	lncRNA	1.62926	1.7972		0.585592	3.06903	0.00214757	0.00835897
PARP12	ENSG00000059378	protein_coding	2157.29	-0.168767		0.0742456	-2.27309	0.0230208	0.0590408
ALDH18A1	ENSG00000059573	protein_coding	2766.67	0.0852861		0.0749092	1.13853	0.254901	0.387181
AL359538.1	ENSG00000243008	lncRNA	0.777871	1.7956		0.356841	5.03192	4.85596e-07	6.44474e-06
GATB	ENSG00000059691	protein_coding	1161.07	-0.143824		0.07038	-2.04354	0.0409993	0.09436
MXD1	ENSG00000059728	protein_coding	512.831	0.188976		0.0892701	2.1169	0.0342681	0.0817378
CDK17	ENSG00000059758	protein_coding	732.242	-0.0250514		0.0584054	-0.428923	0.66798	0.771011
PAX3	ENSG00000135903	protein_coding	1.27784	1.79522		0.504336	3.55958	0.000371449	0.00191536
SLC2A3	ENSG00000059804	protein_coding	648.211	0.254108		0.135998	1.86847	0.061697	0.130248
PSD	ENSG00000059915	protein_coding	138.261	-0.159376		0.0874497	-1.82248	0.0683814	0.141366
CTDP1	ENSG00000060069	protein_coding	986.203	0.0314555		0.0458537	0.685997	0.492715	0.625315
ANO9	ENSG00000185101	protein_coding	238.351	1.79477		0.179904	9.97625	1.93646e-23	2.0273e-20
KCNJ16	ENSG00000153822	protein_coding	47.6309	1.79163		0.327321	5.47361	4.40964e-08	8.12429e-07
WNK1	ENSG00000060237	protein_coding	5048.08	-0.0968839		0.0633136	-1.53022	0.125961	0.227236
MMP7	ENSG00000137673	protein_coding	721.366	1.79156		0.289065	6.19777	5.72689e-10	1.88574e-08
TMPRSS15	ENSG00000154646	protein_coding	30.8385	1.78981		0.502439	3.56225	0.000367697	0.00189904
OGFR	ENSG00000060491	protein_coding	3691.46	-0.0552703		0.0640678	-0.862685	0.38831	0.528967
DLX6	ENSG00000006377	protein_coding	20.9604	1.78604		0.441546	4.04497	5.23288e-05	0.000365081
CREB3L3	ENSG00000060566	protein_coding	12398.6	-0.218385		0.139245	-1.56835	0.116799	0.214346
TTC29	ENSG00000137473	protein_coding	0.999882	1.78587		0.388278	4.59946	4.23592e-06	4.2389e-05
PTPRU	ENSG00000060656	protein_coding	1142.76	-0.0728662		0.134428	-0.542047	0.587786	0.706651
AC079089.1	ENSG00000246528	lncRNA	2.68394	1.78361		0.246148	7.24607	4.29025e-13	3.37857e-11
RIMBP2	ENSG00000060709	protein_coding	7.76873	0.0543417		0.394146	0.137872	0.890341	0.931561
PKIA	ENSG00000171033	protein_coding	42.3881	1.78288		0.214552	8.30979	9.58705e-17	2.05573e-14
MIR663AHG	ENSG00000227195	lncRNA	12.9125	1.78247		0.459572	3.87854	0.000105084	0.000656038
AMTN	ENSG00000187689	protein_coding	0.4869	1.78091		0.6248	2.85036	0.00436693	0.015033
PRKG2	ENSG00000138669	protein_coding	4.23822	1.77977		0.259882	6.84839	7.46838e-12	4.22319e-10
CCL26	ENSG00000006606	protein_coding	17.8236	1.77791		0.229736	7.73894	1.00246e-14	1.30228e-12
CAMTA1-IT1	ENSG00000237402	lncRNA	0.787458	1.77675		0.350198	5.07355	3.90469e-07	5.34567e-06
RBPJL	ENSG00000124232	protein_coding	2.08379	1.77637		0.280499	6.3329	2.40602e-10	8.87485e-09
LINC00237	ENSG00000225127	lncRNA	0.639711	1.77585		0.526407	3.37353	0.000742111	0.00343862
WNT8A	ENSG00000061492	protein_coding	0.191618	0.34552		0.837181	0.412719	0.679813
SPAG4	ENSG00000061656	protein_coding	312.741	-0.242013		0.137296	-1.76271	0.0779497	0.156696
NCKAP1	ENSG00000061676	protein_coding	3738.63	0.0449942		0.0597279	0.75332	0.451258	0.587435
MRPS35	ENSG00000061794	protein_coding	3265.67	-0.029201		0.0485377	-0.601614	0.547431	0.672898
ATP8A2	ENSG00000132932	protein_coding	19.9107	1.77563		0.18806	9.44182	3.66376e-21	2.37112e-18
AC006065.4	ENSG00000256732	lncRNA	9.61383	1.77547		0.456124	3.89252	9.92097e-05	0.000626574
TNK2	ENSG00000061938	protein_coding	1528.93	0.131733		0.0732284	1.79893	0.0720294	0.14735
OTP	ENSG00000171540	protein_coding	1.26347	1.77493		0.356205	4.9829	6.26384e-07	8.08416e-06
SRARP	ENSG00000183888	protein_coding	72.7805	1.77423		0.365225	4.8579	1.1864e-06	1.40813e-05
ADORA1	ENSG00000163485	protein_coding	153.359	1.77313		0.211552	8.38154	5.22394e-17	1.18437e-14
GPBP1	ENSG00000062194	protein_coding	2899.86	0.0645213		0.0368505	1.75089	0.0799645	0.159763
VEGFD	ENSG00000165197	protein_coding	191.149	1.77114		0.213398	8.29972	1.04361e-16	2.18513e-14
LINC01258	ENSG00000249534	lncRNA	1.00456	1.77016		0.477693	3.70565	0.000210851	0.00118716
TNNT1	ENSG00000105048	protein_coding	51.9571	1.76989		0.269154	6.57576	4.84047e-11	2.19207e-09
LTK	ENSG00000062524	protein_coding	62.2137	0.266048		0.175975	1.51186	0.130571	0.233563
MRPS24	ENSG00000062582	protein_coding	566.472	0.0236036		0.0751284	0.314177	0.753387	0.83601
ELMO2	ENSG00000062598	protein_coding	938.931	0.112743		0.0496006	2.27303	0.0230245	0.0590416
WAPL	ENSG00000062650	protein_coding	1815.22	-0.0486872		0.0456035	-1.06762	0.285693	0.421093
PRSS1	ENSG00000204983	protein_coding	8.45956	1.76983		0.493381	3.58714	0.000334322	0.0017583
APPBP2	ENSG00000062725	protein_coding	1058.69	0.0436527		0.0551852	0.791022	0.428931	0.567511
AL160286.2	ENSG00000261060	lncRNA	1.31816	1.76821		0.316013	5.59537	2.20149e-08	4.45238e-07
SEZ6	ENSG00000063015	protein_coding	116.628	0.0801862		0.307359	0.260888	0.794179	0.865204
EIF4B	ENSG00000063046	protein_coding	10630.6	0.0292962		0.0593801	0.493368	0.621753	0.734575
SLC6A16	ENSG00000063127	protein_coding	183.391	-0.0450165		0.121405	-0.370797	0.710789	0.804111
BICRA	ENSG00000063169	protein_coding	578.796	0.0943498		0.0504935	1.86855	0.0616852	0.130238
RBBP8NL	ENSG00000130701	protein_coding	7.44104	1.7682		0.397341	4.45009	8.58339e-06	7.81396e-05
RPL18	ENSG00000063177	protein_coding	27764.2	0.153868		0.0949249	1.62095	0.105029	0.197241
LAMP5-AS1	ENSG00000225988	lncRNA	0.442216	1.76736		0.670178	2.63716	0.00836044	0.025723
TMC5	ENSG00000103534	protein_coding	502.654	1.76643		0.261362	6.75857	1.39359e-11	7.40372e-10
RASGEF1A	ENSG00000198915	protein_coding	99.7732	1.76499		0.220335	8.0105	1.14241e-15	1.92722e-13
EPN1	ENSG00000063245	protein_coding	9187.12	-0.064122		0.0597561	-1.07306	0.283244	0.418367
MED29	ENSG00000063322	protein_coding	2900.67	-0.0176495		0.0456872	-0.386311	0.699266	0.795601
ERVMER34-1	ENSG00000226887	protein_coding	43.6828	1.76382		0.279381	6.31333	2.73089e-10	9.86862e-09
GSC2	ENSG00000063515	protein_coding	0.175886	-0.145838		0.795814	-0.183256	0.854597
STRA6	ENSG00000137868	protein_coding	44.831	1.76094		0.248324	7.09129	1.3287e-12	9.2373e-11
MTMR1	ENSG00000063601	protein_coding	890.644	0.0335778		0.0608486	0.551825	0.581068	0.70133
GPC1	ENSG00000063660	protein_coding	2957.75	0.278234		0.142708	1.94968	0.0512148	0.11269
ADCK1	ENSG00000063761	protein_coding	414.82	-0.0370317		0.0611895	-0.605196	0.545049	0.671083
PICART1	ENSG00000246640	lncRNA	2.47553	1.76089		0.276419	6.37037	1.88577e-10	7.21765e-09
RNF4	ENSG00000063978	protein_coding	1723.2	0.0886086		0.0488299	1.81464	0.0695794	0.14326
CASP8	ENSG00000064012	protein_coding	939.195	0.0591086		0.059514	0.993188	0.320619	0.459265
HMX2	ENSG00000188816	protein_coding	1.34555	1.76061		0.533204	3.30195	0.000960148	0.00427794
INTS13	ENSG00000064102	protein_coding	733.581	0.130431		0.0581858	2.24163	0.0249853	0.0631328
BPIFA2	ENSG00000131050	protein_coding	11.4197	1.75709		0.3656	4.80603	1.53958e-06	1.76949e-05
AC114489.2	ENSG00000224409	lncRNA	1.97744	1.75618		0.381969	4.59771	4.27159e-06	4.2698e-05
SPA17	ENSG00000064199	protein_coding	147.769	0.194399		0.0983589	1.97642	0.0481069	0.107257
AC108868.2	ENSG00000232001	lncRNA	1.07404	1.75442		0.606797	2.89128	0.00383676	0.013483
CCN5	ENSG00000064205	protein_coding	77.4552	-0.182242		0.231824	-0.786123	0.431796	0.569864
DMRT3	ENSG00000064218	protein_coding	0.678715	0.605026		0.451671	1.33953	0.180399	0.298573
DLX1	ENSG00000144355	protein_coding	9.03326	1.75429		0.260611	6.73143	1.68004e-11	8.74283e-10
LSAMP	ENSG00000185565	protein_coding	52.5662	1.75409		0.233251	7.52018	5.46992e-14	5.63422e-12
NGFR	ENSG00000064300	protein_coding	500.126	0.0369912		0.181583	0.203715	0.838576	0.896706
CDON	ENSG00000064309	protein_coding	226.982	0.169305		0.0987218	1.71498	0.0863498	0.169645
TAF2	ENSG00000064313	protein_coding	885.168	-0.0291536		0.081489	-0.357761	0.720522	0.811537
LINC01448	ENSG00000238284	lncRNA	6.31613	1.75204		0.444598	3.94073	8.12331e-05	0.000528716
TNPO3	ENSG00000064419	protein_coding	2138.69	-0.0278502		0.0468674	-0.594234	0.552356	0.677222
BORCS8-MEF2B	ENSG00000064489	protein_coding	15.6272	0.0868499		0.0906475	0.958105	0.33801	0.477685
AC062015.1	ENSG00000235070	lncRNA	4.49969	1.75128		0.665415	2.63187	0.00849171	0.0260459
TMEM161A	ENSG00000064545	protein_coding	2614.84	-0.0538932		0.0685021	-0.786737	0.431436	0.569717
AK4P2	ENSG00000249410	processed_pseudogene	2.26517	1.75088		0.48002	3.64752	0.000264781	0.00144301
CTSA	ENSG00000064601	protein_coding	15517.2	0.0879417		0.0756559	1.16239	0.245077	0.375816
SUGP2	ENSG00000064607	protein_coding	1243.01	0.133525		0.064865	2.0585	0.0395419	0.0916098
FLJ36000	ENSG00000276399	lncRNA	3.01608	1.74792		0.527659	3.31258	0.000924385	0.00414036
HOXC11	ENSG00000123388	protein_coding	1.90683	1.74416		0.458402	3.80487	0.000141879	0.000845641
EYA2	ENSG00000064655	protein_coding	52.4295	0.318786		0.205836	1.54874	0.121445	0.22098
CNN2	ENSG00000064666	protein_coding	2732.51	0.106285		0.0871329	1.21981	0.222538	0.349201
ABCA7	ENSG00000064687	protein_coding	604.728	-0.0665689		0.10482	-0.635079	0.525377	0.654263
TMEM51-AS1	ENSG00000175147	lncRNA	25.053	1.74407		0.220405	7.91303	2.51202e-15	3.79096e-13
DDX20	ENSG00000064703	protein_coding	472.201	0.0990617		0.0461038	2.14867	0.0316607	0.0767059
BTBD1	ENSG00000064726	protein_coding	1571.67	-0.00480952		0.0505059	-0.0952268	0.924135	0.953195
HGC6.3	ENSG00000235994	lncRNA	0.836652	1.74379		0.435534	4.0038	6.23337e-05	0.000423026
SMIM32	ENSG00000271824	protein_coding	246.248	1.74258		0.330531	5.27205	1.34905e-07	2.14757e-06
POU1F1	ENSG00000064835	protein_coding	2.02136	-0.107832		0.170732	-0.631589	0.527655	0.656039
CAPN6	ENSG00000077274	protein_coding	106.106	1.74126		0.324451	5.3668	8.01449e-08	1.35459e-06
AC005730.2	ENSG00000261033	lncRNA	2.74843	1.73965		0.310309	5.60619	2.06827e-08	4.21735e-07
PMS1	ENSG00000064933	protein_coding	380.125	0.0770069		0.0471687	1.63259	0.102556	0.193721
HMG20B	ENSG00000064961	protein_coding	2374.79	0.0242456		0.0547849	0.44256	0.658084	0.763784
CALCRL	ENSG00000064989	protein_coding	832.368	-0.0774664		0.122788	-0.630894	0.52811	0.656426
TAF11	ENSG00000064995	protein_coding	1256.81	0.110964		0.0500314	2.21789	0.0265624	0.0663734
CDCP1	ENSG00000163814	protein_coding	225.844	1.73596		0.206447	8.40872	4.14506e-17	9.80121e-15
AP3D1	ENSG00000065000	protein_coding	6942.9	-0.0237084		0.0553003	-0.428721	0.668126	0.771115
ZNF76	ENSG00000065029	protein_coding	1449	0.0921542		0.051985	1.77271	0.0762772	0.154056
IGFN1	ENSG00000163395	protein_coding	27.1035	1.73396		0.290701	5.96475	2.45012e-09	6.64219e-08
ARHGAP15-AS1	ENSG00000231758	lncRNA	0.805831	1.73343		0.522544	3.31728	0.000908969	0.00408211
FHOD3	ENSG00000134775	protein_coding	118.916	1.73308		0.23143	7.48857	6.96281e-14	6.94233e-12
GNAI3	ENSG00000065135	protein_coding	2813.84	0.0642797		0.0425511	1.51065	0.130878	0.233949
IPO5	ENSG00000065150	protein_coding	4458.14	0.0754508		0.0699407	1.07878	0.280684	0.415425
OAT	ENSG00000065154	protein_coding	3263.28	0.275085		0.21424	1.28401	0.19914	0.321191
WDR3	ENSG00000065183	protein_coding	1197.28	0.0582643		0.0708948	0.821842	0.411167	0.551429
PKN2	ENSG00000065243	protein_coding	1179.75	-0.0414517		0.0621328	-0.667146	0.504679	0.636099
WDR18	ENSG00000065268	protein_coding	1838.32	0.0207538		0.0677321	0.306411	0.759292	0.840339
TRAM2	ENSG00000065308	protein_coding	1217.7	-0.0298145		0.0700878	-0.425388	0.670554	0.772814
CORIN	ENSG00000145244	protein_coding	46.2013	1.73154		0.191188	9.05675	1.34396e-19	6.21278e-17
GLP2R	ENSG00000065325	protein_coding	17.6699	0.435132		0.253552	1.71615	0.0861355	0.169317
C8orf34-AS1	ENSG00000248801	lncRNA	0.600976	1.73078		0.641924	2.69623	0.00701292	0.0222542
ERN2	ENSG00000134398	protein_coding	5.96178	1.72835		0.337066	5.12763	2.93409e-07	4.16092e-06
ERBB3	ENSG00000065361	protein_coding	10593.7	0.0949671		0.0828492	1.14626	0.251686	0.383426
ROPN1	ENSG00000065371	protein_coding	1.22803	-0.0818822		0.307187	-0.266555	0.789812	0.861977
ANKRD44	ENSG00000065413	protein_coding	353.469	0.0490442		0.0796625	0.61565	0.538126	0.665136
KARS1	ENSG00000065427	protein_coding	4614.9	0.114275		0.0572022	1.99774	0.0457448	0.102999
ADAT1	ENSG00000065457	protein_coding	537.798	-0.0566133		0.0603914	-0.937439	0.348533	0.488311
TFF1	ENSG00000160182	protein_coding	29.0129	1.72481		0.393089	4.38785	1.14478e-05	0.000100193
KRT223P	ENSG00000229028	transcribed_unprocessed_pseudogene	0.449991	1.72434		0.597047	2.88811	0.00387565	0.0135982
C5orf38	ENSG00000186493	protein_coding	1.59722	1.72217		0.36251	4.75068	2.02737e-06	2.24531e-05
SPEN	ENSG00000065526	protein_coding	2213.24	-0.111779		0.0666205	-1.67785	0.093376	0.179826
AL449403.3	ENSG00000275465	lncRNA	3.3402	1.72121		0.403149	4.26942	1.95979e-05	0.000157968
ZC3H15	ENSG00000065548	protein_coding	2279.37	-0.00558286		0.0417295	-0.133787	0.893571	0.933705
VSIG8	ENSG00000243284	protein_coding	2.31915	1.72118		0.245583	7.00854	2.40818e-12	1.56708e-10
CARM1P1	ENSG00000227835	transcribed_unprocessed_pseudogene	3.90339	1.71896		0.583575	2.94556	0.00322369	0.0116994
KIF25-AS1	ENSG00000229921	lncRNA	3.24657	1.71841		0.325821	5.27409	1.33414e-07	2.13019e-06
SLK	ENSG00000065613	protein_coding	1827.85	-0.0756897		0.0558113	-1.35617	0.175045	0.291892
KRT4	ENSG00000170477	protein_coding	3.54649	1.71754		0.494211	3.47532	0.000510238	0.00250832
COL17A1	ENSG00000065618	protein_coding	18.2899	0.156752		0.177098	0.885117	0.376094	0.516516
GSTO2	ENSG00000065621	protein_coding	415.893	0.112378		0.15304	0.734302	0.462765	0.598051
ITGA3	ENSG00000005884	protein_coding	1038.01	1.71664		0.163619	10.4917	9.4312e-26	1.45958e-22
PGLYRP4	ENSG00000163218	protein_coding	1.79574	1.71545		0.306908	5.58945	2.27793e-08	4.58097e-07
NXNL2	ENSG00000130045	protein_coding	4.17119	1.71392		0.234756	7.30085	2.85959e-13	2.36165e-11
ASB1	ENSG00000065802	protein_coding	722.388	0.128299		0.0663449	1.93382	0.0531349	0.116055
LINC01170	ENSG00000253807	lncRNA	1.31631	1.71381		0.344707	4.97178	6.63419e-07	8.5005e-06
ME1	ENSG00000065833	protein_coding	1327.65	-0.0874581		0.166951	-0.523855	0.600379	0.716938
TBC1D1	ENSG00000065882	protein_coding	1859.15	-0.0924095		0.0755003	-1.22396	0.220967	0.347469
CDK13	ENSG00000065883	protein_coding	1678.96	-0.0445218		0.0488196	-0.911965	0.361787	0.501981
REG1A	ENSG00000115386	protein_coding	1317.52	1.71362		0.436231	3.92823	8.55742e-05	0.000552314
SLC9A7	ENSG00000065923	protein_coding	653.386	0.102512		0.0884971	1.15837	0.246715	0.377648
FOXJ2	ENSG00000065970	protein_coding	615.334	-0.0464695		0.0588852	-0.789154	0.430022	0.568449
KLK11	ENSG00000167757	protein_coding	9.5703	1.71123		0.380668	4.49534	6.94578e-06	6.50961e-05
TRPV6	ENSG00000165125	protein_coding	59.665	1.70914		0.303942	5.62325	1.87396e-08	3.86033e-07
PPP2R5A	ENSG00000066027	protein_coding	5235.75	-0.144746		0.0663168	-2.18265	0.0290616	0.0714398
CSN3	ENSG00000171209	protein_coding	1.42898	1.70792		0.535094	3.19182	0.0014138	0.00590244
ELAVL1	ENSG00000066044	protein_coding	2672.77	-0.0790553		0.0408768	-1.93399	0.0531144	0.116024
TIE1	ENSG00000066056	protein_coding	1125.93	-0.158165		0.097844	-1.6165	0.105987	0.198673
DIP2B	ENSG00000066084	protein_coding	1678.83	-0.0487307		0.0560757	-0.869017	0.384838	0.525665
TMEM229A	ENSG00000234224	protein_coding	0.634566	1.70693		0.511254	3.33871	0.000841693	0.00382807
KDM4A	ENSG00000066135	protein_coding	1445.82	-0.103678		0.0581078	-1.78424	0.0743849	0.151152
TMPRSS13	ENSG00000137747	protein_coding	22.3693	1.70566		0.188697	9.03913	1.5793e-19	7.20708e-17
FOXI3	ENSG00000214336	protein_coding	0.648531	1.70406		0.440685	3.86686	0.000110247	0.000682241
SLC9A3	ENSG00000066230	protein_coding	120.791	0.066438		0.246748	0.269255	0.787734	0.860424
NGEF	ENSG00000066248	protein_coding	1656.53	-0.129466		0.0783278	-1.65287	0.0983574	0.187442
SPDEF	ENSG00000124664	protein_coding	31.0027	1.70404		0.260009	6.55378	5.60984e-11	2.48361e-09
CD84	ENSG00000066294	protein_coding	262.554	0.222842		0.130415	1.70872	0.087503	0.171286
LINC02712	ENSG00000273409	lncRNA	0.639199	1.70233		0.394725	4.31268	1.61284e-05	0.000133665
AC091173.1	ENSG00000251127	lncRNA	0.813572	1.70128		0.463436	3.67102	0.000241581	0.00133236
ZNRD1	ENSG00000066379	protein_coding	804.958	0.151874		0.0785172	1.93428	0.0530792	0.115975
MPPED2	ENSG00000066382	protein_coding	67.0878	0.152689		0.166096	0.91928	0.357949	0.498296
AC016705.2	ENSG00000259495	lncRNA	26.1924	1.69965		0.292893	5.80299	6.51434e-09	1.55102e-07
ZBTB11	ENSG00000066422	protein_coding	681.683	-0.0411375		0.0488041	-0.842911	0.399278	0.540129
RCOR2	ENSG00000167771	protein_coding	43.0938	1.69926		0.211043	8.05175	8.16177e-16	1.39672e-13
FAXC	ENSG00000146267	protein_coding	16.7402	1.69865		0.266286	6.37906	1.78173e-10	6.88606e-09
FGFR2	ENSG00000066468	protein_coding	2901.74	-0.0806237		0.221293	-0.36433	0.715612	0.807441
LINC01269	ENSG00000258689	lncRNA	5.30247	1.69865		0.245926	6.90718	4.94393e-12	2.93299e-10
OR12D2	ENSG00000280236	protein_coding	0.612411	1.69827		0.600087	2.83003	0.00465433	0.0158658
EML1	ENSG00000066629	protein_coding	236.073	0.113641		0.104365	1.08888	0.276208	0.410593
TRMT11	ENSG00000066651	protein_coding	474.298	-0.0378327		0.0757465	-0.499464	0.617453	0.730958
THUMPD1	ENSG00000066654	protein_coding	1194.17	-0.00479675		0.05138	-0.0933584	0.925619	0.954069
CD8B2	ENSG00000254126	protein_coding	1.55723	1.69587		0.358606	4.72905	2.25571e-06	2.45992e-05
PSAPL1	ENSG00000178597	protein_coding	5.68036	1.69108		0.364282	4.64222	3.44679e-06	3.54488e-05
LINC01829	ENSG00000236780	lncRNA	1.9631	1.69053		0.294673	5.73698	9.63809e-09	2.16447e-07
ARFGEF1	ENSG00000066777	protein_coding	1925.88	-0.0329506		0.0615885	-0.535013	0.592641	0.710448
LINC01502	ENSG00000237339	lncRNA	0.690231	1.68871		0.49671	3.39978	0.000674401	0.00316966
ZFAT	ENSG00000066827	protein_coding	384.62	0.0407339		0.0612919	0.664589	0.506314	0.637617
IL17F	ENSG00000112116	protein_coding	0.725027	1.68832		0.370107	4.56172	5.0737e-06	4.96013e-05
LINC01507	ENSG00000230945	lncRNA	1.10911	1.6881		0.5355	3.15238	0.00161943	0.00661431
NDP	ENSG00000124479	protein_coding	1.94455	1.68506		0.315995	5.33254	9.68466e-08	1.60263e-06
MYO9A	ENSG00000066933	protein_coding	336.238	0.120358		0.0881899	1.36476	0.17233	0.288567
DDX3Y	ENSG00000067048	protein_coding	951.084	-0.101579		0.286122	-0.355022	0.722573	0.813118
LINGO2	ENSG00000174482	protein_coding	1.2101	1.68495		0.368419	4.57347	4.79723e-06	4.72881e-05
CYP4F23P	ENSG00000269516	transcribed_unprocessed_pseudogene	10.062	1.68195		0.246038	6.83613	8.13621e-12	4.55359e-10
SP100	ENSG00000067066	protein_coding	2543.6	-0.0943832		0.0603903	-1.56289	0.118079	0.216149
KLF6	ENSG00000067082	protein_coding	5849.99	-0.158451		0.0980684	-1.61572	0.106154	0.198893
PLPP1	ENSG00000067113	protein_coding	3056.4	0.209985		0.102291	2.05282	0.0400904	0.0926636
LINC00592	ENSG00000258279	lncRNA	0.779475	1.68143		0.344472	4.88116	1.05461e-06	1.26882e-05
TRAM1	ENSG00000067167	protein_coding	12625.8	-0.117862		0.0709089	-1.66217	0.0964796	0.184594
PHKA1	ENSG00000067177	protein_coding	154.361	-0.170468		0.137604	-1.23883	0.215407	0.340933
AC010547.2	ENSG00000260015	lncRNA	12.4294	1.67863		0.430739	3.8971	9.73529e-05	0.000616159
FZD10	ENSG00000111432	protein_coding	14.7266	1.67853		0.219649	7.64188	2.14064e-14	2.52305e-12
LINC01497	ENSG00000237560	lncRNA	0.542076	1.67465		0.557358	3.00462	0.00265916	0.00998974
STOML1	ENSG00000067221	protein_coding	921.382	0.0733441		0.0684188	1.07199	0.283726	0.418903
VWA5B1	ENSG00000158816	protein_coding	1.67612	1.67423		0.313518	5.34016	9.2866e-08	1.55264e-06
DHX29	ENSG00000067248	protein_coding	1479.39	-0.0768512		0.0464831	-1.65331	0.098267	0.187309
DNTTIP2	ENSG00000067334	protein_coding	1994.59	0.104375		0.0460798	2.26508	0.0235076	0.0600486
METTL22	ENSG00000067365	protein_coding	390.329	0.0999096		0.0546388	1.82855	0.0674674	0.13994
TP53BP1	ENSG00000067369	protein_coding	506.826	0.174625		0.0927791	1.88216	0.0598142	0.127216
AP000688.2	ENSG00000233393	lncRNA	4.44077	1.67406		0.334691	5.00182	5.67909e-07	7.42096e-06
RRP15	ENSG00000067533	protein_coding	959.99	0.00897846		0.057084	0.157285	0.87502	0.921626
RHOA	ENSG00000067560	protein_coding	14063.8	0.0548353		0.0378818	1.44754	0.147747	0.256727
DHX8	ENSG00000067596	protein_coding	1656.07	0.0684918		0.0424013	1.61532	0.106241	0.199002
PMS2P4	ENSG00000067601	transcribed_unprocessed_pseudogene	47.9683	0.143559		0.0674961	2.12692	0.0334266	0.0801065
PRKCZ	ENSG00000067606	protein_coding	523.941	-0.216408		0.112693	-1.92033	0.054816	0.11875
ZFY	ENSG00000067646	protein_coding	186.664	-0.197627		0.286417	-0.689997	0.490196	0.623206
PNLIPRP2	ENSG00000266200	polymorphic_pseudogene	1.49214	1.67301		0.551771	3.03208	0.00242875	0.009261
SYT1	ENSG00000067715	protein_coding	210.111	0.370261		0.234025	1.58215	0.113616	0.209913
CALB2	ENSG00000172137	protein_coding	8.05278	1.67192		0.253835	6.58664	4.49893e-11	2.05571e-09
IDH3G	ENSG00000067829	protein_coding	2466.44	0.149917		0.0713291	2.10176	0.0355743	0.0841598
ROGDI	ENSG00000067836	protein_coding	1189.4	-0.0979978		0.0757403	-1.29387	0.195712	0.317142
PDZD4	ENSG00000067840	protein_coding	97.5552	0.265511		0.147027	1.80587	0.0709381	0.145586
ATP2B3	ENSG00000067842	protein_coding	2.95026	-0.34109		0.269492	-1.26568	0.205628	0.328973
BARX2	ENSG00000043039	protein_coding	6.76267	1.67008		0.257425	6.48762	8.72051e-11	3.65184e-09
SEMA3E	ENSG00000170381	protein_coding	83.6412	1.66938		0.384873	4.33749	1.44117e-05	0.000121532
PDK3	ENSG00000067992	protein_coding	174.933	0.00864948		0.102795	0.0841427	0.932943	0.958415
HYAL2	ENSG00000068001	protein_coding	2215.78	0.10694		0.0557768	1.91729	0.055201	0.119351
GRIP1	ENSG00000155974	protein_coding	14.3977	1.66786		0.215548	7.7378	1.01148e-14	1.30923e-12
RASSF1	ENSG00000068028	protein_coding	963.027	0.108469		0.0535337	2.02618	0.0427465	0.0975422
IGKV1D-39	ENSG00000251546	IG_V_gene	2.08281	1.66776		0.425984	3.91508	9.03743e-05	0.000579238
IFI35	ENSG00000068079	protein_coding	2400.78	0.079805		0.0969717	0.822972	0.410524	0.550733
AC013268.3	ENSG00000235721	processed_pseudogene	0.747045	1.66664		0.439837	3.78922	0.000151121	0.000892808
COASY	ENSG00000068120	protein_coding	4377.83	0.0945624		0.0590701	1.60085	0.10941	0.20364
PLEKHH3	ENSG00000068137	protein_coding	992.977	-0.00835667		0.077899	-0.107276	0.91457	0.947222
KLK15	ENSG00000174562	protein_coding	1.3336	1.66651		0.423251	3.9374	8.23694e-05	0.000534928
OTUD5	ENSG00000068308	protein_coding	2642.99	-0.0396262		0.0413301	-0.958773	0.337673	0.477361
PMEPA1	ENSG00000124225	protein_coding	1025.54	1.66643		0.172815	9.64284	5.27091e-22	3.75236e-19
TBC1D25	ENSG00000068354	protein_coding	639.261	0.00155667		0.0458193	0.0339742	0.972898	0.983508
ACSL4	ENSG00000068366	protein_coding	14154.4	-0.368696		0.186525	-1.97666	0.0480797	0.107204
INPP5A	ENSG00000068383	protein_coding	832.913	-0.0693239		0.0548712	-1.26339	0.206448	0.329973
GPKOW	ENSG00000068394	protein_coding	1199.53	-0.0190047		0.0521188	-0.364642	0.715378	0.807301
GRIPAP1	ENSG00000068400	protein_coding	1985.83	-0.0652374		0.0402565	-1.62055	0.105115	0.197361
DMRT1	ENSG00000137090	protein_coding	0.574682	1.66349		0.462152	3.59943	0.00031891	0.00169326
HRK	ENSG00000135116	protein_coding	2.55739	1.66303		0.267332	6.22085	4.94468e-10	1.65264e-08
REEP1	ENSG00000068615	protein_coding	102.978	0.292785		0.192368	1.522	0.128008	0.230066
ATP11A	ENSG00000068650	protein_coding	1937.11	0.0962076		0.092747	1.03731	0.29959	0.43617
POLR1A	ENSG00000068654	protein_coding	1688.19	0.0771351		0.0500126	1.54231	0.122998	0.223168
LAPTM4A	ENSG00000068697	protein_coding	11809.9	-0.0610253		0.0493035	-1.23775	0.21581	0.341389
TTC7A	ENSG00000068724	protein_coding	1480.85	-0.170498		0.0773806	-2.20336	0.0275691	0.0684039
MIR31HG	ENSG00000171889	lncRNA	0.439747	1.66291		0.64747	2.56832	0.0102194	0.0303233
STON1-GTF2A1L	ENSG00000068781	protein_coding	0.916215	0.420764		0.318186	1.32238	0.18604	0.305138
PSMA8	ENSG00000154611	protein_coding	1.65844	1.66199		0.357541	4.64839	3.34538e-06	3.45958e-05
KCNK12	ENSG00000184261	protein_coding	3.95911	1.65998		0.237039	7.00299	2.50556e-12	1.62155e-10
DNAJC5G	ENSG00000163793	protein_coding	3.07147	1.65967		0.225124	7.37225	1.67777e-13	1.47822e-11
TUBB3	ENSG00000258947	protein_coding	16.6263	1.65839		0.208561	7.95157	1.8416e-15	2.85008e-13
AC016252.1	ENSG00000272609	lncRNA	0.595312	1.65784		0.389936	4.25156	2.1229e-05	0.000169124
SIRT2	ENSG00000068903	protein_coding	2542.17	0.0217334		0.0554561	0.391903	0.69513	0.792425
ERLEC1	ENSG00000068912	protein_coding	2647.63	-0.101467		0.0465282	-2.18076	0.0292014	0.071729
PPP2R5B	ENSG00000068971	protein_coding	644.082	0.101153		0.055335	1.82802	0.0675467	0.140055
PYGM	ENSG00000068976	protein_coding	27.2208	0.134301		0.114018	1.17789	0.238841	0.368767
ZNF280A	ENSG00000169548	protein_coding	2.13679	1.65732		0.443446	3.73737	0.000185957	0.00106898
CLPSL1	ENSG00000204140	protein_coding	0.756676	1.65603		0.638713	2.59276	0.00952091	0.02864
RPS18P6	ENSG00000244048	processed_pseudogene	1.53286	1.65577		0.432485	3.82851	0.000128921	0.0007807
GAGE12J	ENSG00000224659	protein_coding	0.679497	1.65414		0.695253	2.37919	0.0173507	0.0468553
ADGRF5	ENSG00000069122	protein_coding	881.457	-0.171371		0.0952036	-1.80005	0.0718525	0.147073
SLC13A1	ENSG00000081800	protein_coding	1.07112	1.65182		0.461599	3.57847	0.000345607	0.00180751
ADAM7	ENSG00000069206	protein_coding	0.185059	-0.227635		0.622671	-0.365578	0.71468
NUP133	ENSG00000069248	protein_coding	1605.29	0.0521435		0.051323	1.01599	0.309636	0.447357
NUCKS1	ENSG00000069275	protein_coding	15358.4	-0.0512606		0.0558683	-0.917526	0.358867	0.499272
FLJ16779	ENSG00000275620	lncRNA	1.89803	1.64939		0.342979	4.80901	1.51679e-06	1.74669e-05
DNAJA2	ENSG00000069345	protein_coding	2905.08	-0.0735491		0.0652381	-1.1274	0.259575	0.392489
BCL3	ENSG00000069399	protein_coding	3079.05	0.00837097		0.0942293	0.0888362	0.929212	0.95641
EVX1	ENSG00000106038	protein_coding	17.456	1.64828		0.293681	5.6125	1.99424e-08	4.07725e-07
IGFL2-AS1	ENSG00000268621	lncRNA	2.37961	1.64798		0.335701	4.90906	9.15151e-07	1.12327e-05
APELA	ENSG00000248329	protein_coding	1.90951	1.64776		0.457748	3.59971	0.000318574	0.00169223
C1orf116	ENSG00000182795	protein_coding	257.535	1.64719		0.237693	6.92991	4.21099e-12	2.55785e-10
AL121832.1	ENSG00000233017	lncRNA	0.637949	1.64638		0.601716	2.73614	0.00621641	0.0201597
LINC00466	ENSG00000224209	lncRNA	0.597243	1.64487		0.463812	3.54641	0.000390514	0.00199832
SERTAD4-AS1	ENSG00000203706	lncRNA	27.6671	1.64453		0.192704	8.53398	1.41403e-17	4.00203e-15
DRD4	ENSG00000069696	protein_coding	45.39	0.182122		0.143632	1.26798	0.204805	0.328025
AC010457.1	ENSG00000251257	lncRNA	3.27937	1.64383		0.291654	5.63622	1.73819e-08	3.61606e-07
PLA2G10	ENSG00000069764	protein_coding	2.94973	0.409441		0.197432	2.07384	0.0380945	0.0888774
AL390719.2	ENSG00000272141	lncRNA	14.5577	1.64341		0.276876	5.93555	2.92866e-09	7.73909e-08
RHOXF1P1	ENSG00000234493	transcribed_unprocessed_pseudogene	0.803612	1.64242		0.610073	2.69217	0.00709883	0.0224767
AL391152.1	ENSG00000258592	lncRNA	1.07897	1.64097		0.431135	3.80617	0.000141135	0.000841634
PIGB	ENSG00000069943	protein_coding	322.691	0.0231076		0.0607262	0.380521	0.703559	0.798876
KHDC1L	ENSG00000256980	protein_coding	1.23204	1.64068		0.537133	3.05451	0.00225431	0.00871345
IGSF5	ENSG00000183067	protein_coding	2.60283	1.63873		0.30095	5.44521	5.17441e-08	9.35415e-07
RAB27A	ENSG00000069974	protein_coding	1265.31	-0.0897454		0.0886917	-1.01188	0.311595	0.449419
AC097358.2	ENSG00000272202	lncRNA	0.985359	1.63865		0.335813	4.87965	1.06272e-06	1.27666e-05
UFD1	ENSG00000070010	protein_coding	3060.26	0.00391592		0.0587422	0.0666629	0.94685	0.967119
SLC6A3	ENSG00000142319	protein_coding	6.34799	1.63771		0.301414	5.43342	5.52836e-08	9.91844e-07
GUCY2C	ENSG00000070019	protein_coding	212.283	-0.137325		0.271084	-0.506577	0.612451	0.726989
IGKV1D-42	ENSG00000211633	IG_V_gene	2.28111	1.63744		0.40282	4.06494	4.80447e-05	0.000339383
PHRF1	ENSG00000070047	protein_coding	2207.47	-0.0969249		0.0466552	-2.07747	0.037758	0.088244
ELP1	ENSG00000070061	protein_coding	1972.53	0.120914		0.0863143	1.40085	0.161258	0.274051
NUCB2	ENSG00000070081	protein_coding	3383.15	-0.0373389		0.0876989	-0.425762	0.670281	0.77262
FLNC	ENSG00000128591	protein_coding	1133.58	1.63675		0.246799	6.63189	3.31406e-11	1.57706e-09
NPHS2	ENSG00000116218	protein_coding	0.634324	1.63644		0.534676	3.06061	0.00220883	0.00855718
GJB3	ENSG00000188910	protein_coding	39.928	1.63613		0.249525	6.55697	5.49103e-11	2.44011e-09
CLEC4O	ENSG00000267453	transcribed_unprocessed_pseudogene	1.33161	1.63504		0.410076	3.98717	6.68664e-05	0.000448796
FGF10	ENSG00000070193	protein_coding	1.74325	0.0358346		0.35163	0.10191	0.918828	0.949836
SLC44A1	ENSG00000070214	protein_coding	3504.96	-0.109143		0.0663472	-1.64503	0.099963	0.189831
TMEM260	ENSG00000070269	protein_coding	689.569	-0.0552017		0.066744	-0.827066	0.408199	0.548441
SMG6	ENSG00000070366	protein_coding	377.635	-0.133693		0.0942013	-1.41923	0.155833	0.267127
EXOC5	ENSG00000070367	protein_coding	1323.89	-0.0529684		0.053762	-0.985239	0.324507	0.463219
AC104971.3	ENSG00000275418	lncRNA	4.16652	1.63184		0.312065	5.22916	1.70281e-07	2.62388e-06
FGF22	ENSG00000070388	protein_coding	6.33986	0.0999556		0.195961	0.510079	0.609996	0.725017
LINC02829	ENSG00000229274	lncRNA	1.65337	1.63019		0.26297	6.19917	5.67615e-10	1.87076e-08
DGCR2	ENSG00000070413	protein_coding	4679.96	0.0396601		0.0553415	0.716643	0.473594	0.608207
RNF126	ENSG00000070423	protein_coding	1762.14	0.00693873		0.0605753	0.114547	0.908804	0.943556
MNT	ENSG00000070444	protein_coding	528.09	0.0666485		0.0538637	1.23735	0.215956	0.341566
ZXDC	ENSG00000070476	protein_coding	1157.39	-0.0287694		0.0480885	-0.59826	0.549667	0.674855
IGHV3-43	ENSG00000232216	IG_V_gene	18.4916	1.62918		0.289343	5.63062	1.79566e-08	3.71824e-07
POLB	ENSG00000070501	protein_coding	919.475	-0.0371957		0.0960658	-0.38719	0.698616	0.794988
AC099552.1	ENSG00000217825	lncRNA	1.8072	1.6291		0.472757	3.44595	0.000569052	0.00275303
WIPI1	ENSG00000070540	protein_coding	793.235	-0.0245029		0.0952501	-0.257248	0.796987	0.867237
FRMPD1	ENSG00000070601	protein_coding	154.036	-0.289892		0.211019	-1.37377	0.169513	0.284858
GBA2	ENSG00000070610	protein_coding	2354.4	0.0669273		0.0516535	1.2957	0.19508	0.316292
SLC9A2	ENSG00000115616	protein_coding	8.18031	1.62868		0.221548	7.35135	1.96222e-13	1.70771e-11
SYT16	ENSG00000139973	protein_coding	1.29839	1.62835		0.34564	4.71112	2.46356e-06	2.65005e-05
HOXA10-AS	ENSG00000253187	lncRNA	0.492247	1.62761		0.488912	3.32905	0.00087143	0.00393487
OR13A1	ENSG00000256574	protein_coding	2.71091	1.62743		0.312886	5.20136	1.97838e-07	2.97384e-06
ST6GALNAC2	ENSG00000070731	protein_coding	219.654	-0.0487099		0.153124	-0.318108	0.750403	0.833951
CHAT	ENSG00000070748	protein_coding	0.0707511	-0.189479		1.09601	-0.172881	0.862745
PABPC1	ENSG00000070756	protein_coding	43260.4	0.149592		0.0947094	1.57948	0.114225	0.210742
AL356364.1	ENSG00000238232	lncRNA	1.72186	1.62571		0.488371	3.32885	0.000872065	0.00393623
VANGL2	ENSG00000162738	protein_coding	134.31	1.62468		0.21951	7.40138	1.34776e-13	1.23009e-11
CSNK2A2	ENSG00000070770	protein_coding	2088.75	0.0772006		0.0469852	1.64308	0.100365	0.190452
AC022509.1	ENSG00000255750	lncRNA	0.799994	1.62462		0.345847	4.69749	2.63377e-06	2.80601e-05
EIF2B3	ENSG00000070785	protein_coding	1087.62	-0.0988674		0.0645874	-1.53075	0.12583	0.227076
LCNL1	ENSG00000214402	protein_coding	15.2585	1.62409		0.276571	5.87223	4.29983e-09	1.08471e-07
ZNF560	ENSG00000198028	protein_coding	6.2532	1.62319		0.477654	3.39826	0.000678167	0.00318419
CDC42	ENSG00000070831	protein_coding	6155.4	0.0932554		0.0430874	2.16433	0.030439	0.074236
FOXN1	ENSG00000109101	protein_coding	2.09546	1.61784		0.331539	4.87978	1.06205e-06	1.27629e-05
EPHA8	ENSG00000070886	protein_coding	1.11865	0.313156		0.274429	1.14112	0.253821	0.385952
IGHV7-56	ENSG00000253131	IG_V_pseudogene	0.976783	1.61665		0.428106	3.7763	0.000159178	0.000933434
AL049836.2	ENSG00000259166	lncRNA	1.03727	1.61644		0.526544	3.06991	0.00214125	0.00834257
ATP2B1	ENSG00000070961	protein_coding	1503.42	0.0710797		0.0793175	0.896141	0.370177	0.510478
TRPM5	ENSG00000070985	protein_coding	4.01963	0.273578		0.230904	1.18481	0.236091	0.365504
KCNK15-AS1	ENSG00000244558	lncRNA	2.09731	1.61407		0.302644	5.33322	9.64839e-08	1.59811e-06
MIR137HG	ENSG00000225206	lncRNA	1.21888	1.6139		0.483987	3.33459	0.00085424	0.0038705
EDIL3-DT	ENSG00000250320	lncRNA	3.2952	1.61362		0.223972	7.20459	5.82207e-13	4.48564e-11
RPL31	ENSG00000071082	protein_coding	24385.5	0.128782		0.082461	1.56173	0.118351	0.216547
WDR1	ENSG00000071127	protein_coding	8000.31	0.0699194		0.0501153	1.39517	0.162964	0.276264
DLX4	ENSG00000108813	protein_coding	15.6368	1.61361		0.234612	6.87777	6.07962e-12	3.53024e-10
MS4A12	ENSG00000071203	protein_coding	0.0980446	0.398775		1.25164	0.318601	0.750029
ARHGAP10	ENSG00000071205	protein_coding	275.592	-0.246304		0.125225	-1.96688	0.0491967	0.109242
RPS6KA2	ENSG00000071242	protein_coding	767.494	0.0168851		0.118475	0.14252	0.886669	0.929211
ING3	ENSG00000071243	protein_coding	268.307	-0.0702125		0.0526514	-1.33353	0.182357	0.300885
VASH1	ENSG00000071246	protein_coding	470.935	0.168789		0.0945682	1.78484	0.0742867	0.150987
EVX1-AS	ENSG00000253405	lncRNA	0.911057	1.61343		0.463322	3.4823	0.000497119	0.00245593
BUD23	ENSG00000071462	protein_coding	3226.09	0.0438675		0.0576085	0.761475	0.446373	0.582942
PROK1	ENSG00000143125	protein_coding	11.8439	1.61268		0.262741	6.1379	8.36214e-10	2.61786e-08
NTSR2	ENSG00000169006	protein_coding	0.752323	1.61247		0.438417	3.67794	0.000235122	0.00130253
ATP6AP1	ENSG00000071553	protein_coding	6878.7	0.0391061		0.0581029	0.67305	0.500915	0.632699
SCTR	ENSG00000080293	protein_coding	144.735	1.61214		0.213701	7.54392	4.56035e-14	4.78836e-12
DNAH9	ENSG00000007174	protein_coding	4.57005	1.61198		0.242222	6.65498	2.83344e-11	1.3797e-09
AC108860.2	ENSG00000261437	lncRNA	7.53121	1.61002		0.39848	4.04041	5.33587e-05	0.000371248
MBD3	ENSG00000071655	protein_coding	3751.41	-0.0179366		0.0767118	-0.233818	0.815126	0.880212
PRLH	ENSG00000071677	protein_coding	0.155971	0.120045		0.574859	0.208825	0.834585
HLTF	ENSG00000071794	protein_coding	1634.79	-0.014308		0.0752946	-0.190027	0.849288	0.904127
AC005307.1	ENSG00000260725	lncRNA	0.916283	1.60996		0.530193	3.03656	0.00239295	0.00914452
FAM3A	ENSG00000071889	protein_coding	3203.95	-0.145523		0.0710863	-2.04713	0.0406452	0.0937025
CPSF1	ENSG00000071894	protein_coding	4305.45	0.0626614		0.070082	0.894115	0.37126	0.511536
MYO3B	ENSG00000071909	protein_coding	21.6692	0.0182696		0.221433	0.0825064	0.934244	0.959282
CYBRD1	ENSG00000071967	protein_coding	1081.21	0.127853		0.135805	0.941451	0.346474	0.486403
CDH19	ENSG00000071991	protein_coding	56.7794	-0.566695		0.258247	-2.19439	0.0282071	0.069676
SORCS1	ENSG00000108018	protein_coding	15.3531	1.60869		0.364824	4.40949	1.03613e-05	9.19752e-05
TPBG	ENSG00000146242	protein_coding	137.795	1.60785		0.189135	8.50111	1.87792e-17	5.14189e-15
IGKV3-7	ENSG00000243063	IG_V_gene	8.83258	1.60467		0.341131	4.70396	2.55162e-06	2.73322e-05
PRKACA	ENSG00000072062	protein_coding	5491.21	-0.0219096		0.0750085	-0.292095	0.770214	0.848838
ADGRL1	ENSG00000072071	protein_coding	553.17	0.299173		0.170399	1.75572	0.0791357	0.158534
LINC02663	ENSG00000228636	lncRNA	0.718321	1.60429		0.657803	2.43886	0.0147338	0.0409118
CASC15	ENSG00000272168	lncRNA	55.9991	1.60404		0.181513	8.83706	9.82672e-19	3.9748e-16
ZFYVE26	ENSG00000072121	protein_coding	960.814	-0.0603241		0.0502424	-1.20066	0.229882	0.357947
RPS6KA6	ENSG00000072133	protein_coding	26.1037	0.159787		0.321193	0.497479	0.618852	0.73211
EPN2	ENSG00000072134	protein_coding	593.218	0.0609887		0.0665304	0.916704	0.359298	0.499598
PTPN18	ENSG00000072135	protein_coding	2198.31	-0.0819484		0.044323	-1.84889	0.0644735	0.134964
AC005100.1	ENSG00000260951	lncRNA	4.01849	1.60034		0.552375	2.8972	0.00376507	0.0132809
IGHJ1	ENSG00000211905	IG_J_gene	0.946786	1.60009		0.470128	3.40352	0.000665234	0.00313463
GLB1L2	ENSG00000149328	protein_coding	57.927	1.60007		0.224356	7.13184	9.9039e-13	7.19448e-11
LNX1	ENSG00000072201	protein_coding	304.29	0.106813		0.102725	1.03979	0.298436	0.434934
DLGAP1-AS5	ENSG00000261520	lncRNA	1.90719	1.59901		0.542977	2.9449	0.00323056	0.0117195
TFRC	ENSG00000072274	protein_coding	3957.2	0.0354911		0.0891722	0.398006	0.690625	0.788715
SREBF1	ENSG00000072310	protein_coding	9102.85	-0.179013		0.112116	-1.59668	0.110337	0.204917
TRPC7	ENSG00000069018	protein_coding	1.06258	1.59829		0.334826	4.77348	1.81067e-06	2.04088e-05
GABRG3	ENSG00000182256	protein_coding	15.1412	1.59686		0.303093	5.26853	1.3752e-07	2.18333e-06
IFNL3P1	ENSG00000268510	unprocessed_pseudogene	1.47426	1.59297		0.297716	5.35064	8.7644e-08	1.47155e-06
IGLVI-70	ENSG00000253239	IG_V_pseudogene	2.55365	1.59251		0.470855	3.38216	0.000719177	0.00334848
AC004080.1	ENSG00000253308	lncRNA	1.15016	1.59247		0.466933	3.41048	0.000648484	0.00307156
SMC1A	ENSG00000072501	protein_coding	3259.36	-0.0648572		0.0696135	-0.931675	0.351505	0.491518
PICSAR	ENSG00000275874	lncRNA	1.03095	1.59238		0.380925	4.18028	2.91147e-05	0.000221345
IGHV3-63	ENSG00000253936	IG_V_pseudogene	1.79553	1.59029		0.360138	4.41579	1.00644e-05	8.98074e-05
LINC02137	ENSG00000260186	lncRNA	1.03895	1.5894		0.307804	5.16366	2.42163e-07	3.54048e-06
LRRN1	ENSG00000175928	protein_coding	19.6713	1.58902		0.286103	5.55401	2.79189e-08	5.4541e-07
TRHDE	ENSG00000072657	protein_coding	114.693	-0.188652		0.30704	-0.61442	0.538938	0.665746
FAR2P1	ENSG00000180178	transcribed_unprocessed_pseudogene	65.8236	1.58772		0.441412	3.59691	0.000322019	0.0017062
FCGR2B	ENSG00000072694	protein_coding	179.603	-0.0304908		0.183115	-0.166512	0.867754	0.916875
NFATC3	ENSG00000072736	protein_coding	690.264	-0.113713		0.0740282	-1.53607	0.124521	0.225231
TRNT1	ENSG00000072756	protein_coding	494.44	0.032117		0.0486081	0.660732	0.508784	0.639845
DKK1	ENSG00000107984	protein_coding	855.146	1.58746		0.322165	4.92747	8.33006e-07	1.04038e-05
STK10	ENSG00000072786	protein_coding	984.611	0.124018		0.0695252	1.78379	0.074458	0.151247
FBXW11	ENSG00000072803	protein_coding	1880.29	0.0685181		0.0544579	1.25818	0.208325	0.332332
ACAP1	ENSG00000072818	protein_coding	311.625	0.260469		0.11727	2.2211	0.0263441	0.065946
PKHD1	ENSG00000170927	protein_coding	422.779	1.58698		0.229065	6.92806	4.26647e-12	2.58274e-10
LINC01971	ENSG00000278200	lncRNA	0.815442	1.5868		0.33565	4.72753	2.27269e-06	2.47541e-05
DERL2	ENSG00000072849	protein_coding	1807.52	0.0257666		0.0644348	0.399886	0.689241	0.787613
SPAG17	ENSG00000155761	protein_coding	7.35614	1.58583		0.24937	6.35937	2.02582e-10	7.682e-09
APLP1	ENSG00000105290	protein_coding	180.783	1.58571		0.208792	7.5947	3.08498e-14	3.42503e-12
KLHL30	ENSG00000168427	protein_coding	29.7701	1.5857		0.18433	8.60248	7.80145e-18	2.36925e-15
C15orf56	ENSG00000176753	lncRNA	2.48811	1.58565		0.270498	5.86195	4.5745e-09	1.14346e-07
AP1M1	ENSG00000072958	protein_coding	4487.21	-0.0699953		0.055008	-1.27245	0.203212	0.326352
NHLH2	ENSG00000177551	protein_coding	1.27701	1.58314		0.477779	3.31354	0.000921225	0.00412881
AC012501.3	ENSG00000242575	transcribed_processed_pseudogene	1.19032	1.58302		0.542841	2.91618	0.00354351	0.0126384
AC017048.3	ENSG00000272551	lncRNA	0.931123	1.58251		0.325619	4.86	1.17385e-06	1.39557e-05
AC006058.3	ENSG00000272121	lncRNA	0.626638	1.58141		0.532772	2.96827	0.00299478	0.0110066
CCKBR	ENSG00000110148	protein_coding	1.42434	1.57969		0.424289	3.72314	0.00019676	0.00112023
BHLHE41	ENSG00000123095	protein_coding	185.002	1.57766		0.18079	8.72647	2.62742e-18	9.25971e-16
PANX2	ENSG00000073150	protein_coding	1102.79	-0.166589		0.172393	-0.966334	0.333877	0.47331
PRL	ENSG00000172179	protein_coding	0.512767	1.5773		0.568343	2.77525	0.00551585	0.0182656
TP63	ENSG00000073282	protein_coding	35.0101	-0.0414561		0.183509	-0.225908	0.821273	0.884367
ALPK1	ENSG00000073331	protein_coding	385.337	0.10544		0.0929132	1.13482	0.256449	0.388969
LLGL2	ENSG00000073350	protein_coding	3903.3	0.168562		0.0737398	2.28591	0.0222597	0.0574863
EFNA5	ENSG00000184349	protein_coding	147.922	1.5746		0.253994	6.19937	5.66913e-10	1.87018e-08
CLCN4	ENSG00000073464	protein_coding	517.025	-0.0723389		0.0715224	-1.01142	0.311818	0.449668
NLE1	ENSG00000073536	protein_coding	752.745	0.158053		0.0805683	1.96173	0.0497944	0.110274
KCNB2	ENSG00000182674	protein_coding	0.363768	1.57457		0.646921	2.43395	0.014935	0.0413608
AGR2	ENSG00000106541	protein_coding	405.923	1.57336		0.366725	4.29031	1.78424e-05	0.000145819
FNDC8	ENSG00000073598	protein_coding	0.91442	-0.108276		0.217115	-0.498701	0.61799	0.731447
GSDMB	ENSG00000073605	protein_coding	1031.28	-0.055888		0.110553	-0.50553	0.613187	0.727497
KDM5A	ENSG00000073614	protein_coding	1415.46	-0.0477682		0.0498121	-0.958967	0.337576	0.477261
PITX1	ENSG00000069011	protein_coding	262.011	1.57261		0.271767	5.78662	7.18166e-09	1.68289e-07
DCHS2	ENSG00000197410	protein_coding	9.59825	1.57098		0.260616	6.02794	1.66062e-09	4.70245e-08
PGC	ENSG00000096088	protein_coding	1445.25	1.57069		0.397344	3.95298	7.71851e-05	0.000507182
LY6G6F-LY6G6D	ENSG00000250641	protein_coding	0.523026	1.56985		0.586854	2.67503	0.00747231	0.0234486
DHRS9	ENSG00000073737	protein_coding	71.9978	0.0388955		0.138752	0.280324	0.779229	0.854672
CD5L	ENSG00000073754	protein_coding	592.417	-0.291573		0.24979	-1.16727	0.243101	0.373594
PTGS2	ENSG00000073756	protein_coding	44.0018	0.200658		0.177626	1.12966	0.258619	0.391425
LINC00323	ENSG00000226496	lncRNA	2.92105	1.56971		0.248929	6.30588	2.86567e-10	1.03347e-08
SH2D5	ENSG00000189410	protein_coding	13.3532	1.56889		0.21112	7.43125	1.07576e-13	1.0157e-11
C5orf66-AS1	ENSG00000249082	lncRNA	1.15852	1.56847		0.554089	2.83072	0.00464436	0.0158424
TBX21	ENSG00000073861	protein_coding	45.1327	0.176598		0.13183	1.33958	0.180382	0.298573
SLCO5A1	ENSG00000137571	protein_coding	25.8255	1.56797		0.192004	8.16634	3.17892e-16	5.92428e-14
AC108752.1	ENSG00000240241	lncRNA	4.74781	1.56672		0.51747	3.02764	0.0024647	0.00937596
PICALM	ENSG00000073921	protein_coding	5195.01	0.0110407		0.0446832	0.247087	0.804841	0.872865
NSF	ENSG00000073969	protein_coding	1477.42	0.074685		0.0460642	1.62132	0.104948	0.197141
SPATA12	ENSG00000186451	protein_coding	3.2257	1.56564		0.241807	6.47476	9.49625e-11	3.94421e-09
CLASP1	ENSG00000074054	protein_coding	1535.58	0.0212415		0.0499685	0.425098	0.670765	0.772933
MRPS34	ENSG00000074071	protein_coding	3321.51	-0.0022801		0.0773336	-0.0294839	0.976479	0.985644
AC122134.1	ENSG00000261298	lncRNA	0.579395	1.56541		0.372714	4.20003	2.66883e-05	0.000205132
CLNS1A	ENSG00000074201	protein_coding	3243.8	-0.0120574		0.0585069	-0.206085	0.836725	0.895381
CDX2	ENSG00000165556	protein_coding	7.29757	1.56427		0.290862	5.37806	7.52935e-08	1.28664e-06
NKX2-5	ENSG00000183072	protein_coding	2.86904	1.56297		0.420341	3.71834	0.000200539	0.00113828
PDZD3	ENSG00000172367	protein_coding	10.0457	1.56289		0.2299	6.79814	1.05977e-11	5.75915e-10
CDHR2	ENSG00000074276	protein_coding	1533.08	-0.0703213		0.250741	-0.280454	0.779129	0.854615
RUNDC3A	ENSG00000108309	protein_coding	23.434	1.56282		0.176644	8.84731	8.96545e-19	3.66811e-16
TSG101	ENSG00000074319	protein_coding	2625.16	0.0831688		0.0376435	2.20938	0.0271481	0.0675194
NCBP3	ENSG00000074356	protein_coding	944.828	0.0818355		0.0537438	1.5227	0.127834	0.229823
IGHV3-48	ENSG00000211964	IG_V_gene	36.7116	1.56249		0.304857	5.12531	2.9705e-07	4.2025e-06
PLEKHG4B	ENSG00000153404	protein_coding	49.0433	1.56213		0.262925	5.94134	2.82695e-09	7.54879e-08
MGLL	ENSG00000074416	protein_coding	5961.48	-0.141421		0.115221	-1.22738	0.219678	0.345932
NTN4	ENSG00000074527	protein_coding	652.656	0.155833		0.119718	1.30167	0.19303	0.313783
BCS1L	ENSG00000074582	protein_coding	1093.91	-0.00540913		0.0577428	-0.0936764	0.925366	0.953852
NUAK1	ENSG00000074590	protein_coding	788.848	0.131399		0.0815169	1.61192	0.106979	0.200027
DPP8	ENSG00000074603	protein_coding	847.367	0.062775		0.0521403	1.20396	0.228603	0.356564
SMIM23	ENSG00000185662	protein_coding	0.737712	1.56149		0.306189	5.09976	3.40089e-07	4.73239e-06
AC114811.2	ENSG00000260641	lncRNA	6.23394	1.5608		0.253263	6.16279	7.14755e-10	2.28587e-08
SCARF1	ENSG00000074660	protein_coding	427.741	-0.0750324		0.0698566	-1.07409	0.282781	0.417907
PKM	ENSG00000067225	protein_coding	8706.78	1.55955		0.140401	11.1078	1.14967e-28	4.09225e-25
IGHV3-75	ENSG00000254176	IG_V_pseudogene	0.60229	1.55944		0.479031	3.25539	0.00113235	0.0049082
ABCA12	ENSG00000144452	protein_coding	7.81388	1.55918		0.214511	7.26851	3.63474e-13	2.91393e-11
ZZEF1	ENSG00000074755	protein_coding	1189.92	-0.0765553		0.0623221	-1.22838	0.219304	0.345511
NOX3	ENSG00000074771	protein_coding	0.296954	0.666961		0.651683	1.02344	0.306098	0.44348
HOXB8	ENSG00000120068	protein_coding	4.57482	1.55888		0.249033	6.25975	3.85592e-10	1.34035e-08
SLC12A1	ENSG00000074803	protein_coding	111.003	-0.37347		0.342737	-1.08967	0.275859	0.410296
MYDGF	ENSG00000074842	protein_coding	6958.1	-0.0900144		0.0723123	-1.2448	0.213205	0.338256
ANO8	ENSG00000074855	protein_coding	474.596	0.158531		0.0889668	1.78191	0.0747639	0.151697
ARHGAP31-AS1	ENSG00000241155	lncRNA	2.35615	1.55757		0.248866	6.25869	3.88236e-10	1.34691e-08
KLC3	ENSG00000104892	protein_coding	37.6157	1.55511		0.254081	6.12053	9.32639e-10	2.87422e-08
TXK	ENSG00000074966	protein_coding	24.1195	0.172644		0.116324	1.48416	0.137767	0.243185
WSCD2	ENSG00000075035	protein_coding	3.96601	-0.103765		0.189115	-0.54869	0.583218	0.703145
KCNQ2	ENSG00000075043	protein_coding	2.61922	0.658619		0.293706	2.24244	0.0249329	0.0630228
VTCN1	ENSG00000134258	protein_coding	71.8857	1.55414		0.299807	5.18381	2.17393e-07	3.21617e-06
ACTR6	ENSG00000075089	protein_coding	722.466	0.0869344		0.0508373	1.71005	0.0872566	0.17096
TRPA1	ENSG00000104321	protein_coding	8.67217	1.55076		0.261759	5.92436	3.13513e-09	8.2358e-08
SRI	ENSG00000075142	protein_coding	1348.16	0.148801		0.0984799	1.51098	0.130794	0.233856
EIF4G3	ENSG00000075151	protein_coding	2015.5	-0.0225756		0.0638508	-0.353567	0.723663	0.813838
MMP1	ENSG00000196611	protein_coding	87.5942	1.54976		0.208017	7.45019	9.32066e-14	8.94255e-12
NPHS1	ENSG00000161270	protein_coding	7.27833	1.54847		0.287535	5.38534	7.23095e-08	1.24281e-06
AC090578.1	ENSG00000253553	lncRNA	2.91949	1.54805		0.46511	3.32836	0.000873603	0.00394118
OLFM1	ENSG00000130558	protein_coding	170.321	1.54544		0.193364	7.99236	1.32382e-15	2.16152e-13
AC087857.1	ENSG00000229642	lncRNA	1.0009	1.54501		0.556468	2.77646	0.00549548	0.0182201
ATP2C2-AS1	ENSG00000261286	lncRNA	2.16489	1.54473		0.250174	6.17462	6.63242e-10	2.14619e-08
KLKP1	ENSG00000197588	transcribed_unprocessed_pseudogene	0.948688	1.54402		0.631105	2.44654	0.0144236	0.0402035
CELSR1	ENSG00000075275	protein_coding	708.503	0.309031		0.135825	2.27521	0.0228934	0.0588368
LOXL1-AS1	ENSG00000261801	lncRNA	35.1167	1.5433		0.196191	7.8663	3.65273e-15	5.26393e-13
ZNF638	ENSG00000075292	protein_coding	3070.95	0.0630375		0.0359369	1.75412	0.0794106	0.158952
SLC25A40	ENSG00000075303	protein_coding	541.699	-0.12586		0.0616621	-2.04112	0.0412393	0.094808
TIMM21	ENSG00000075336	protein_coding	788.011	-0.0148194		0.0492663	-0.300802	0.763565	0.843888
RAB36	ENSG00000100228	protein_coding	54.0621	1.54235		0.186506	8.26971	1.34286e-16	2.71586e-14
FGF4	ENSG00000075388	protein_coding	1.24367	-0.379516		0.565055	-0.671644	0.50181	0.633568
UBE2U	ENSG00000177414	protein_coding	12.4654	1.54232		0.442374	3.48646	0.000489465	0.00242653
VPS9D1	ENSG00000075399	protein_coding	846.393	0.0469618		0.0703922	0.667145	0.50468	0.636099
ZNF37A	ENSG00000075407	protein_coding	598.685	0.0218749		0.0627503	0.348603	0.727387	0.816582
MARK3	ENSG00000075413	protein_coding	1596.73	0.0479201		0.0422442	1.13436	0.256644	0.389182
SLC25A3	ENSG00000075415	protein_coding	17857.9	-0.0902513		0.0533064	-1.69307	0.0904426	0.175678
FNDC3B	ENSG00000075420	protein_coding	3632.85	-0.0698242		0.0744715	-0.937597	0.348452	0.488255
SPINT1	ENSG00000166145	protein_coding	1538.01	1.54229		0.24294	6.34843	2.17529e-10	8.16768e-09
CACNG5	ENSG00000075429	protein_coding	0.238729	0.444074		0.569895	0.779221	0.43585
PRDM13	ENSG00000112238	protein_coding	0.486481	1.54115		0.527582	2.92115	0.0034874	0.0124833
FRYL	ENSG00000075539	protein_coding	877.643	-0.043657		0.0590433	-0.739407	0.45966	0.59527
TMEM131	ENSG00000075568	protein_coding	2165.91	-0.0826056		0.0504988	-1.63579	0.101883	0.192787
LINC01711	ENSG00000268941	lncRNA	1.79798	1.54041		0.311463	4.94572	7.5864e-07	9.56903e-06
ACTB	ENSG00000075624	protein_coding	126244	0.100184		0.056218	1.78207	0.0747379	0.151662
AC005381.1	ENSG00000267243	lncRNA	6.62044	1.54034		0.371821	4.1427	3.43241e-05	0.000255706
PLD1	ENSG00000075651	protein_coding	1347.04	-0.0367967		0.112119	-0.328193	0.742765	0.828048
ATP12A	ENSG00000075673	protein_coding	3.24595	1.04538		0.470864	2.22013	0.0264098	0.0660708
DNTT	ENSG00000107447	protein_coding	1.97526	1.53773		0.389316	3.94981	7.82119e-05	0.00051276
DLG1	ENSG00000075711	protein_coding	1768.82	-0.110993		0.0523029	-2.12213	0.033827	0.0808917
RAB7A	ENSG00000075785	protein_coding	8981.83	-0.00916677		0.0353908	-0.259016	0.795623	0.866114
AC116351.1	ENSG00000215246	lncRNA	44.311	1.53577		0.268048	5.72946	1.00751e-08	2.24701e-07
SEC31B	ENSG00000075826	protein_coding	216.327	-0.169958		0.103061	-1.6491	0.0991278	0.188566
SART3	ENSG00000075856	protein_coding	1513.16	0.0778006		0.0412224	1.88734	0.0591148	0.126045
CHL1	ENSG00000134121	protein_coding	151.291	1.53496		0.35061	4.37798	1.19786e-05	0.000104071
TUBA3D	ENSG00000075886	protein_coding	19.2916	0.431949		0.19072	2.26483	0.023523	0.0600734
CHIT1	ENSG00000133063	protein_coding	101.724	1.53473		0.233073	6.58477	4.55604e-11	2.07381e-09
EXOSC7	ENSG00000075914	protein_coding	1074.21	0.0995584		0.0574167	1.73396	0.0829248	0.16434
KIFAP3	ENSG00000075945	protein_coding	1330.94	0.051152		0.0674917	0.757901	0.44851	0.584999
MKRN2	ENSG00000075975	protein_coding	971.916	-0.0243603		0.0460039	-0.529527	0.59644	0.713455
SLC27A6	ENSG00000113396	protein_coding	0.752639	1.53421		0.441271	3.4768	0.000507434	0.00249822
REXO2	ENSG00000076043	protein_coding	1284.43	0.0475018		0.0582922	0.81489	0.415135	0.554995
BECN2	ENSG00000196289	protein_coding	1.62229	1.53395		0.315052	4.86887	1.12236e-06	1.33882e-05
CYS1	ENSG00000205795	protein_coding	98.493	1.5338		0.24649	6.22257	4.89081e-10	1.63617e-08
BAZ2A	ENSG00000076108	protein_coding	2438.37	0.131492		0.0590376	2.22727	0.0259296	0.0650845
AL356274.2	ENSG00000279511	TEC	0.852292	1.53277		0.564785	2.71391	0.00664945	0.0213078
MLH1	ENSG00000076242	protein_coding	1163.77	-0.0723467		0.0422462	-1.7125	0.0868046	0.170358
UNG	ENSG00000076248	protein_coding	1883.32	0.0860528		0.055294	1.55628	0.119642	0.218426
ST18	ENSG00000147488	protein_coding	7.25907	1.53235		0.231926	6.60705	3.92052e-11	1.82658e-09
IGLV3-29	ENSG00000253338	IG_V_pseudogene	1.10102	1.53203		0.380241	4.02909	5.59933e-05	0.000386031
RGS11	ENSG00000076344	protein_coding	30.0226	0.389407		0.176332	2.20837	0.0272188	0.0676573
GJA3	ENSG00000121743	protein_coding	8.14194	1.53183		0.238706	6.41722	1.38785e-10	5.55061e-09
PLXNA2	ENSG00000076356	protein_coding	1259.38	-0.0659045		0.0707591	-0.931393	0.35165	0.491633
SPAG5	ENSG00000076382	protein_coding	1405.68	0.15608		0.107104	1.45728	0.14504	0.253085
ANKRD13A	ENSG00000076513	protein_coding	1537.39	0.0147411		0.0575634	0.256085	0.797885	0.86786
TPD52	ENSG00000076554	protein_coding	2669.34	0.0212836		0.0882389	0.241204	0.809397	0.875965
LINC00488	ENSG00000214381	lncRNA	16.6845	1.53087		0.339241	4.51265	6.40226e-06	6.06247e-05
SLC6A10P	ENSG00000214617	transcribed_unprocessed_pseudogene	1.16377	1.53084		0.593145	2.58088	0.00985478	0.0294526
PAG1	ENSG00000076641	protein_coding	1000.68	-0.0357857		0.126429	-0.283049	0.777139	0.853405
MISP	ENSG00000099812	protein_coding	340.483	1.53064		0.323098	4.73739	2.16487e-06	2.37909e-05
ICAM3	ENSG00000076662	protein_coding	33.8988	0.322235		0.141727	2.27364	0.0229878	0.0589911
NT5C2	ENSG00000076685	protein_coding	533.337	-0.169037		0.104487	-1.61779	0.105709	0.198246
LINC02505	ENSG00000248215	lncRNA	2.08046	1.52984		0.556121	2.75091	0.00594299	0.0194217
IL22RA2	ENSG00000164485	protein_coding	1.55432	1.52909		0.343553	4.45081	8.55468e-06	7.7938e-05
MBNL3	ENSG00000076770	protein_coding	7971.93	0.00605539		0.139305	0.0434684	0.965328	0.97844
CAMSAP3	ENSG00000076826	protein_coding	2044.74	-0.15059		0.0823347	-1.82899	0.0674004	0.139825
AL118522.1	ENSG00000276223	lncRNA	1.11222	1.52903		0.37613	4.06517	4.79984e-05	0.000339258
XAB2	ENSG00000076924	protein_coding	2682.12	0.0070604		0.0588148	0.120045	0.904448	0.941092
LINC01250	ENSG00000234423	lncRNA	0.797708	1.52902		0.33603	4.55026	5.35794e-06	5.20797e-05
STXBP2	ENSG00000076944	protein_coding	1475.32	0.141964		0.0799067	1.77662	0.0756313	0.153056
MAP2K7	ENSG00000076984	protein_coding	1668.56	-0.0293537		0.0454611	-0.64569	0.51848	0.648396
NMRK2	ENSG00000077009	protein_coding	1.84426	0.155314		0.324693	0.478341	0.632408	0.743388
DLX5	ENSG00000105880	protein_coding	14.6304	1.52821		0.271993	5.61858	1.92538e-08	3.95465e-07
PRKCG	ENSG00000126583	protein_coding	1.70626	1.52819		0.262705	5.81714	5.98629e-09	1.43683e-07
ACTL6B	ENSG00000077080	protein_coding	8.29081	-0.244851		0.185717	-1.31841	0.187367	0.306749
LINC01522	ENSG00000237423	lncRNA	0.594942	1.52736		0.46583	3.27878	0.00104256	0.00457751
TOP2B	ENSG00000077097	protein_coding	3265.18	0.0367999		0.0472771	0.778388	0.43634	0.573881
COL11A2	ENSG00000204248	protein_coding	59.155	1.52709		0.157978	9.66647	4.18586e-22	3.13823e-19
FNDC11	ENSG00000125531	protein_coding	3.60349	1.52634		0.21447	7.11681	1.10453e-12	7.86312e-11
IGHV3-19	ENSG00000253883	IG_V_pseudogene	1.61007	1.52574		0.366866	4.15885	3.19848e-05	0.000240545
PPP1R12B	ENSG00000077157	protein_coding	941.78	-0.0224664		0.079076	-0.284111	0.776325	0.852924
RBM11	ENSG00000185272	protein_coding	2.64675	1.52444		0.268663	5.67419	1.39344e-08	2.98792e-07
GTF3C1	ENSG00000077235	protein_coding	2562.84	0.0251644		0.0469077	0.536466	0.591637	0.709713
IL4R	ENSG00000077238	protein_coding	2994.49	-0.125738		0.0825882	-1.52247	0.127892	0.229903
USP33	ENSG00000077254	protein_coding	1463.72	0.0805554		0.0526186	1.53093	0.125786	0.227057
PAK3	ENSG00000077264	protein_coding	46.1321	-0.118041		0.27302	-0.432353	0.665485	0.769297
ALDH3A1	ENSG00000108602	protein_coding	6487.8	1.52409		0.32101	4.74779	2.05652e-06	2.27264e-05
AC040174.2	ENSG00000269986	lncRNA	1.5034	1.52317		0.573658	2.65518	0.00792653	0.0246157
ITPR3	ENSG00000096433	protein_coding	595.428	1.52305		0.185274	8.2205	2.02651e-16	4.00743e-14
AC005083.1	ENSG00000233834	lncRNA	16.3351	1.52212		0.220053	6.91709	4.61008e-12	2.77189e-10
EXOSC5	ENSG00000077348	protein_coding	1234.23	0.183137		0.0807506	2.26793	0.0233332	0.0596698
IGKV1-39	ENSG00000242371	IG_V_gene	4.22941	1.51876		0.41451	3.66398	0.000248325	0.00136555
APBB1IP	ENSG00000077420	protein_coding	1106.88	0.203389		0.13436	1.51376	0.130086	0.232988
LRCH4	ENSG00000077454	protein_coding	390.909	-0.127219		0.0840626	-1.51339	0.130181	0.233112
FAM76B	ENSG00000077458	protein_coding	491.557	-0.0678457		0.073622	-0.921541	0.356768	0.497051
KRT79	ENSG00000185640	protein_coding	1.09321	1.51819		0.388462	3.90822	9.29785e-05	0.000592901
TYR	ENSG00000077498	protein_coding	1.0387	1.03579		0.648803	1.59646	0.110387	0.204988
ZNF488	ENSG00000265763	protein_coding	5.17812	1.51718		0.216721	7.00062	2.54834e-12	1.64326e-10
NKILA	ENSG00000278709	lncRNA	16.942	1.51693		0.180408	8.40836	4.15784e-17	9.80121e-15
AC243972.2	ENSG00000256081	processed_pseudogene	1.3747	1.51561		0.644912	2.35011	0.0187681	0.0499363
TCEAL5	ENSG00000204065	protein_coding	1.13738	1.51507		0.476905	3.17687	0.00148875	0.00616473
NAALAD2	ENSG00000077616	protein_coding	68.7021	0.0917446		0.176506	0.519781	0.603216	0.719247
JADE1	ENSG00000077684	protein_coding	1266.68	-0.145464		0.073257	-1.98567	0.0470701	0.105368
SLC25A43	ENSG00000077713	protein_coding	836.614	-0.131398		0.0747561	-1.75769	0.0788008	0.158027
UBE2A	ENSG00000077721	protein_coding	2095.95	0.120673		0.0530663	2.274	0.0229661	0.0589564
UTS2	ENSG00000049247	protein_coding	18.6568	1.51477		0.256949	5.89522	3.74174e-09	9.65124e-08
EN2	ENSG00000164778	protein_coding	15.0056	1.5133		0.34529	4.38268	1.17227e-05	0.000102322
SMC1B	ENSG00000077935	protein_coding	55.3413	0.328977		0.227415	1.44659	0.14801	0.257059
GOLGA7B	ENSG00000155265	protein_coding	204.908	1.51326		0.229361	6.59774	4.1746e-11	1.92481e-09
ITGA8	ENSG00000077943	protein_coding	100.288	0.172506		0.12973	1.32973	0.183608	0.302374
CST7	ENSG00000077984	protein_coding	193.02	0.34628		0.148268	2.3355	0.0195175	0.0515872
MAP2	ENSG00000078018	protein_coding	1115.59	-0.114595		0.15757	-0.727267	0.467062	0.602315
PIAS2	ENSG00000078043	protein_coding	694.678	-0.0474209		0.0473692	-1.00109	0.316782	0.45513
LINC01479	ENSG00000255772	lncRNA	1.11955	1.51296		0.366842	4.12428	3.71903e-05	0.000272778
GUSBP6	ENSG00000224458	transcribed_unprocessed_pseudogene	0.956995	1.51293		0.423103	3.57579	0.000349169	0.00182346
VAT1L	ENSG00000171724	protein_coding	147.504	1.51227		0.236278	6.40039	1.54984e-10	6.11604e-09
CYYR1-AS1	ENSG00000197934	lncRNA	0.689312	1.51198		0.341526	4.42715	9.54872e-06	8.58516e-05
KLF14	ENSG00000266265	protein_coding	1.17946	1.51188		0.353328	4.27898	1.87748e-05	0.000152438
NEBL	ENSG00000078114	protein_coding	336.318	0.419107		0.228667	1.83283	0.0668277	0.138888
ACER3	ENSG00000078124	protein_coding	556.174	0.137866		0.069011	1.99773	0.0457455	0.102999
UBE2K	ENSG00000078140	protein_coding	3531.25	-0.106057		0.0482087	-2.19996	0.0278097	0.0689022
PIK3C3	ENSG00000078142	protein_coding	893.509	-0.0439495		0.0445377	-0.986794	0.323744	0.462463
AC006270.1	ENSG00000264513	lncRNA	0.695649	1.5118		0.373945	4.04285	5.28058e-05	0.000368192
TIGAR	ENSG00000078237	protein_coding	245.203	0.031673		0.0812237	0.389948	0.696575	0.793452
AL669970.1	ENSG00000223795	lncRNA	0.548583	1.51162		0.447693	3.37647	0.000734221	0.00340871
SYNJ2	ENSG00000078269	protein_coding	1034.19	0.154081		0.0938187	1.64233	0.100522	0.190699
CACNA1I	ENSG00000100346	protein_coding	44.9904	1.51114		0.270604	5.58433	2.34598e-08	4.70982e-07
MMP12	ENSG00000262406	protein_coding	89.3906	1.51081		0.276027	5.47341	4.41462e-08	8.12924e-07
SPACA6P-AS	ENSG00000269959	lncRNA	1.04392	1.5105		0.303412	4.97837	6.41232e-07	8.25186e-06
RBFOX1	ENSG00000078328	protein_coding	1.24176	0.788421		0.349245	2.2575	0.0239766	0.0610302
GNB1	ENSG00000078369	protein_coding	9431.2	0.106217		0.0458826	2.31498	0.0206142	0.053989
ARHGEF38	ENSG00000236699	protein_coding	54.1533	1.50979		0.206264	7.31969	2.48553e-13	2.08662e-11
AP000696.1	ENSG00000231324	lncRNA	1.10901	1.50934		0.6362	2.37243	0.0176716	0.0475695
MLLT10	ENSG00000078403	protein_coding	997.93	-0.0973925		0.06607	-1.47408	0.14046	0.246775
PRSS2	ENSG00000275896	protein_coding	12.4001	1.50877		0.38701	3.89852	9.67809e-05	0.000613084
ADCYAP1R1	ENSG00000078549	protein_coding	23.9003	-0.371412		0.200179	-1.8554	0.0635385	0.133368
ZPLD1	ENSG00000170044	protein_coding	33.2193	1.50822		0.34823	4.33109	1.48374e-05	0.000124443
SPANXA2-OT1	ENSG00000277215	lncRNA	0.891092	1.50803		0.439458	3.43157	0.000600098	0.00287877
ITM2A	ENSG00000078596	protein_coding	339.75	0.0800481		0.14142	0.566033	0.571371	0.693485
NRDC	ENSG00000078618	protein_coding	5850.11	-0.0489904		0.0457548	-1.07071	0.284298	0.419499
VDAC3	ENSG00000078668	protein_coding	3203.21	0.103035		0.0738691	1.39484	0.163065	0.276395
PCM1	ENSG00000078674	protein_coding	3216.29	-0.187251		0.0804524	-2.32747	0.0199402	0.0525484
TNRC6C	ENSG00000078687	protein_coding	630.283	-0.0893826		0.0921597	-0.969866	0.332113	0.471317
CLSTN2-AS1	ENSG00000250433	lncRNA	0.425727	1.50786		0.540422	2.79015	0.0052683	0.0175964
GALNT5	ENSG00000136542	protein_coding	13.0196	1.505		0.256636	5.86435	4.5089e-09	1.13104e-07
MNX1	ENSG00000130675	protein_coding	34.062	1.50401		0.410293	3.66571	0.000246656	0.00135789
PKD2L2	ENSG00000078795	protein_coding	2.176	0.112912		0.164555	0.686165	0.492609	0.625291
SUN3	ENSG00000164744	protein_coding	3.22805	1.50262		0.278478	5.3958	6.82173e-08	1.18738e-06
SDF4	ENSG00000078808	protein_coding	7559.47	-0.121018		0.0561599	-2.15488	0.0311714	0.0757116
NELL1	ENSG00000165973	protein_coding	1.8712	1.50255		0.477085	3.14944	0.00163581	0.00667431
BPIFB2	ENSG00000078898	protein_coding	317.045	0.116659		0.332163	0.35121	0.725431	0.81508
TP73	ENSG00000078900	protein_coding	160.336	0.155419		0.163863	0.948467	0.342892	0.482745
TRIM63	ENSG00000158022	protein_coding	7.79703	1.50247		0.316865	4.74166	2.11971e-06	2.33306e-05
GUCA2A	ENSG00000197273	protein_coding	28.2457	1.50218		0.322519	4.65764	3.19854e-06	3.33095e-05
CLUL1	ENSG00000079101	protein_coding	11.4364	0.0225688		0.188281	0.119868	0.904588	0.941134
RUNX1T1	ENSG00000079102	protein_coding	66.0281	0.209807		0.134079	1.5648	0.11763	0.215476
NLGN1	ENSG00000169760	protein_coding	7.52378	1.50166		0.260111	5.77313	7.78101e-09	1.80316e-07
ADRA1D	ENSG00000171873	protein_coding	46.9071	1.49873		0.265577	5.64329	1.6683e-08	3.49656e-07
FKBP7	ENSG00000079150	protein_coding	263.825	-0.138525		0.0774703	-1.7881	0.0737592	0.15017
OSBPL6	ENSG00000079156	protein_coding	249.345	0.000660138		0.131102	0.0050353	0.995982	0.99744
AC005821.1	ENSG00000265702	lncRNA	1.15594	1.49819		0.307643	4.86991	1.11649e-06	1.33272e-05
XRCC5	ENSG00000079246	protein_coding	9102.12	0.00705561		0.0403528	0.174848	0.861199	0.912496
GADL1	ENSG00000144644	protein_coding	2.60023	1.49796		0.325708	4.59908	4.24352e-06	4.24531e-05
LINC01116	ENSG00000163364	lncRNA	38.4451	1.49558		0.196171	7.62385	2.4622e-14	2.82716e-12
MKNK1	ENSG00000079277	protein_coding	869.778	0.089671		0.043017	2.08455	0.0371105	0.0870306
TNS1	ENSG00000079308	protein_coding	4304.49	-0.00567645		0.0837931	-0.0677437	0.94599	0.966656
REXO1	ENSG00000079313	protein_coding	1120.06	0.036441		0.0612299	0.595151	0.551743	0.676801
SAR1A	ENSG00000079332	protein_coding	4179.16	-0.00117456		0.041374	-0.0283888	0.977352	0.986106
CDC14A	ENSG00000079335	protein_coding	135.33	0.151664		0.101583	1.493	0.135437	0.240048
RAPGEF3	ENSG00000079337	protein_coding	306.931	-0.150544		0.0953829	-1.57831	0.114495	0.211174
LUZP2	ENSG00000187398	protein_coding	17.9938	1.49486		0.281808	5.30452	1.12967e-07	1.83275e-06
GLIS1	ENSG00000174332	protein_coding	3.16655	1.49465		0.265008	5.64003	1.70022e-08	3.54536e-07
DUSP13	ENSG00000079393	protein_coding	7.68787	0.0664459		0.277831	0.239159	0.810982	0.877144
CIC	ENSG00000079432	protein_coding	2779.46	0.0641696		0.0545272	1.17684	0.23926	0.369297
LIPE	ENSG00000079435	protein_coding	107.825	0.0899526		0.133571	0.673442	0.500666	0.632611
SCAT1	ENSG00000267123	lncRNA	2.73684	1.49287		0.254411	5.86794	4.41239e-09	1.11153e-07
STAC	ENSG00000144681	protein_coding	48.5227	1.49276		0.236752	6.30517	2.87884e-10	1.03717e-08
OPHN1	ENSG00000079482	protein_coding	89.4532	0.0487249		0.12636	0.385603	0.699791	0.795994
KCNH3	ENSG00000135519	protein_coding	45.2027	1.49072		0.209105	7.12908	1.01041e-12	7.29525e-11
FOXF2	ENSG00000137273	protein_coding	24.975	1.49057		0.186488	7.99287	1.3183e-15	2.16152e-13
SCGN	ENSG00000079689	protein_coding	695.416	-0.505973		0.227884	-2.22031	0.0263975	0.0660542
AL450311.1	ENSG00000236154	lncRNA	0.736111	1.49054		0.338905	4.3981	1.09202e-05	9.5998e-05
TMEM61	ENSG00000143001	protein_coding	19.6795	1.48772		0.232969	6.38594	1.70349e-10	6.61961e-09
DDX1	ENSG00000079785	protein_coding	3803.61	0.0687437		0.0416889	1.64897	0.0991544	0.188597
DNM2	ENSG00000079805	protein_coding	4870.4	0.101895		0.050506	2.01749	0.0436443	0.0991903
EPB41L2	ENSG00000079819	protein_coding	1340.52	0.180394		0.093382	1.93179	0.053386	0.116488
RIMS1	ENSG00000079841	protein_coding	1.77772	0.254581		0.24286	1.04826	0.294519	0.430795
MOXD1	ENSG00000079931	protein_coding	221.724	0.451032		0.205218	2.19782	0.0279622	0.0691864
NTF4	ENSG00000225950	protein_coding	0.603716	1.48759		0.388794	3.82616	0.000130157	0.000786441
RABL2B	ENSG00000079974	protein_coding	307.342	0.0958979		0.0561068	1.7092	0.0874134	0.171167
KEAP1	ENSG00000079999	protein_coding	3836.61	-0.0837081		0.0554458	-1.50973	0.131113	0.234262
DDX43	ENSG00000080007	protein_coding	21.7241	0.456693		0.232236	1.9665	0.0492406	0.109313
PTPRH	ENSG00000080031	protein_coding	1854.15	-0.120933		0.150744	-0.802239	0.422415	0.561647
DCT	ENSG00000080166	protein_coding	12.0433	-0.186582		0.222733	-0.83769	0.402205	0.543052
SLC35C2	ENSG00000080189	protein_coding	2919.98	0.0583544		0.0490417	1.18989	0.234088	0.363192
CRYBG3	ENSG00000080200	protein_coding	184.956	-0.303374		0.159294	-1.90449	0.0568462	0.122181
CDH10	ENSG00000040731	protein_coding	5.63741	1.48748		0.49993	2.97538	0.00292625	0.0107938
TMEM155	ENSG00000164112	protein_coding	5.39714	1.48739		0.236727	6.28312	3.3184e-10	1.17298e-08
IGKV3-11	ENSG00000241351	IG_V_gene	881.12	1.48737		0.279005	5.33099	9.76775e-08	1.61563e-06
RIF1	ENSG00000080345	protein_coding	1321.39	0.0837077		0.0580149	1.44287	0.149058	0.258463
FAM183A	ENSG00000186973	protein_coding	14.1396	1.4873		0.288586	5.15375	2.55324e-07	3.69441e-06
SLC4A4	ENSG00000080493	protein_coding	1311.5	-0.221195		0.166683	-1.32704	0.184495	0.303274
NOS2P3	ENSG00000230528	transcribed_unprocessed_pseudogene	0.760424	1.48722		0.318415	4.67071	3.00164e-06	3.15451e-05
RDH8	ENSG00000080511	protein_coding	7.55051	0.808208		0.348783	2.31723	0.0204914	0.0537154
KCND2	ENSG00000184408	protein_coding	15.1059	1.48662		0.242388	6.13322	8.61178e-10	2.68421e-08
MID2	ENSG00000080561	protein_coding	294.837	-0.213721		0.103802	-2.05894	0.0395004	0.0915259
DNAAF6	ENSG00000080572	protein_coding	0.230112	-0.385924		0.419707	-0.919509	0.35783
MIR429	ENSG00000198976	miRNA	0.886267	1.48645		0.39235	3.78858	0.000151513	0.000894825
KAAG1	ENSG00000146049	protein_coding	33.5159	1.48604		0.215221	6.9047	5.03088e-12	2.9796e-10
MDFI	ENSG00000112559	protein_coding	168.332	1.4856		0.185743	7.99814	1.26313e-15	2.09122e-13
LINC02159	ENSG00000253417	lncRNA	12.4213	1.48559		0.322986	4.59955	4.23397e-06	4.23814e-05
CHRNA3	ENSG00000080644	protein_coding	6.10797	0.478178		0.269383	1.77509	0.0758834	0.153435
SLC6A2	ENSG00000103546	protein_coding	394.171	1.48513		0.444292	3.34268	0.000829732	0.00378188
CNOT4	ENSG00000080802	protein_coding	764.642	-0.0792955		0.0405037	-1.95773	0.0502612	0.111066
CXCL1	ENSG00000163739	protein_coding	465.78	1.48482		0.261331	5.68174	1.33332e-08	2.87284e-07
NLRP5	ENSG00000171487	protein_coding	0.641002	1.48438		0.442089	3.35765	0.000786084	0.00361181
CLDND1	ENSG00000080822	protein_coding	1304.42	0.0241844		0.0441613	0.547637	0.583941	0.703706
IRF4	ENSG00000137265	protein_coding	73.1204	1.48401		0.200077	7.41721	1.19614e-13	1.11166e-11
HSP90AA1	ENSG00000080824	protein_coding	35457.5	0.0751762		0.0649226	1.15794	0.24689	0.377867
GCNT3	ENSG00000140297	protein_coding	372.826	1.48394		0.225194	6.58963	4.40936e-11	2.01996e-09
AC023090.1	ENSG00000267015	lncRNA	13.1332	1.48336		0.336887	4.40313	1.06701e-05	9.42203e-05
IGSF9B	ENSG00000080854	protein_coding	6.17498	0.357855		0.184438	1.94025	0.0523492	0.114613
BICDL2	ENSG00000162069	protein_coding	63.9647	1.48285		0.32155	4.61156	3.99655e-06	4.02767e-05
LINC01549	ENSG00000232560	lncRNA	69.5462	1.4827		0.269753	5.49649	3.87414e-08	7.27322e-07
TMPRSS4	ENSG00000137648	protein_coding	17.6704	1.48203		0.228664	6.48125	9.09657e-11	3.79593e-09
PFKP	ENSG00000067057	protein_coding	939.656	1.48149		0.17175	8.62585	6.36203e-18	2.00404e-15
RSBN1	ENSG00000081019	protein_coding	428.27	-0.00127773		0.0564086	-0.0226513	0.981928	0.98879
MAGI3	ENSG00000081026	protein_coding	550.302	0.0289286		0.0826867	0.349858	0.726445	0.815756
ST6GALNAC5	ENSG00000117069	protein_coding	16.5737	1.48104		0.248573	5.95819	2.55042e-09	6.89311e-08
AFP	ENSG00000081051	protein_coding	12686.4	-0.508962		0.311803	-1.63232	0.102613	0.193787
COL4A4	ENSG00000081052	protein_coding	195.694	-0.273956		0.16395	-1.67097	0.0947274	0.181936
TFAP2A	ENSG00000137203	protein_coding	98.8949	1.4808		0.210084	7.04861	1.80718e-12	1.20462e-10
ADCY8	ENSG00000155897	protein_coding	32.7205	1.47986		0.399062	3.70834	0.000208625	0.00117582
CDH7	ENSG00000081138	protein_coding	2.57099	-0.736613		0.35645	-2.06653	0.0387788	0.0902117
IMPG2	ENSG00000081148	protein_coding	10.391	0.0391861		0.116473	0.336439	0.73654	0.823377
PCNP	ENSG00000081154	protein_coding	2723.01	0.0716396		0.03698	1.93725	0.0527144	0.11532
EXD2	ENSG00000081177	protein_coding	546.709	0.0750174		0.0586964	1.27806	0.201229	0.323754
ARG2	ENSG00000081181	protein_coding	195.646	-0.134945		0.179149	-0.753254	0.451297	0.587454
MEF2C	ENSG00000081189	protein_coding	592.789	0.126875		0.0850391	1.49196	0.13571	0.240391
TGFB2-AS1	ENSG00000232480	lncRNA	7.55408	1.47964		0.219586	6.73834	1.60211e-11	8.43078e-10
ISL1	ENSG00000016082	protein_coding	0.904306	1.47849		0.463114	3.1925	0.00141047	0.0058906
PKP1	ENSG00000081277	protein_coding	21.6017	0.319595		0.234957	1.36023	0.173758	0.290325
AC107886.1	ENSG00000255372	lncRNA	0.6133	1.47704		0.607791	2.43018	0.0150912	0.0417026
LINC00992	ENSG00000248663	lncRNA	24.3587	1.47449		0.284665	5.17975	2.22185e-07	3.28161e-06
TRPC3	ENSG00000138741	protein_coding	8.56756	1.47423		0.253052	5.82579	5.68444e-09	1.37271e-07
ZNF510	ENSG00000081386	protein_coding	263.23	-0.010886		0.0749275	-0.145288	0.884484	0.928039
LRP2	ENSG00000081479	protein_coding	119.023	0.613227		0.298857	2.05191	0.0401785	0.0928248
RASGEF1C	ENSG00000146090	protein_coding	3.70457	1.47354		0.220551	6.68116	2.37055e-11	1.17032e-09
JMJD4	ENSG00000081692	protein_coding	1068.43	0.0689519		0.0720586	0.956886	0.338625	0.478251
AL513318.2	ENSG00000269994	lncRNA	16.9215	1.47351		0.388801	3.78989	0.000150716	0.000891144
AQP2	ENSG00000167580	protein_coding	0.473525	1.47328		0.451724	3.26147	0.00110837	0.00482244
AC096656.1	ENSG00000279844	TEC	1.18775	1.47296		0.559433	2.63294	0.00846485	0.0259837
CLCNKB	ENSG00000184908	protein_coding	3.86449	1.47275		0.257995	5.70844	1.14016e-08	2.50365e-07
CADPS2	ENSG00000081803	protein_coding	1033.05	-0.0512285		0.0899101	-0.569775	0.568831	0.691278
PCDHB4	ENSG00000081818	protein_coding	35.706	0.107789		0.148062	0.727998	0.466615	0.601864
PCDHA6	ENSG00000081842	protein_coding	7.85093	0.180527		0.313972	0.574978	0.565306	0.688338
PCDHGA2	ENSG00000081853	protein_coding	130.162	0.0442078		0.204409	0.216271	0.828776	0.889849
AC106799.3	ENSG00000260763	lncRNA	1.0141	1.47231		0.462769	3.18151	0.00146509	0.00608303
CFTR	ENSG00000001626	protein_coding	162.534	1.47225		0.320867	4.58834	4.46795e-06	4.44361e-05
MEP1A	ENSG00000112818	protein_coding	417.255	1.4719		0.325334	4.52427	6.06032e-06	5.78179e-05
CST2	ENSG00000170369	protein_coding	20.3003	1.46995		0.256511	5.73055	1.00103e-08	2.23678e-07
KIF26B-AS1	ENSG00000232192	lncRNA	0.565748	1.46977		0.481247	3.05408	0.00225755	0.00872124
WDR70	ENSG00000082068	protein_coding	913.222	0.0866049		0.0491197	1.76314	0.077877	0.156577
SCRN1	ENSG00000136193	protein_coding	537.439	1.46905		0.157303	9.33897	9.72801e-21	5.77114e-18
MPP4	ENSG00000082126	protein_coding	3.52138	0.297465		0.143232	2.0768	0.0378197	0.0883484
TAS2R2P	ENSG00000203523	processed_pseudogene	0.721475	1.469		0.34365	4.27471	1.91386e-05	0.000155003
NPNT	ENSG00000168743	protein_coding	845.895	1.46831		0.184473	7.95948	1.72769e-15	2.70912e-13
PGR	ENSG00000082175	protein_coding	36.9223	0.2411		0.221426	1.08885	0.27622	0.410593
GPR1	ENSG00000183671	protein_coding	6.66788	1.46611		0.225732	6.49493	8.30746e-11	3.49119e-09
ME2	ENSG00000082212	protein_coding	986.634	-0.0219163		0.070563	-0.310592	0.756111	0.837939
C5orf22	ENSG00000082213	protein_coding	826.249	-0.037911		0.0500243	-0.757851	0.44854	0.584999
CCNT2	ENSG00000082258	protein_coding	1012.95	0.0280327		0.0582545	0.481211	0.630366	0.741601
FAM135A	ENSG00000082269	protein_coding	314.065	0.117939		0.0877789	1.3436	0.179079	0.296977
COL19A1	ENSG00000082293	protein_coding	3.01513	-0.1163		0.269424	-0.43166	0.665988	0.769686
OPRK1	ENSG00000082556	protein_coding	1.99946	1.46465		0.417643	3.50695	0.000453271	0.00227114
DLL3	ENSG00000090932	protein_coding	3.01971	1.4622		0.288957	5.06026	4.18685e-07	5.66874e-06
IGLV3-10	ENSG00000211669	IG_V_gene	64.101	1.46127		0.30156	4.84571	1.26158e-06	1.48597e-05
KCNK2	ENSG00000082482	protein_coding	10.3353	0.875651		0.376508	2.32572	0.0200335	0.0527434
AL591686.1	ENSG00000224525	lncRNA	1.00431	1.46075		0.470314	3.10591	0.00189694	0.00754262
PRAME	ENSG00000185686	protein_coding	471.348	1.45979		0.407275	3.58428	0.000338008	0.00177349
MEG9	ENSG00000223403	lncRNA	11.6055	1.45971		0.262109	5.56912	2.56034e-08	5.08567e-07
GEMIN5	ENSG00000082516	protein_coding	799.569	0.111428		0.0491886	2.26532	0.0234933	0.0600275
IGKC	ENSG00000211592	IG_C_gene	17237.9	1.45923		0.271502	5.37467	7.67248e-08	1.30796e-06
NFE2L1	ENSG00000082641	protein_coding	15194.8	-0.120019		0.0713457	-1.68221	0.0925273	0.178558
GIPR	ENSG00000010310	protein_coding	51.438	1.45907		0.192038	7.59782	3.01168e-14	3.37109e-12
GSK3B	ENSG00000082701	protein_coding	1819.84	-0.0767039		0.0420002	-1.82627	0.067809	0.140419
ITGB5	ENSG00000082781	protein_coding	7492.79	0.00634407		0.0685065	0.0926054	0.926217	0.954386
ERC1	ENSG00000082805	protein_coding	1231.03	-0.104692		0.0611259	-1.71273	0.0867629	0.170315
XPO1	ENSG00000082898	protein_coding	4626.88	-0.00714423		0.0429315	-0.16641	0.867834	0.916933
LINC01587	ENSG00000082929	lncRNA	15.3463	0.408741		0.299429	1.36507	0.172233	0.288445
AL356740.3	ENSG00000269376	lncRNA	2.07582	1.45778		0.342759	4.25309	2.10845e-05	0.000168161
EPN3	ENSG00000049283	protein_coding	18.9151	1.45755		0.204441	7.12946	1.00764e-12	7.29005e-11
PALB2	ENSG00000083093	protein_coding	406.543	0.0216438		0.0575069	0.376369	0.706643	0.801066
DOP1A	ENSG00000083097	protein_coding	385.814	-0.140634		0.0830554	-1.69326	0.0904063	0.175617
LYRM2	ENSG00000083099	protein_coding	1061.36	0.0834499		0.0513089	1.62642	0.10386	0.195583
LINC01436	ENSG00000231106	lncRNA	58.5552	1.45702		0.284291	5.1251	2.97382e-07	4.20386e-06
KAT6A	ENSG00000083168	protein_coding	1017.61	-0.0382692		0.0748642	-0.511181	0.609224	0.724293
TUT7	ENSG00000083223	protein_coding	1721.08	-0.0997213		0.0914519	-1.09042	0.275527	0.40999
ULK2	ENSG00000083290	protein_coding	316.64	0.107089		0.134481	0.796314	0.425849	0.564746
ANKRD18B	ENSG00000230453	protein_coding	9.11318	1.45656		0.290963	5.00598	5.55793e-07	7.276e-06
TNPO1	ENSG00000083312	protein_coding	2767.21	0.0965368		0.0489431	1.97243	0.0485606	0.1081
PLOD1	ENSG00000083444	protein_coding	11595.6	-0.112518		0.0794037	-1.41704	0.156471	0.26791
TBX5	ENSG00000089225	protein_coding	1.19349	1.45645		0.379288	3.83997	0.00012305	0.000750254
SPATA8	ENSG00000185594	lncRNA	0.621183	1.45589		0.463339	3.14217	0.00167702	0.00681588
AP3B2	ENSG00000103723	protein_coding	12.9231	1.45577		0.277676	5.2427	1.5824e-07	2.4715e-06
PIBF1	ENSG00000083535	protein_coding	422.086	0.0227367		0.062958	0.361141	0.717994	0.809355
TDRD3	ENSG00000083544	protein_coding	573.43	-0.0535939		0.0588318	-0.910968	0.362312	0.502494
AC000061.1	ENSG00000083622	lncRNA	0.659078	1.18317		0.551432	2.14563	0.0319029	0.0771665
NUFIP1	ENSG00000083635	protein_coding	276.194	0.0134444		0.0567153	0.237051	0.812617	0.878302
PDS5B	ENSG00000083642	protein_coding	890.003	-0.0755159		0.056043	-1.34746	0.177831	0.2955
HBE1	ENSG00000213931	protein_coding	3.70927	1.45575		0.356697	4.08119	4.48055e-05	0.000320667
AL445933.1	ENSG00000230638	processed_pseudogene	2.35363	1.45482		0.231722	6.27827	3.4235e-10	1.20653e-08
VWDE	ENSG00000146530	protein_coding	10.9648	1.45331		0.335087	4.33711	1.44371e-05	0.000121688
KLK7	ENSG00000169035	protein_coding	1.56907	1.45274		0.424126	3.42525	0.000614225	0.0029335
AC019069.1	ENSG00000272711	lncRNA	17.7288	1.45213		0.188529	7.70241	1.33526e-14	1.69745e-12
ZNF324	ENSG00000083812	protein_coding	280.526	-0.0606021		0.056229	-1.07777	0.281135	0.415988
ZNF671	ENSG00000083814	protein_coding	154.793	0.106441		0.111997	0.950393	0.341912	0.481804
ROR1	ENSG00000185483	protein_coding	89.7287	1.4518		0.193685	7.49566	6.5968e-14	6.61446e-12
ROR1-AS1	ENSG00000223949	lncRNA	1.4601	1.45115		0.3146	4.61269	3.97499e-06	4.00934e-05
MBOAT2	ENSG00000143797	protein_coding	123.912	1.45036		0.164644	8.80909	1.26163e-18	4.88129e-16
ZNF264	ENSG00000083844	protein_coding	639.724	0.114753		0.066592	1.72322	0.0848479	0.167433
RPS5	ENSG00000083845	protein_coding	24495.2	0.0723184		0.0954858	0.757373	0.448827	0.58526
FAT1	ENSG00000083857	protein_coding	6208.68	-0.167945		0.118426	-1.41815	0.156148	0.267515
YTHDC1	ENSG00000083896	protein_coding	1803.77	0.0143874		0.0392144	0.366889	0.713702	0.806167
CHMP2B	ENSG00000083937	protein_coding	1433.29	-0.0711066		0.0502442	-1.41522	0.157005	0.268565
AC096734.1	ENSG00000251517	lncRNA	1.78681	1.45015		0.37531	3.86389	0.000111597	0.000689518
SLC7A10	ENSG00000130876	protein_coding	39.3816	1.44954		0.311538	4.65283	3.27404e-06	3.39963e-05
ZMPSTE24	ENSG00000084073	protein_coding	2871.87	-0.0367633		0.0499678	-0.735739	0.461889	0.597346
STARD7	ENSG00000084090	protein_coding	5935.87	0.0262199		0.0410774	0.638305	0.523275	0.652501
NOA1	ENSG00000084092	protein_coding	802.8	0.100907		0.0542967	1.85845	0.0631058	0.132608
REST	ENSG00000084093	protein_coding	918.292	-0.0854219		0.0528689	-1.61573	0.106152	0.198893
TPRG1LP1	ENSG00000269097	processed_pseudogene	0.66147	1.44934		0.335093	4.3252	1.52392e-05	0.000127065
SSH1	ENSG00000084112	protein_coding	1329.99	-0.121607		0.0550023	-2.21094	0.0270399	0.0673113
LEFTY1	ENSG00000243709	protein_coding	59.3837	1.44761		0.226313	6.39653	1.5895e-10	6.23795e-09
ADRA2A	ENSG00000150594	protein_coding	157.112	1.44692		0.21185	6.82993	8.49568e-12	4.73987e-10
LINC01480	ENSG00000270164	lncRNA	27.766	1.44644		0.202839	7.13095	9.96749e-13	7.22592e-11
SLCO1A2	ENSG00000084453	protein_coding	309.961	-0.196193		0.180269	-1.08833	0.276448	0.410833
WBP11	ENSG00000084463	protein_coding	2562.34	0.0100914		0.0464508	0.21725	0.828014	0.889272
EIF3I	ENSG00000084623	protein_coding	7396.62	0.0941471		0.0629234	1.49622	0.134597	0.23888
AFAP1-AS1	ENSG00000272620	lncRNA	377.276	1.44457		0.329849	4.37947	1.18966e-05	0.000103613
CXCL6	ENSG00000124875	protein_coding	383.657	1.44426		0.325162	4.44168	8.92609e-06	8.09282e-05
TXLNA	ENSG00000084652	protein_coding	3485.98	-0.0100015		0.053842	-0.185756	0.852636	0.906228
PRPS1L1	ENSG00000229937	protein_coding	0.672551	1.44406		0.50286	2.87169	0.00408279	0.0141935
NCOA1	ENSG00000084676	protein_coding	1478.15	-0.0842637		0.0552841	-1.52419	0.12746	0.229301
AL022334.1	ENSG00000233388	processed_pseudogene	0.504666	1.44322		0.326511	4.42014	9.86392e-06	8.82842e-05
ZNF663P	ENSG00000215452	transcribed_unitary_pseudogene	1.27796	1.44264		0.326576	4.41747	9.98634e-06	8.91334e-05
LINC01933	ENSG00000254226	lncRNA	2.10428	1.44235		0.243851	5.91489	3.32097e-09	8.67279e-08
GAL	ENSG00000069482	protein_coding	10.0834	1.44104		0.335516	4.29498	1.74708e-05	0.000143124
DRP2	ENSG00000102385	protein_coding	5.66103	1.44088		0.208175	6.92148	4.46957e-12	2.69195e-10
C1orf195	ENSG00000204464	lncRNA	0.746367	1.43916		0.321473	4.47677	7.57804e-06	7.00624e-05
MAPRE3	ENSG00000084764	protein_coding	829.34	-0.15152		0.0800834	-1.89202	0.0584877	0.124955
FXYD2	ENSG00000137731	protein_coding	1103.83	1.43693		0.303292	4.73776	2.16096e-06	2.37552e-05
CD59	ENSG00000085063	protein_coding	11479.2	0.0301066		0.0720502	0.417856	0.676052	0.777012
CD82	ENSG00000085117	protein_coding	2052.96	-0.0354692		0.0858063	-0.413363	0.679341	0.779634
BCORL1	ENSG00000085185	protein_coding	631.999	0.156315		0.0933397	1.67469	0.0939959	0.180755
ATRX	ENSG00000085224	protein_coding	1393.16	-0.0358643		0.064905	-0.552567	0.58056	0.701009
AK6	ENSG00000085231	protein_coding	857.199	0.0569247		0.0515083	1.10516	0.269091	0.403059
FCN1	ENSG00000085265	protein_coding	157.215	0.121051		0.147017	0.823378	0.410293	0.550506
MYNN	ENSG00000085274	protein_coding	533.363	0.00755746		0.040028	0.188805	0.850246	0.904714
IGHV3-71	ENSG00000254056	IG_V_pseudogene	2.00941	1.43683		0.352567	4.07533	4.59485e-05	0.000327631
SCAMP1	ENSG00000085365	protein_coding	1139.76	-0.0426959		0.0609413	-0.700607	0.483549	0.617313
PREP	ENSG00000085377	protein_coding	1120.99	0.0278666		0.0546467	0.509941	0.610093	0.725096
HACE1	ENSG00000085382	protein_coding	176.51	0.213105		0.093008	2.29125	0.0219487	0.0568109
SEH1L	ENSG00000085415	protein_coding	1384.24	-0.0238589		0.0439181	-0.543259	0.586952	0.706044
APCDD1L	ENSG00000198768	protein_coding	4.37908	1.43635		0.276355	5.19749	2.01998e-07	3.02361e-06
WDFY1	ENSG00000085449	protein_coding	1221.84	-0.040788		0.0538798	-0.757018	0.449039	0.585478
OVGP1	ENSG00000085465	protein_coding	406.529	-0.222741		0.143853	-1.54838	0.12153	0.221101
CPLX2	ENSG00000145920	protein_coding	3252	1.43628		0.36183	3.96949	7.20268e-05	0.000477785
MAP3K4	ENSG00000085511	protein_coding	746.999	0.0406283		0.0547997	0.741396	0.458453	0.59414
LINC02046	ENSG00000242440	lncRNA	1.4283	1.43589		0.521756	2.75204	0.00592249	0.0193653
MUSTN1	ENSG00000272573	protein_coding	13.115	1.43587		0.21693	6.61901	3.61604e-11	1.70933e-09
ASCL5	ENSG00000232237	protein_coding	3.73078	1.43479		0.234594	6.11604	9.59265e-10	2.94862e-08
ITGB4	ENSG00000132470	protein_coding	970.432	1.43475		0.147864	9.70321	2.92162e-22	2.26076e-19
MAGEC3	ENSG00000165509	protein_coding	2.63406	1.43425		0.450518	3.18355	0.00145481	0.00604601
CPNE3	ENSG00000085719	protein_coding	3948.13	-0.133121		0.0654856	-2.03283	0.0420696	0.0963298
HES7	ENSG00000179111	protein_coding	1.51808	1.43405		0.268072	5.34951	8.81942e-08	1.47927e-06
CTTN	ENSG00000085733	protein_coding	6602.37	0.0157994		0.0590656	0.267488	0.789093	0.861377
WNT11	ENSG00000085741	protein_coding	200.656	-0.0378255		0.1956	-0.193382	0.84666	0.902382
REG3A	ENSG00000172016	protein_coding	5004.11	1.43357		0.459772	3.118	0.00182082	0.00730113
DDHD2	ENSG00000085788	protein_coding	618.54	0.0398067		0.0773527	0.514613	0.606823	0.722308
AC108868.1	ENSG00000231505	lncRNA	1.59779	1.43325		0.558844	2.56467	0.0103274	0.0306158
AL353593.2	ENSG00000270110	lncRNA	1.07892	1.4332		0.353774	4.05118	5.09598e-05	0.000356859
AP003721.1	ENSG00000256196	lncRNA	0.524419	1.43221		0.370631	3.86423	0.000111439	0.000688778
ARL9	ENSG00000196503	protein_coding	5.6658	1.42986		0.181881	7.86152	3.79506e-15	5.4251e-13
NEBL-AS1	ENSG00000231920	lncRNA	1.84355	1.42975		0.381806	3.7447	0.000180609	0.00104134
ATG16L1	ENSG00000085978	protein_coding	1050.81	-0.0469226		0.0390871	-1.20046	0.22996	0.358036
USP40	ENSG00000085982	protein_coding	1905.75	-0.0140256		0.0523666	-0.267835	0.788826	0.861164
POMGNT1	ENSG00000085998	protein_coding	3080.36	-0.0459715		0.0552278	-0.832398	0.405184	0.545791
FRMD5	ENSG00000171877	protein_coding	3.37073	1.42943		0.218446	6.54365	6.0035e-11	2.62847e-09
ACTN2	ENSG00000077522	protein_coding	386.989	1.42808		0.263548	5.41868	6.00402e-08	1.06166e-06
DNAJA1	ENSG00000086061	protein_coding	9312.17	0.00295922		0.0643005	0.0460217	0.963293	0.977264
HLA-DPA3	ENSG00000237398	unprocessed_pseudogene	2.01603	1.42661		0.271326	5.25794	1.4568e-07	2.29852e-06
CHMP5	ENSG00000086065	protein_coding	2108.08	0.0408208		0.0472019	0.864814	0.387141	0.527855
IGHV4-4	ENSG00000276775	IG_V_gene	6.82341	1.42562		0.371235	3.84021	0.000122928	0.000749762
GALNT14	ENSG00000158089	protein_coding	51.6558	1.42486		0.168646	8.4488	2.943e-17	7.27473e-15
OXTR	ENSG00000180914	protein_coding	58.0715	1.42484		0.158894	8.96722	3.04097e-19	1.32004e-16
IPO11	ENSG00000086200	protein_coding	668.819	-0.0758521		0.0413615	-1.83388	0.0666716	0.138611
OBP2A	ENSG00000122136	protein_coding	0.742198	1.42394		0.340887	4.17715	2.95188e-05	0.000224226
EIF2AK1	ENSG00000086232	protein_coding	8398.35	-0.0400378		0.0432511	-0.925705	0.354599	0.494727
IGHV3-53	ENSG00000211967	IG_V_gene	29.5613	1.42327		0.294031	4.84053	1.29492e-06	1.52222e-05
PRSS33	ENSG00000103355	protein_coding	0.527445	1.42306		0.430382	3.3065	0.0009447	0.00421915
SNX10	ENSG00000086300	protein_coding	1692.39	0.139351		0.119152	1.16953	0.242191	0.372517
SEPHS1	ENSG00000086475	protein_coding	2520.78	0.00531033		0.0436096	0.12177	0.903081	0.94011
MRPL28	ENSG00000086504	protein_coding	3389.84	-0.158731		0.0831877	-1.90811	0.0563769	0.12137
HBQ1	ENSG00000086506	protein_coding	1.26546	0.499276		0.352783	1.41525	0.156996	0.268565
ITPKC	ENSG00000086544	protein_coding	1566.78	0.0501662		0.0654062	0.766995	0.443084	0.579859
WNT6	ENSG00000115596	protein_coding	16.6635	1.42267		0.185821	7.65613	1.91614e-14	2.28875e-12
GSC	ENSG00000133937	protein_coding	3.9301	1.42259		0.26658	5.33644	9.47917e-08	1.57742e-06
AL590438.1	ENSG00000272235	lncRNA	1.4291	1.42221		0.34273	4.14967	3.32958e-05	0.000249193
CD1A	ENSG00000158477	protein_coding	8.7268	1.4212		0.205499	6.91585	4.65079e-12	2.79165e-10
AGR3	ENSG00000173467	protein_coding	5.13969	1.42044		0.410635	3.45914	0.000541903	0.00264233
ZFAND6	ENSG00000086666	protein_coding	2826.01	-0.0896328		0.0404118	-2.21799	0.0265556	0.0663686
IGDCC3	ENSG00000174498	protein_coding	42.0307	1.41969		0.325847	4.35692	1.31904e-05	0.000112891
TXLNG	ENSG00000086712	protein_coding	721.125	-0.00183175		0.054625	-0.0335332	0.973249	0.983644
C4BPAP2	ENSG00000232621	unprocessed_pseudogene	0.447626	1.41852		0.483204	2.93566	0.00332843	0.0120182
AC010307.4	ENSG00000250244	lncRNA	1.59779	1.41722		0.34355	4.12523	3.70365e-05	0.000271761
HUWE1	ENSG00000086758	protein_coding	6347.55	-0.0241444		0.0452959	-0.533037	0.594008	0.711448
ZW10	ENSG00000086827	protein_coding	685.228	-0.0791421		0.0431583	-1.83377	0.0666888	0.138632
ALG9	ENSG00000086848	protein_coding	440.139	0.00935883		0.0730281	0.128154	0.898027	0.937005
SLC25A24P1	ENSG00000241361	transcribed_unprocessed_pseudogene	4.477	1.41705		0.421383	3.36286	0.0007714	0.00355351
NOX4	ENSG00000086991	protein_coding	69.5816	0.136616		0.117102	1.16665	0.243353	0.373917
AL133371.3	ENSG00000259130	lncRNA	0.41915	1.41662		0.413795	3.42347	0.000618263	0.0029508
SPINK13	ENSG00000214510	protein_coding	2.17918	1.41641		0.261191	5.42289	5.86437e-08	1.04191e-06
C12orf75	ENSG00000235162	protein_coding	635.215	1.41468		0.177664	7.96266	1.68379e-15	2.66376e-13
HSD17B14	ENSG00000087076	protein_coding	1695.84	-0.203949		0.18101	-1.12673	0.259856	0.392846
TRIP6	ENSG00000087077	protein_coding	3434.47	-0.132801		0.0975144	-1.36187	0.17324	0.289691
ACHE	ENSG00000087085	protein_coding	323.246	0.278843		0.198946	1.4016	0.161035	0.27375
FTL	ENSG00000087086	protein_coding	546452	0.0557833		0.118252	0.471732	0.637118	0.747001
AC002401.4	ENSG00000276851	lncRNA	1.52133	1.41414		0.271321	5.21206	1.86751e-07	2.83108e-06
RAB6C-AS1	ENSG00000225449	transcribed_unprocessed_pseudogene	2.17328	1.41388		0.274389	5.15283	2.5659e-07	3.7082e-06
NLK	ENSG00000087095	protein_coding	1007.16	-0.0950979		0.046427	-2.04833	0.0405278	0.0935104
SCD5	ENSG00000145284	protein_coding	177.847	1.41367		0.179247	7.88669	3.10301e-15	4.54533e-13
ADAMTS2	ENSG00000087116	protein_coding	811.576	0.230093		0.160153	1.43671	0.150802	0.260724
AP005271.1	ENSG00000265554	lncRNA	1.86888	1.41364		0.414476	3.41066	0.000648055	0.00307076
TNFRSF17	ENSG00000048462	protein_coding	15.1725	1.41307		0.270165	5.23039	1.69153e-07	2.61101e-06
RSPO4	ENSG00000101282	protein_coding	10.5606	1.41171		0.244093	5.78348	7.31724e-09	1.70904e-07
PSMC5	ENSG00000087191	protein_coding	7050.01	-0.000321297		0.0685719	-0.00468555	0.996261	0.997635
CDH6	ENSG00000113361	protein_coding	464.485	1.41153		0.167524	8.42583	3.58192e-17	8.61475e-15
CETP	ENSG00000087237	protein_coding	284.922	0.104166		0.149518	0.69668	0.486003	0.619247
KRTAP1-1	ENSG00000188581	protein_coding	1.01814	1.41148		0.395895	3.56528	0.000363474	0.00188214
MT3	ENSG00000087250	protein_coding	27.4312	-0.301797		0.328611	-0.9184	0.358409	0.498741
DNAAF4	ENSG00000256061	protein_coding	5.76217	1.41082		0.166948	8.4507	2.89571e-17	7.20789e-15
HAGLR	ENSG00000224189	lncRNA	312.004	1.41065		0.228813	6.16509	7.04424e-10	2.26095e-08
OGFOD1	ENSG00000087263	protein_coding	1125.92	0.00391508		0.0483081	0.081044	0.935407	0.959912
SH3BP2	ENSG00000087266	protein_coding	1863.41	-0.0520049		0.0830818	-0.625948	0.531349	0.659347
ANGPTL5	ENSG00000187151	protein_coding	0.446726	1.41		0.434224	3.24716	0.00116562	0.0050326
ADD1	ENSG00000087274	protein_coding	6495.18	0.0360152		0.0474508	0.759001	0.447852	0.58438
IGHV3OR16-6	ENSG00000270864	IG_V_pseudogene	0.784262	1.40995		0.454342	3.10327	0.00191396	0.00760013
TXNDC16	ENSG00000087301	protein_coding	482.212	-0.0719222		0.0812418	-0.885286	0.376002	0.516436
RTRAF	ENSG00000087302	protein_coding	3583.38	0.0706627		0.0536028	1.31827	0.187414	0.306812
NID2	ENSG00000087303	protein_coding	264.357	0.17634		0.145275	1.21384	0.22481	0.351956
GMCL1	ENSG00000087338	protein_coding	958.098	0.101479		0.0658575	1.54088	0.123346	0.223583
SF3B2	ENSG00000087365	protein_coding	7582.43	0.000748511		0.0350311	0.021367	0.982953	0.989382
KLHL42	ENSG00000087448	protein_coding	681.598	0.123255		0.0708321	1.7401	0.0818406	0.162599
DIRAS2	ENSG00000165023	protein_coding	65.5438	1.40993		0.289205	4.87519	1.08702e-06	1.30277e-05
IGKV5-2	ENSG00000211599	IG_V_gene	5.54764	1.40991		0.375196	3.75778	0.000171425	0.000993684
AL355997.1	ENSG00000228689	lncRNA	1.05303	1.40939		0.3737	3.77146	0.000162298	0.000948448
PHACTR3	ENSG00000087495	protein_coding	4.51655	0.138156		0.202094	0.683621	0.494214	0.626792
ERGIC2	ENSG00000087502	protein_coding	1427.78	-0.0424602		0.0529034	-0.802599	0.422207	0.561517
DMKN	ENSG00000161249	protein_coding	537.445	1.40894		0.275433	5.11538	3.13112e-07	4.40348e-06
AURKA	ENSG00000087586	protein_coding	925.245	0.215828		0.110298	1.95677	0.0503742	0.111233
CASS4	ENSG00000087589	protein_coding	77.0425	-0.0802828		0.115208	-0.696852	0.485895	0.619176
PIR	ENSG00000087842	protein_coding	1535.69	0.177471		0.11195	1.58526	0.112906	0.208806
AAMDC	ENSG00000087884	protein_coding	1047.53	-0.117734		0.0977216	-1.20479	0.228283	0.356252
IGSF11	ENSG00000144847	protein_coding	4.70955	1.40877		0.260261	5.4129	6.20118e-08	1.09057e-06
METTL2A	ENSG00000087995	protein_coding	636.559	0.0332657		0.0527742	0.630341	0.528472	0.656738
MZB1	ENSG00000170476	protein_coding	265.311	1.4081		0.24277	5.80015	6.62542e-09	1.57221e-07
ALG6	ENSG00000088035	protein_coding	628.671	-0.0454227		0.0500842	-0.906928	0.364445	0.504705
AC011287.2	ENSG00000237713	lncRNA	0.454981	1.40772		0.596497	2.35997	0.0182763	0.0488653
GP6	ENSG00000088053	protein_coding	4.13658	-0.255469		0.1852	-1.37942	0.167764	0.282651
ATP1A4	ENSG00000132681	protein_coding	4.23623	1.40767		0.210254	6.69508	2.15547e-11	1.07758e-09
DDX18	ENSG00000088205	protein_coding	2236.25	-0.0743656		0.0471892	-1.5759	0.115048	0.21192
KHSRP	ENSG00000088247	protein_coding	5737.08	0.0746074		0.0481635	1.54904	0.121371	0.22087
AP001574.1	ENSG00000253217	lncRNA	0.475058	1.40534		0.477634	2.94229	0.00325796	0.0118081
MAPK15	ENSG00000181085	protein_coding	20.0053	1.40488		0.20589	6.82343	8.88937e-12	4.92095e-10
EDEM2	ENSG00000088298	protein_coding	2128.35	0.0120366		0.0498301	0.241552	0.809127	0.875806
C6orf132	ENSG00000188112	protein_coding	185.205	1.40417		0.247121	5.68212	1.33032e-08	2.86813e-07
REM1	ENSG00000088320	protein_coding	31.8522	0.248963		0.13485	1.84622	0.0648601	0.135606
AP000344.1	ENSG00000227755	transcribed_processed_pseudogene	3.83685	1.40417		0.31029	4.52534	6.02972e-06	5.75873e-05
FER1L4	ENSG00000088340	transcribed_unitary_pseudogene	161.675	0.156289		0.209202	0.747072	0.45502	0.590981
AL445070.1	ENSG00000230121	lncRNA	0.828024	1.40377		0.464143	3.02444	0.00249096	0.00945769
EPB41L1	ENSG00000088367	protein_coding	2422.57	0.239356		0.191797	1.24797	0.212043	0.336784
SLC15A1	ENSG00000088386	protein_coding	1164.51	-0.275681		0.175457	-1.57121	0.116134	0.213434
MIR378D2HG	ENSG00000264448	lncRNA	0.780947	1.40154		0.269573	5.1991	2.0026e-07	3.0039e-06
CHD5	ENSG00000116254	protein_coding	5.20021	1.40145		0.22117	6.33649	2.35053e-10	8.70624e-09
AL109763.1	ENSG00000228708	lncRNA	0.689199	1.40143		0.545549	2.56883	0.0102041	0.0302957
IL11	ENSG00000095752	protein_coding	9.35724	1.39982		0.203803	6.86847	6.48941e-12	3.74537e-10
C3orf18	ENSG00000088543	protein_coding	316.843	-0.0684659		0.0953724	-0.71788	0.472832	0.607575
COQ9	ENSG00000088682	protein_coding	2896.97	-0.0772613		0.0782901	-0.98686	0.323711	0.462435
AC103563.3	ENSG00000231331	unprocessed_pseudogene	1.64441	1.39878		0.393504	3.55467	0.000378449	0.0019461
KIF9	ENSG00000088727	protein_coding	182.803	-0.0601655		0.0774422	-0.776909	0.437213	0.574739
AC087045.3	ENSG00000278898	TEC	2.24323	1.39846		0.325323	4.29868	1.71821e-05	0.00014112
CRLS1	ENSG00000088766	protein_coding	5604.64	-0.141727		0.0858983	-1.64993	0.0989564	0.188391
DEFB127	ENSG00000088782	protein_coding	0.00194621	-0.176188		2.89306	-0.0609	0.951439
PPP1R13B	ENSG00000088808	protein_coding	928.422	0.0114627		0.0604856	0.189511	0.849692	0.904368
KCTD19	ENSG00000168676	protein_coding	1.94403	1.39779		0.240907	5.80222	6.54417e-09	1.55708e-07
AC024937.2	ENSG00000231464	processed_pseudogene	2.00825	1.3972		0.226865	6.15875	7.33227e-10	2.33446e-08
SIGLEC1	ENSG00000088827	protein_coding	501.929	0.141276		0.126778	1.11436	0.265127	0.398846
PPP1R2P2	ENSG00000234008	processed_pseudogene	0.584211	1.39684		0.457549	3.05287	0.00226662	0.00875181
NSFL1C	ENSG00000088833	protein_coding	3867.36	0.0186976		0.0522597	0.357783	0.720506	0.811537
SEMA6A	ENSG00000092421	protein_coding	795.008	1.39667		0.165667	8.43062	3.4384e-17	8.32583e-15
SHISA9	ENSG00000237515	protein_coding	9.8217	1.39619		0.309284	4.51427	6.35346e-06	6.02653e-05
ZNF343	ENSG00000088876	protein_coding	352.267	0.0600676		0.0538222	1.11604	0.264406	0.398002
EBF4	ENSG00000088881	protein_coding	466.759	0.325466		0.165562	1.96582	0.049319	0.109419
AC091931.1	ENSG00000278958	TEC	1.3105	1.39451		0.338632	4.11806	3.82068e-05	0.000279484
MAVS	ENSG00000088888	protein_coding	3553.82	0.0979911		0.0612754	1.59919	0.109778	0.204145
LZTS3	ENSG00000088899	protein_coding	900.187	0.051025		0.0891652	0.572252	0.567151	0.689802
IGKV2D-30	ENSG00000239571	IG_V_gene	0.881963	1.39379		0.540442	2.57899	0.00990907	0.0295876
XRN2	ENSG00000088930	protein_coding	2681.1	0.0052854		0.0518814	0.101875	0.918856	0.949837
KIZ	ENSG00000088970	protein_coding	744.231	0.0702976		0.0866261	0.811506	0.417075	0.556856
ROR2	ENSG00000169071	protein_coding	119.024	1.39353		0.194237	7.17435	7.265e-13	5.4904e-11
IGLV2-5	ENSG00000253234	IG_V_pseudogene	1.02697	1.3929		0.508856	2.73733	0.0061941	0.0201002
AC090921.1	ENSG00000214803	lncRNA	1.9266	1.39255		0.218955	6.35996	2.01805e-10	7.67334e-09
RPL6	ENSG00000089009	protein_coding	24197.7	0.125458		0.0711317	1.76375	0.0777745	0.156406
PCYT1B	ENSG00000102230	protein_coding	7.51604	1.3925		0.214919	6.4792	9.22096e-11	3.83883e-09
MAPKAPK5	ENSG00000089022	protein_coding	1083.95	0.0190064		0.0368649	0.515568	0.606156	0.721682
P2RX7	ENSG00000089041	protein_coding	406.094	-0.22849		0.118115	-1.93448	0.0530545	0.115928
ESF1	ENSG00000089048	protein_coding	779.425	-0.06913		0.0647524	-1.06761	0.285698	0.421093
AC026368.1	ENSG00000277840	lncRNA	6.08312	1.39232		0.199236	6.98828	2.78277e-12	1.77832e-10
ANAPC5	ENSG00000089053	protein_coding	4317.89	-0.0161557		0.0393531	-0.410531	0.681416	0.781361
KRT7	ENSG00000135480	protein_coding	2545.7	1.3922		0.258473	5.38625	7.19443e-08	1.23833e-06
SLC8B1	ENSG00000089060	protein_coding	1252.91	-0.106775		0.0768782	-1.38889	0.164866	0.278752
TMEM230	ENSG00000089063	protein_coding	5531.68	-0.110806		0.0513153	-2.15931	0.0308263	0.0750573
MIR181A2HG	ENSG00000224020	lncRNA	7.22308	1.39041		0.172481	8.06123	7.55283e-16	1.30506e-13
KDM2B	ENSG00000089094	protein_coding	904.926	0.0730812		0.0593466	1.23143	0.218162	0.344168
B4GALNT3	ENSG00000139044	protein_coding	110.263	1.39003		0.201061	6.9135	4.7285e-12	2.82401e-10
LHX5	ENSG00000089116	protein_coding	0.656173	0.675516		0.361778	1.86721	0.0618723	0.13054
TASP1	ENSG00000089123	protein_coding	220.937	0.0340907		0.0638262	0.534119	0.59326	0.710918
AC034213.1	ENSG00000250509	lncRNA	12.3002	1.39003		0.312878	4.44271	8.88308e-06	8.05793e-05
GCN1	ENSG00000089154	protein_coding	4087.66	-0.0101206		0.0477618	-0.211897	0.832188	0.892247
RPLP0	ENSG00000089157	protein_coding	56934.2	0.0649636		0.0822843	0.789503	0.429818	0.568307
PXN	ENSG00000089159	protein_coding	2435.44	0.0704256		0.044647	1.57739	0.114707	0.211487
SIRT4	ENSG00000089163	protein_coding	127.896	-0.022045		0.076083	-0.28975	0.772008	0.850157
RPH3A	ENSG00000089169	protein_coding	2.91684	-0.128884		0.169152	-0.761941	0.446095	0.582728
KIF16B	ENSG00000089177	protein_coding	661.313	-0.143231		0.0691512	-2.07127	0.0383339	0.0893345
AL139042.1	ENSG00000234426	lncRNA	3.87045	1.38968		0.525197	2.64601	0.00814471	0.0251882
ACP4	ENSG00000142513	protein_coding	18.4645	1.38965		0.241513	5.75393	8.71912e-09	1.98819e-07
LINC00316	ENSG00000237664	lncRNA	1.70125	1.38948		0.30153	4.60811	4.06345e-06	4.08468e-05
CHRNA7	ENSG00000175344	protein_coding	2.3885	1.38937		0.265813	5.22686	1.72411e-07	2.65211e-06
BRAP	ENSG00000089234	protein_coding	814.888	0.00468059		0.0350357	0.133595	0.893723	0.933809
KLHL30-AS1	ENSG00000279484	lncRNA	1.5144	1.38884		0.269912	5.14551	2.668e-07	3.84173e-06
STK32A	ENSG00000169302	protein_coding	9.83862	1.38844		0.203436	6.82493	8.79657e-12	4.88477e-10
DPEP1	ENSG00000015413	protein_coding	89.5297	1.38825		0.257163	5.39832	6.72679e-08	1.1743e-06
SPANXB1	ENSG00000227234	protein_coding	0.937566	1.38823		0.540171	2.56999	0.0101702	0.0302178
IGKV2OR22-3	ENSG00000253460	IG_V_pseudogene	0.710634	1.38807		0.435748	3.1855	0.00144505	0.00601385
ACTBL2	ENSG00000169067	protein_coding	1.4418	1.38774		0.349011	3.9762	7.00253e-05	0.00046642
OR5BA1P	ENSG00000255303	transcribed_unprocessed_pseudogene	0.898447	1.38767		0.344435	4.02883	5.60562e-05	0.00038639
FXYD3	ENSG00000089356	protein_coding	229.916	0.146062		0.259974	0.561834	0.574229	0.695821
HEPH	ENSG00000089472	protein_coding	216.383	0.279131		0.132576	2.10544	0.0352527	0.0835322
CDIP1	ENSG00000089486	protein_coding	2309.31	0.00280091		0.06877	0.0407287	0.967512	0.979733
CMTM1	ENSG00000089505	protein_coding	10.3421	0.249796		0.121615	2.05399	0.0399769	0.0924372
LINC01600	ENSG00000164385	lncRNA	2.08312	1.38626		0.236301	5.86651	4.45052e-09	1.11876e-07
TCN1	ENSG00000134827	protein_coding	7.91317	1.38586		0.336332	4.12051	3.78037e-05	0.000276877
DRD2	ENSG00000149295	protein_coding	1.13052	1.38474		0.337979	4.09713	4.18301e-05	0.000302508
RBM41	ENSG00000089682	protein_coding	341.104	-0.0591953		0.0643998	-0.919184	0.357999	0.498302
C1QL4	ENSG00000186897	protein_coding	19.5232	1.38459		0.251597	5.50322	3.72927e-08	7.04582e-07
LAG3	ENSG00000089692	protein_coding	240.537	0.188384		0.169907	1.10875	0.267538	0.401425
MLF2	ENSG00000089693	protein_coding	10385.5	-0.103335		0.0536216	-1.92711	0.0539658	0.117465
OTUB2	ENSG00000089723	protein_coding	121.074	0.134988		0.0950883	1.4196	0.155724	0.267003
DDX24	ENSG00000089737	protein_coding	4280.68	-0.0029289		0.0492807	-0.059433	0.952607	0.970635
ZBTB25	ENSG00000089775	protein_coding	400.322	-0.0158259		0.0578574	-0.273533	0.784444	0.858275
NECAP1	ENSG00000089818	protein_coding	899.221	-0.100192		0.0514981	-1.94554	0.0517098	0.11352
CPA1	ENSG00000091704	protein_coding	6.27647	1.38395		0.347215	3.98588	6.72317e-05	0.000450595
BX470102.1	ENSG00000238279	lncRNA	3.08756	1.38359		0.244475	5.65944	1.51866e-08	3.21384e-07
DHX32	ENSG00000089876	protein_coding	735.669	0.0279428		0.0959199	0.291313	0.770812	0.849234
RCOR1	ENSG00000089902	protein_coding	960.47	-0.0302252		0.0562731	-0.537117	0.591187	0.709412
GPATCH2L	ENSG00000089916	protein_coding	556.343	0.0437057		0.0589398	0.741531	0.458371	0.594077
LTBP4	ENSG00000090006	protein_coding	1745.56	-0.0343664		0.138187	-0.248694	0.803597	0.871915
BLVRB	ENSG00000090013	protein_coding	8188.62	-0.169963		0.0956489	-1.77695	0.0755764	0.152994
IGLV2-18	ENSG00000211664	IG_V_gene	11.8067	1.38228		0.306103	4.51574	6.30957e-06	5.99064e-05
KRT83	ENSG00000170523	protein_coding	1.7787	1.38226		0.365445	3.78239	0.000155332	0.000914497
PAPOLA	ENSG00000090060	protein_coding	5326.72	-0.00916659		0.0424114	-0.216135	0.828883	0.889931
CCNK	ENSG00000090061	protein_coding	187.188	-0.0858435		0.1151	-0.745819	0.455777	0.59164
AC144833.1	ENSG00000261426	lncRNA	4.63288	1.38166		0.499902	2.76386	0.00571226	0.018811
LPAR2	ENSG00000064547	protein_coding	228.711	1.3803		0.150432	9.17555	4.4928e-20	2.22113e-17
YPEL3	ENSG00000090238	protein_coding	1837.41	0.0895862		0.0734091	1.22037	0.222325	0.348974
MRPS33	ENSG00000090263	protein_coding	1872.29	-0.101719		0.0651936	-1.56026	0.118698	0.217104
NDUFB2	ENSG00000090266	protein_coding	4388.96	-0.0871112		0.0788152	-1.10526	0.269047	0.40301
NUDC	ENSG00000090273	protein_coding	6568.61	-0.0189472		0.0755525	-0.250781	0.801983	0.870827
MAEA	ENSG00000090316	protein_coding	1909.57	0.0828538		0.0479599	1.72756	0.0840666	0.166145
ICAM1	ENSG00000090339	protein_coding	2791.88	0.155939		0.132259	1.17904	0.238381	0.368296
ZNF860	ENSG00000197385	protein_coding	7.19644	1.37917		0.217739	6.33407	2.38785e-10	8.81695e-09
IRAK3	ENSG00000090376	protein_coding	137.327	0.0699403		0.131064	0.533636	0.593593	0.711095
PRRX2	ENSG00000167157	protein_coding	14.9263	1.37902		0.261896	5.26551	1.39802e-07	2.2166e-06
SI	ENSG00000090402	protein_coding	4.98185	-0.126681		0.489486	-0.258804	0.795786	0.866239
MUL1	ENSG00000090432	protein_coding	1461.97	-0.0433137		0.0523817	-0.826886	0.408301	0.548516
AP000943.3	ENSG00000280167	TEC	0.537531	1.37837		0.32685	4.21714	2.47426e-05	0.000193012
LINC00565	ENSG00000260910	lncRNA	2.99196	1.37825		0.239205	5.76179	8.32262e-09	1.91248e-07
DSC3	ENSG00000134762	protein_coding	9.88294	1.3773		0.284931	4.83379	1.33956e-06	1.57003e-05
ACP7	ENSG00000183760	protein_coding	2.24651	1.37574		0.233174	5.90005	3.63394e-09	9.3868e-08
DNAJB11	ENSG00000090520	protein_coding	5411.25	0.000809459		0.0580411	0.0139463	0.988873	0.993086
ASIC1	ENSG00000110881	protein_coding	156.747	1.3756		0.195786	7.02606	2.12441e-12	1.40034e-10
THPO	ENSG00000090534	protein_coding	785.65	-0.229074		0.100537	-2.27851	0.0226964	0.0584319
CHRD	ENSG00000090539	protein_coding	1892.86	0.184174		0.119994	1.53486	0.124817	0.225698
FLT3LG	ENSG00000090554	protein_coding	75.9124	0.0880447		0.0929224	0.947508	0.34338	0.483202
RAB11FIP3	ENSG00000090565	protein_coding	1765.25	-0.112028		0.0651524	-1.71947	0.085528	0.168411
EPHA10	ENSG00000183317	protein_coding	60.164	1.37538		0.273339	5.03178	4.85953e-07	6.44708e-06
ZNF268	ENSG00000090612	protein_coding	710.529	-0.14854		0.070249	-2.11448	0.0344742	0.0821099
GOLGA3	ENSG00000090615	protein_coding	2699.11	0.0722611		0.0463871	1.55778	0.119285	0.217933
RPS20P22	ENSG00000239218	transcribed_processed_pseudogene	1.49814	1.37514		0.273017	5.03684	4.73292e-07	6.29553e-06
CD209	ENSG00000090659	protein_coding	225.216	0.30402		0.139154	2.18478	0.028905	0.0711188
CERS4	ENSG00000090661	protein_coding	3744.64	-0.200466		0.10017	-2.00126	0.0453642	0.102309
MCOLN1	ENSG00000090674	protein_coding	1485.25	-0.00369499		0.0588852	-0.062749	0.949966	0.969078
USP48	ENSG00000090686	protein_coding	1329.28	0.0437263		0.044782	0.976426	0.328853	0.467791
AC010904.2	ENSG00000272002	lncRNA	1.14687	1.37501		0.24545	5.602	2.11888e-08	4.30981e-07
MSC	ENSG00000178860	protein_coding	755.358	1.37424		0.227547	6.03936	1.54729e-09	4.45959e-08
AARS1	ENSG00000090861	protein_coding	8034.44	-0.0921827		0.0631609	-1.45949	0.14443	0.252281
GLG1	ENSG00000090863	protein_coding	5038.49	0.0984178		0.0520532	1.89071	0.0586625	0.125265
ITGB6	ENSG00000115221	protein_coding	53.1314	1.37406		0.217518	6.31698	2.66726e-10	9.69777e-09
LRP8	ENSG00000157193	protein_coding	83.0659	1.37401		0.155659	8.82709	1.07434e-18	4.20232e-16
PCLO	ENSG00000186472	protein_coding	59.134	1.37338		0.305574	4.49442	6.97614e-06	6.53463e-05
RFLNA	ENSG00000178882	protein_coding	60.2442	1.37311		0.234428	5.85729	4.70484e-09	1.16947e-07
CACNG6	ENSG00000130433	protein_coding	0.654049	1.37235		0.351044	3.90934	9.25474e-05	0.000590469
CYP4F26P	ENSG00000226562	lncRNA	2.3178	1.37176		0.312589	4.38837	1.14204e-05	0.000100003
SOX11	ENSG00000176887	protein_coding	11.1855	1.37171		0.270668	5.06789	4.02246e-07	5.4795e-06
RBM27	ENSG00000091009	protein_coding	732.009	0.0240311		0.038603	0.622518	0.533601	0.661289
POU4F3	ENSG00000091010	protein_coding	0.911966	0.109036		0.211024	0.5167	0.605366	0.720934
OSBPL8	ENSG00000091039	protein_coding	1188.84	-0.0101913		0.0728094	-0.139973	0.888681	0.930563
DTX2	ENSG00000091073	protein_coding	620.987	0.134379		0.0616456	2.17986	0.0292676	0.0718469
NLRC4	ENSG00000091106	protein_coding	62.1224	0.182768		0.0788749	2.31719	0.0204932	0.0537154
PUS7	ENSG00000091127	protein_coding	554.88	0.0528307		0.069008	0.765574	0.44393	0.580688
LAMB4	ENSG00000091128	protein_coding	10.0929	0.0166461		0.143469	0.116026	0.907632	0.943115
NRCAM	ENSG00000091129	protein_coding	572.987	0.374958		0.2594	1.44548	0.148323	0.257489
TMEM130	ENSG00000166448	protein_coding	24.5324	1.37171		0.227009	6.04256	1.51692e-09	4.39182e-08
PLAAT5	ENSG00000168004	protein_coding	4.88256	1.37142		0.234803	5.84073	5.19727e-09	1.26971e-07
SLC26A3	ENSG00000091138	protein_coding	93.3184	0.396756		0.256456	1.54707	0.121846	0.221553
CT75	ENSG00000237732	transcribed_unprocessed_pseudogene	4.05962	1.36973		0.295923	4.62865	3.6805e-06	3.7581e-05
AP000757.1	ENSG00000254528	lncRNA	14.8852	1.36937		0.21033	6.51057	7.48679e-11	3.19152e-09
TXNL1	ENSG00000091164	protein_coding	3239.25	-0.097935		0.0532224	-1.84011	0.0657524	0.137013
SCIN	ENSG00000006747	protein_coding	44.0597	1.36927		0.19394	7.06026	1.66197e-12	1.12254e-10
SCN3B	ENSG00000166257	protein_coding	9.66995	1.36855		0.200389	6.82947	8.52269e-12	4.7475e-10
IGKV7-3	ENSG00000197794	IG_V_pseudogene	0.882462	1.36805		0.444822	3.0755	0.00210153	0.00821301
ITGA6	ENSG00000091409	protein_coding	3164.3	-0.0426937		0.0945931	-0.45134	0.651744	0.75863
PIMREG	ENSG00000129195	protein_coding	83.2628	1.36768		0.174202	7.8511	4.12415e-15	5.82537e-13
MAP3K20	ENSG00000091436	protein_coding	2000.36	-0.130739		0.0830156	-1.57487	0.115287	0.212284
SMPX	ENSG00000091482	protein_coding	56.5414	0.0776469		0.253035	0.306862	0.758949	0.840094
AL590560.3	ENSG00000272668	lncRNA	7.74137	1.36695		0.178228	7.66968	1.72421e-14	2.13102e-12
DIRAS1	ENSG00000176490	protein_coding	76.8676	1.36571		0.254176	5.37307	7.74077e-08	1.31602e-06
PHF21B	ENSG00000056487	protein_coding	1.39163	1.36543		0.334494	4.08207	4.46366e-05	0.000319621
CDV3	ENSG00000091527	protein_coding	5747.5	-0.0192827		0.0427586	-0.450966	0.652014	0.758743
AC239584.1	ENSG00000249942	lncRNA	0.888715	1.36535		0.397906	3.43132	0.000600646	0.00288101
ALKBH5	ENSG00000091542	protein_coding	3648.75	-0.094003		0.059209	-1.58765	0.112366	0.207992
AC004975.2	ENSG00000229660	lncRNA	1.27667	1.36521		0.276408	4.93909	7.84861e-07	9.85784e-06
NLRP1	ENSG00000091592	protein_coding	638.302	0.0142503		0.122904	0.115946	0.907695	0.943115
IGKV1-6	ENSG00000239855	IG_V_gene	73.5984	1.36441		0.302658	4.50809	6.54136e-06	6.17448e-05
SPAG7	ENSG00000091640	protein_coding	1801.63	0.00761912		0.0766232	0.0994362	0.920792	0.95112
FRAS1	ENSG00000138759	protein_coding	479.701	1.36282		0.255136	5.34155	9.21558e-08	1.54149e-06
ZFHX4	ENSG00000091656	protein_coding	510.313	-0.20627		0.116116	-1.77641	0.0756647	0.153115
SLC17A6	ENSG00000091664	protein_coding	0.184745	-0.626847		0.683551	-0.917044	0.359119
KCNA2	ENSG00000177301	protein_coding	2.16916	1.36264		0.285099	4.77953	1.75709e-06	1.98993e-05
ZC3HC1	ENSG00000091732	protein_coding	888.198	0.0202849		0.0513807	0.394796	0.692994	0.790613
AC010275.1	ENSG00000248268	lncRNA	0.664625	1.36235		0.442997	3.0753	0.00210289	0.00821652
P2RY4	ENSG00000186912	protein_coding	2.37476	1.36208		0.287613	4.73581	2.18186e-06	2.39406e-05
OFCC1	ENSG00000181355	transcribed_unitary_pseudogene	3.68968	1.36119		0.466213	2.91968	0.00350395	0.0125325
IGKV3-20	ENSG00000239951	IG_V_gene	893.937	1.35986		0.279332	4.86827	1.12582e-06	1.3425e-05
AL138760.1	ENSG00000235939	lncRNA	1.74397	1.35974		0.369874	3.67623	0.000236708	0.00130914
AC104809.2	ENSG00000233392	lncRNA	48.8523	1.35972		0.254842	5.33555	9.5254e-08	1.58364e-06
LINC01122	ENSG00000233723	lncRNA	1.11036	1.35961		0.303888	4.47404	7.67544e-06	7.08525e-05
PSME1	ENSG00000092010	protein_coding	9738.01	-0.036324		0.0666263	-0.54519	0.585623	0.705089
PPP2R3C	ENSG00000092020	protein_coding	561.168	0.0303956		0.0480559	0.632506	0.527056	0.655574
HAUS4	ENSG00000092036	protein_coding	917.24	0.0832003		0.0962954	0.864012	0.387581	0.528298
JPH4	ENSG00000092051	protein_coding	19.5017	0.127987		0.135613	0.943769	0.345288	0.485101
RPSAP52	ENSG00000241749	transcribed_processed_pseudogene	1.23238	1.35934		0.297755	4.5653	4.98787e-06	4.88696e-05
CEBPE	ENSG00000092067	protein_coding	1.99112	0.349338		0.180941	1.93067	0.0535242	0.116718
AC005544.1	ENSG00000264491	lncRNA	0.82519	1.35912		0.365773	3.71576	0.000202597	0.0011477
BACE2	ENSG00000182240	protein_coding	1882.49	1.35742		0.204616	6.63397	3.26774e-11	1.56338e-09
GPC4	ENSG00000076716	protein_coding	391.833	1.35662		0.20512	6.6138	3.74568e-11	1.76359e-09
RNF31	ENSG00000092098	protein_coding	503.169	-0.0478725		0.0796543	-0.601003	0.547838	0.673213
SCFD1	ENSG00000092108	protein_coding	1693.26	-0.0614553		0.040384	-1.52177	0.128066	0.230134
G2E3	ENSG00000092140	protein_coding	330.454	0.101174		0.0639817	1.58129	0.113812	0.210175
AL031429.2	ENSG00000269933	lncRNA	1.00471	1.35631		0.3251	4.17198	3.01964e-05	0.000228689
FOXO6-AS1	ENSG00000229901	lncRNA	2.15845	1.35604		0.301532	4.49716	6.88663e-06	6.46017e-05
RPGRIP1	ENSG00000092200	protein_coding	40.2561	-0.255761		0.109663	-2.33226	0.0196871	0.0519893
SUPT16H	ENSG00000092201	protein_coding	2901.66	0.0874035		0.0454057	1.92495	0.054236	0.11783
TOX4	ENSG00000092203	protein_coding	2311.74	0.00375562		0.0343768	0.109249	0.913005	0.946066
AC079466.1	ENSG00000266976	lncRNA	968.956	1.35598		0.368692	3.67782	0.000235239	0.00130281
LINC00917	ENSG00000168367	lncRNA	0.857652	1.35518		0.555096	2.44135	0.0146325	0.0406685
TINF2	ENSG00000092330	protein_coding	1460.48	-0.0179952		0.042258	-0.42584	0.670225	0.772606
DAZL	ENSG00000092345	protein_coding	0.876821	0.218729		0.340489	0.642396	0.520616	0.650191
TBL1Y	ENSG00000092377	protein_coding	12.4938	-0.246437		0.367627	-0.670344	0.502638	0.634335
HECW2-AS1	ENSG00000229056	lncRNA	6.9313	1.35496		0.205187	6.60353	4.01486e-11	1.86322e-09
TGFA	ENSG00000163235	protein_coding	274.831	1.35457		0.187757	7.21447	5.41445e-13	4.21723e-11
ACTBP8	ENSG00000220267	processed_pseudogene	19.5426	1.35397		0.303949	4.45461	8.40461e-06	7.66689e-05
WDR76	ENSG00000092470	protein_coding	318.31	0.251471		0.117888	2.13313	0.0329139	0.0791603
CAPN3	ENSG00000092529	protein_coding	51.1573	-0.255475		0.140548	-1.81772	0.0691075	0.142503
SNAP23	ENSG00000092531	protein_coding	1327.9	-0.0915457		0.0458476	-1.99674	0.0458537	0.103183
HS3ST5	ENSG00000249853	protein_coding	1.70188	1.35339		0.464293	2.91494	0.00355759	0.0126785
PHGDH	ENSG00000092621	protein_coding	3572.21	-0.177795		0.159567	-1.11423	0.26518	0.398846
COL9A3	ENSG00000092758	protein_coding	254.37	0.00812069		0.195722	0.041491	0.966904	0.979313
AL359881.1	ENSG00000269978	lncRNA	4.99633	1.35245		0.299796	4.51123	6.44527e-06	6.09348e-05
MYL6	ENSG00000092841	protein_coding	26533.4	0.0432075		0.0653579	0.661091	0.508554	0.639668
AGO1	ENSG00000092847	protein_coding	1012.02	-0.0556849		0.0560799	-0.992957	0.320731	0.45938
ZDHHC22	ENSG00000177108	protein_coding	1.17784	1.35188		0.32175	4.20166	2.64962e-05	0.000203877
AC015921.1	ENSG00000262884	lncRNA	0.604005	1.35112		0.425163	3.1779	0.00148348	0.00614852
RFFL	ENSG00000092871	protein_coding	1684.12	-0.152574		0.084721	-1.8009	0.0717182	0.146848
GRAMD4P3	ENSG00000278301	processed_pseudogene	0.555397	1.34945		0.440093	3.06629	0.00216731	0.00842474
IGKV4-1	ENSG00000211598	IG_V_gene	770.616	1.34937		0.283762	4.75529	1.98163e-06	2.19876e-05
DPYSL2	ENSG00000092964	protein_coding	1754.08	0.055996		0.0973424	0.575247	0.565124	0.68823
NCEH1	ENSG00000144959	protein_coding	532.42	1.34923		0.138492	9.74232	1.98955e-22	1.64693e-19
AC245100.3	ENSG00000228626	unprocessed_pseudogene	28.4682	1.34797		0.437147	3.08357	0.0020453	0.00803913
NUP50	ENSG00000093000	protein_coding	1919.1	-0.0869328		0.0553226	-1.57138	0.116094	0.213405
IGHV3-76	ENSG00000253247	IG_V_pseudogene	0.778611	1.3477		0.457505	2.94577	0.00322151	0.0116938
COMT	ENSG00000093010	protein_coding	6627.31	-0.23067		0.101224	-2.27881	0.0226786	0.058403
ADA2	ENSG00000093072	protein_coding	1496.02	0.0431813		0.120282	0.358999	0.719595	0.810801
AC016026.1	ENSG00000093100	lncRNA	6.45379	-0.260186		0.154295	-1.68629	0.0917398	0.177481
VNN3	ENSG00000093134	protein_coding	763.15	-0.252522		0.177698	-1.42108	0.155294	0.266523
KCNMB4	ENSG00000135643	protein_coding	115.462	1.34745		0.156021	8.63632	5.80526e-18	1.86161e-15
SPP1	ENSG00000118785	protein_coding	34596.9	1.3473		0.257313	5.23606	1.64042e-07	2.5487e-06
[truncated: 54,494 more rows]
