# Supplementary material for: Comprehensive analysis of the prognostic value and functions of prefoldins in hepatocellular carcinoma
Source: Front Mol Biosci. 2022 Nov 11;9:957001. doi: 10.3389/fmolb.2022.957001 (PMC9691963; doi:10.3389/fmolb.2022.957001)
Supplement: Supplementary file 12 [file Table5.XLSX]

## Sheet: Sheet 1
gene_name	gene_id	gene_biotype	baseMean	log2FoldChange	lfcSE	stat	pvalue	padj
TSPAN6	ENSG00000000003	protein_coding	5116.82	-0.183435	0.0825869	-2.22111	0.0263432	0.0599352
TNMD	ENSG00000000005	protein_coding	3.16935	-0.605092	0.258057	-2.3448	0.0190374	0.0457691
DPM1	ENSG00000000419	protein_coding	1265.63	0.0150911	0.0480216	0.314257	0.753326	0.827893
SCYL3	ENSG00000000457	protein_coding	697.079	0.0586088	0.0577165	1.01546	0.309886	0.430623
C1orf112	ENSG00000000460	protein_coding	337.432	0.122962	0.106527	1.15428	0.248385	0.363538
FGR	ENSG00000000938	protein_coding	231.761	0.184249	0.113699	1.62049	0.105126	0.185273
CFH	ENSG00000000971	protein_coding	62028.1	-0.040419	0.120396	-0.335716	0.737085	0.815103
FUCA2	ENSG00000001036	protein_coding	3980.29	0.230861	0.072777	3.17217	0.00151303	0.00531703
GCLC	ENSG00000001084	protein_coding	4881.32	-0.303479	0.0919497	-3.30049	0.000965158	0.00360946
NFYA	ENSG00000001167	protein_coding	1053.85	0.0289154	0.0689843	0.41916	0.675099	0.765535
STPG1	ENSG00000001460	protein_coding	188.889	0.0734574	0.0835889	0.878794	0.379513	0.501681
NIPAL3	ENSG00000001461	protein_coding	477.211	-0.241896	0.0632887	-3.82211	0.000132316	0.000644919
LAS1L	ENSG00000001497	protein_coding	2100.87	0.160463	0.0538009	2.98253	0.00285879	0.00918068
ENPP4	ENSG00000001561	protein_coding	811.334	-0.217351	0.113577	-1.91369	0.0556602	0.110813
SEMA3F	ENSG00000001617	protein_coding	1026.2	0.137481	0.0700288	1.96321	0.0496214	0.101027
CFTR	ENSG00000001626	protein_coding	171.62	-2.33721	0.313909	-7.4455	9.65782e-14	5.01854e-12
ANKIB1	ENSG00000001629	protein_coding	1053.72	-0.471407	0.0685429	-6.87755	6.08911e-12	1.95263e-10
CYP51A1	ENSG00000001630	protein_coding	541.49	-0.73368	0.117519	-6.2431	4.2899e-10	8.7758e-09
KRIT1	ENSG00000001631	protein_coding	771.093	-0.461917	0.0628516	-7.34933	1.99209e-13	9.55641e-12
RAD52	ENSG00000002016	protein_coding	223.909	-0.196224	0.065093	-3.01452	0.00257386	0.00840731
MYH16	ENSG00000002079	transcribed_unitary_pseudogene	6.19885	-0.314804	0.151152	-2.08269	0.0372795	0.0798703
BAD	ENSG00000002330	protein_coding	1776.42	0.307955	0.0721565	4.26787	1.97345e-05	0.000121237
LAP3	ENSG00000002549	protein_coding	5775.82	-0.411027	0.0925515	-4.44107	8.95141e-06	6.07253e-05
CD99	ENSG00000002586	protein_coding	8825.45	0.169182	0.0675469	2.50467	0.0122567	0.0316878
HS3ST1	ENSG00000002587	protein_coding	95.0662	-0.506902	0.141196	-3.59006	0.000330605	0.00143826
AOC1	ENSG00000002726	protein_coding	116.384	-1.04935	0.244376	-4.29402	1.7547e-05	0.00010948
WNT16	ENSG00000002745	protein_coding	3.90202	-0.276625	0.209334	-1.32146	0.18635	0.291322
HECW1	ENSG00000002746	protein_coding	31.1365	0.503325	0.20944	2.4032	0.0162524	0.0400514
MAD1L1	ENSG00000002822	protein_coding	1593.34	0.0567422	0.0891583	0.63642	0.524503	0.640097
LASP1	ENSG00000002834	protein_coding	12182.1	0.013508	0.0592433	0.228008	0.81964	0.876602
SNX11	ENSG00000002919	protein_coding	960.863	0.200289	0.0491435	4.07559	4.58974e-05	0.00025483
TMEM176A	ENSG00000002933	protein_coding	37574.8	0.220479	0.114041	1.93334	0.0531946	0.106849
M6PR	ENSG00000003056	protein_coding	1408.79	-0.430754	0.0798315	-5.39579	6.82219e-08	7.941e-07
KLHL13	ENSG00000003096	protein_coding	248.234	-0.590348	0.139414	-4.23449	2.29069e-05	0.000138372
CYP26B1	ENSG00000003137	protein_coding	141.285	0.849782	0.231338	3.67334	0.000239399	0.00108553
ICA1	ENSG00000003147	protein_coding	717.115	0.249458	0.144154	1.73049	0.083542	0.153933
DBNDD1	ENSG00000003249	protein_coding	1733.13	0.122834	0.144281	0.851357	0.394571	0.517284
ALS2	ENSG00000003393	protein_coding	1376.44	-0.217252	0.0560299	-3.87743	0.000105566	0.000529617
CASP10	ENSG00000003400	protein_coding	613.199	-0.215922	0.0592392	-3.64493	0.000267469	0.0011968
CFLAR	ENSG00000003402	protein_coding	3620.75	-0.181465	0.0406708	-4.46181	8.12696e-06	5.56306e-05
TFPI	ENSG00000003436	protein_coding	12875.9	-0.0311627	0.123512	-0.252306	0.800805	0.862907
NDUFAF7	ENSG00000003509	protein_coding	525.868	0.0076803	0.0453763	0.169258	0.865594	0.909195
RBM5	ENSG00000003756	protein_coding	2051.83	0.0290498	0.0426506	0.681112	0.495801	0.615128
MTMR7	ENSG00000003987	protein_coding	205.196	0.550289	0.189027	2.91116	0.00360091	0.011207
SLC7A2	ENSG00000003989	protein_coding	8565.18	-0.807126	0.146004	-5.52811	3.23694e-08	4.04693e-07
ARF5	ENSG00000004059	protein_coding	4886.92	0.262303	0.0561793	4.66903	3.02629e-06	2.3291e-05
SARM1	ENSG00000004139	protein_coding	158.415	-0.323102	0.100783	-3.20592	0.0013463	0.00479839
POLDIP2	ENSG00000004142	protein_coding	10391.8	0.0853304	0.0532612	1.60211	0.109131	0.190903
PLXND1	ENSG00000004399	protein_coding	3903.53	0.184831	0.0822393	2.24747	0.0246098	0.0565881
AK2	ENSG00000004455	protein_coding	5018.93	0.029597	0.056692	0.522066	0.601624	0.706177
CD38	ENSG00000004468	protein_coding	214.644	-0.000966136	0.173483	-0.00556906	0.995557	0.997387
FKBP4	ENSG00000004478	protein_coding	6294.44	0.333938	0.0718305	4.64898	3.33587e-06	2.53502e-05
KDM1A	ENSG00000004487	protein_coding	1789.03	0.21855	0.0540997	4.03977	5.35045e-05	0.00029134
RBM6	ENSG00000004534	protein_coding	2022.14	0.132995	0.0509672	2.60943	0.00906936	0.0245792
CAMKK1	ENSG00000004660	protein_coding	84.9462	0.0305231	0.108542	0.28121	0.778549	0.847139
RECQL	ENSG00000004700	protein_coding	461.732	-0.555141	0.0914481	-6.07056	1.27464e-09	2.25726e-08
VPS50	ENSG00000004766	protein_coding	635.07	-0.204668	0.0500413	-4.08999	4.3139e-05	0.000241778
HSPB6	ENSG00000004776	protein_coding	530.288	0.0175632	0.174389	0.100713	0.919778	0.947257
ARHGAP33	ENSG00000004777	protein_coding	287.926	0.327046	0.0925948	3.53201	0.000412407	0.00173723
NDUFAB1	ENSG00000004779	protein_coding	2810.93	0.210904	0.0734321	2.87209	0.00407761	0.0124607
PDK4	ENSG00000004799	protein_coding	7580.86	-1.04319	0.16888	-6.1771	6.52888e-10	1.25213e-08
SLC22A16	ENSG00000004809	protein_coding	3.37054	0.389401	0.21504	1.81082	0.070168	0.133685
ZMYND10	ENSG00000004838	protein_coding	41.0989	0.0544837	0.123364	0.441648	0.658744	0.752906
ABCB5	ENSG00000004846	protein_coding	29.6435	1.83967	0.32957	5.58204	2.37717e-08	3.0831e-07
ARX	ENSG00000004848	protein_coding	2.05576	0.0920606	0.376772	0.24434	0.806967	0.867401
SLC25A13	ENSG00000004864	protein_coding	5495.41	-0.455598	0.0794467	-5.73464	9.77172e-09	1.40478e-07
ST7	ENSG00000004866	protein_coding	1659.97	-0.0270632	0.0681436	-0.39715	0.691257	0.778846
CDC27	ENSG00000004897	protein_coding	1846.41	-0.0439505	0.0437958	-1.00353	0.315604	0.436472
SLC4A1	ENSG00000004939	protein_coding	5.69483	-1.25721	0.241151	-5.21336	1.85454e-07	1.93078e-06
CALCR	ENSG00000004948	protein_coding	6.40161	0.410794	0.251972	1.63031	0.103035	0.182274
HCCS	ENSG00000004961	protein_coding	959.183	0.000722474	0.0503546	0.0143477	0.988553	0.992724
DVL2	ENSG00000004975	protein_coding	935.068	0.289805	0.0652641	4.4405	8.97495e-06	6.08617e-05
PRSS22	ENSG00000005001	protein_coding	29.9959	-0.482764	0.305169	-1.58196	0.11366	0.197045
UPF1	ENSG00000005007	protein_coding	4851.52	-0.0967623	0.0491814	-1.96746	0.0491304	0.100258
SKAP2	ENSG00000005020	protein_coding	889.012	-0.321888	0.102339	-3.1453	0.00165916	0.00576623
SLC25A5	ENSG00000005022	protein_coding	14374.1	-0.102225	0.0707028	-1.44584	0.148223	0.24329
MCUB	ENSG00000005059	protein_coding	195.369	0.148888	0.135805	1.09634	0.272931	0.391433
HOXA11	ENSG00000005073	protein_coding	13.9928	2.28825	0.32517	7.03708	1.96307e-12	7.15203e-11
POLR2J	ENSG00000005075	protein_coding	2260.82	0.639326	0.0825	7.7494	9.23246e-15	6.25961e-13
DHX33	ENSG00000005100	protein_coding	696.215	-0.104215	0.0535449	-1.94632	0.0516168	0.104291
MEOX1	ENSG00000005102	protein_coding	30.3448	-0.157647	0.204846	-0.769586	0.441546	0.563165
THSD7A	ENSG00000005108	protein_coding	249.467	-0.582944	0.140859	-4.13849	3.49606e-05	0.000201591
LIG3	ENSG00000005156	protein_coding	929.968	-0.00928686	0.0518197	-0.179215	0.857769	0.903402
RPAP3	ENSG00000005175	protein_coding	806.5	0.0163795	0.0374857	0.436953	0.662146	0.755928
ACSM3	ENSG00000005187	protein_coding	1205.3	-0.986289	0.144451	-6.82785	8.61942e-12	2.65405e-10
REXO5	ENSG00000005189	protein_coding	251.599	-0.206629	0.104941	-1.96899	0.0489538	0.0999662
CIAPIN1	ENSG00000005194	protein_coding	1539.39	0.151295	0.0571695	2.64643	0.00813465	0.0224095
SPPL2B	ENSG00000005206	protein_coding	1726.37	0.234466	0.0603888	3.88261	0.000103341	0.000519989
FAM214B	ENSG00000005238	protein_coding	543.822	0.226412	0.0598274	3.78442	0.000154067	0.000736504
COPZ2	ENSG00000005243	protein_coding	962.777	-0.0226901	0.113579	-0.199773	0.841658	0.891861
PRKAR2B	ENSG00000005249	protein_coding	68.5372	0.0143529	0.168683	0.085088	0.932191	0.955492
MSL3	ENSG00000005302	protein_coding	624.254	-0.100986	0.0406525	-2.48413	0.0129869	0.0332735
CREBBP	ENSG00000005339	protein_coding	2704.4	-0.338976	0.0533886	-6.34923	2.16398e-10	4.71688e-09
TSPOAP1	ENSG00000005379	protein_coding	276.256	-0.300421	0.121689	-2.46877	0.0135577	0.0345024
MPO	ENSG00000005381	protein_coding	6.77985	-0.393075	0.2014	-1.95171	0.0509728	0.103267
PON1	ENSG00000005421	protein_coding	14444.9	-0.423494	0.168138	-2.51873	0.0117779	0.0306391
GCFC2	ENSG00000005436	protein_coding	868.951	-0.0531687	0.054457	-0.976343	0.328895	0.450495
WDR54	ENSG00000005448	protein_coding	208.882	0.312434	0.114658	2.72492	0.00643164	0.0184016
CROT	ENSG00000005469	protein_coding	1674.58	-0.392496	0.0984656	-3.98612	6.71624e-05	0.000355211
ABCB4	ENSG00000005471	protein_coding	6299.65	-0.621279	0.162867	-3.81464	0.000136381	0.000661372
KMT2E	ENSG00000005483	protein_coding	1411.62	-0.379266	0.0675534	-5.61431	1.97343e-08	2.61131e-07
RHBDD2	ENSG00000005486	protein_coding	4378.79	0.167674	0.0748609	2.23981	0.0251034	0.0575744
SOX8	ENSG00000005513	protein_coding	13.3611	-0.346636	0.180053	-1.92519	0.0542062	0.10844
IBTK	ENSG00000005700	protein_coding	3320.07	-0.193532	0.0635858	-3.04364	0.00233737	0.00773221
ZNF195	ENSG00000005801	protein_coding	514.137	0.174283	0.0557968	3.12354	0.0017869	0.00615132
MYCBP2	ENSG00000005810	protein_coding	996.363	-0.508793	0.0729246	-6.97698	3.01601e-12	1.04431e-10
FBXL3	ENSG00000005812	protein_coding	1131.23	-0.32084	0.0615876	-5.2095	1.89353e-07	1.96732e-06
ITGAL	ENSG00000005844	protein_coding	1498.94	0.0942256	0.108813	0.865942	0.386522	0.508773
PDK2	ENSG00000005882	protein_coding	1709.18	-0.507453	0.0818378	-6.20071	5.62081e-10	1.10051e-08
ITGA3	ENSG00000005884	protein_coding	932.913	0.0339903	0.171619	0.198057	0.843	0.892787
ZFX	ENSG00000005889	protein_coding	1034.22	-0.287927	0.0712641	-4.04027	5.33887e-05	0.000290949
LAMP2	ENSG00000005893	protein_coding	14959.8	-0.257671	0.0768074	-3.35477	0.000794307	0.0030579
ITGA2B	ENSG00000005961	protein_coding	13.3096	0.410406	0.167438	2.4511	0.014242	0.0359458
ASB4	ENSG00000005981	protein_coding	119.263	0.113071	0.210792	0.536412	0.591674	0.697858
GDE1	ENSG00000006007	protein_coding	1659.65	-0.172117	0.0546005	-3.1523	0.00161989	0.00564961
REX1BD	ENSG00000006015	protein_coding	1801.88	0.473352	0.0906778	5.22015	1.78778e-07	1.87e-06
CRLF1	ENSG00000006016	protein_coding	59.7857	0.0879083	0.130224	0.675052	0.499642	0.618335
OSBPL7	ENSG00000006025	protein_coding	184.555	0.0188768	0.117377	0.160822	0.872234	0.914281
TMEM98	ENSG00000006042	protein_coding	2237.45	0.211411	0.135361	1.56183	0.118328	0.203472
YBX2	ENSG00000006047	protein_coding	265.554	0.671944	0.221593	3.03234	0.00242665	0.00798969
KRT33A	ENSG00000006059	protein_coding	0.0229436	0.123084	1.80381	0.0682352	0.945598
MAP3K14	ENSG00000006062	protein_coding	1093.78	-0.277774	0.10055	-2.76255	0.00573516	0.0167166
ABCC8	ENSG00000006071	protein_coding	21.3006	1.33616	0.238994	5.59075	2.26085e-08	2.94456e-07
CACNG3	ENSG00000006116	protein_coding	0.242908	-0.33809	0.468348	-0.721878	0.47037
TMEM132A	ENSG00000006118	protein_coding	680.004	0.171393	0.176184	0.972801	0.330652	0.452206
AP2B1	ENSG00000006125	protein_coding	4721.86	-0.036097	0.0551798	-0.65417	0.513002	0.630253
TAC1	ENSG00000006128	protein_coding	1.62481	1.92147	0.523813	3.66824	0.00024423	0.00110476
ZNF263	ENSG00000006194	protein_coding	1086.19	0.0813692	0.044442	1.83091	0.0671143	0.128936
CX3CL1	ENSG00000006210	protein_coding	1737.2	-0.436782	0.10701	-4.08171	4.47051e-05	0.000249221
SPATA20	ENSG00000006282	protein_coding	2660.48	-0.311361	0.0786415	-3.95925	7.51861e-05	0.000392815
CACNA1G	ENSG00000006283	protein_coding	5.6972	0.216748	0.248962	0.870608	0.383968	0.506067
TNFRSF12A	ENSG00000006327	protein_coding	2691.72	0.30111	0.117047	2.57256	0.010095	0.0269204
DLX6	ENSG00000006377	protein_coding	20.9604	1.43322	0.445652	3.216	0.00129991	0.00465214
MAP3K9	ENSG00000006432	protein_coding	297.064	0.00425833	0.0809545	0.0526016	0.958049	0.972692
RALA	ENSG00000006451	protein_coding	1607.2	0.162741	0.0447826	3.63403	0.000279029	0.00124027
BAIAP2L1	ENSG00000006453	protein_coding	3312.87	0.0446632	0.106087	0.421007	0.67375	0.764395
KDM7A	ENSG00000006459	protein_coding	700.474	-0.239522	0.0726403	-3.29737	0.00097595	0.00364407
ETV1	ENSG00000006468	protein_coding	392.229	-0.340819	0.146982	-2.31878	0.0204072	0.0484651
AGK	ENSG00000006530	protein_coding	847.237	-0.0703461	0.0568131	-1.2382	0.215641	0.325823
ALDH3B1	ENSG00000006534	protein_coding	734.454	0.261482	0.11574	2.25922	0.0238694	0.0552426
TTC22	ENSG00000006555	protein_coding	372.143	0.161934	0.119949	1.35002	0.17701	0.279955
PHTF2	ENSG00000006576	protein_coding	523.697	-0.0943647	0.0664066	-1.42101	0.155313	0.252322
CCL26	ENSG00000006606	protein_coding	18.6107	1.65792	0.234399	7.07308	1.51529e-12	5.72577e-11
FARP2	ENSG00000006607	protein_coding	710.755	-0.277409	0.0598021	-4.63878	3.50472e-06	2.64585e-05
USH1C	ENSG00000006611	protein_coding	710.986	-0.0898461	0.32456	-0.276824	0.781915	0.849556
GGCT	ENSG00000006625	protein_coding	1298.16	0.460672	0.0626195	7.35668	1.88535e-13	9.11806e-12
DBF4	ENSG00000006634	protein_coding	274.883	0.205744	0.074547	2.75992	0.00578151	0.0168269
TBXA2R	ENSG00000006638	protein_coding	147.562	-0.0136295	0.106986	-0.127394	0.898628	0.933534
IFRD1	ENSG00000006652	protein_coding	1116.77	0.375558	0.073523	5.10803	3.2554e-07	3.19746e-06
LGALS14	ENSG00000006659	protein_coding	21.2263	6.69967	0.676097	9.90934	3.7916e-23	1.58779e-20
COX10	ENSG00000006695	protein_coding	523.366	0.103812	0.069965	1.48377	0.13787	0.229815
GTF2IRD1	ENSG00000006704	protein_coding	657.608	0.0752445	0.0831435	0.904995	0.365468	0.487377
PAF1	ENSG00000006712	protein_coding	3288.51	0.19694	0.0554178	3.55373	0.000379808	0.0016181
VPS41	ENSG00000006715	protein_coding	1636.31	-0.252474	0.0558818	-4.518	6.24251e-06	4.40528e-05
ARHGAP44	ENSG00000006740	protein_coding	216.659	-0.221763	0.182568	-1.21469	0.224485	0.335991
ELAC2	ENSG00000006744	protein_coding	2553.79	0.116761	0.0555425	2.1022	0.035536	0.0767353
SCIN	ENSG00000006747	protein_coding	36.7195	0.645672	0.186629	3.45966	0.000540852	0.00219317
ARSD	ENSG00000006756	protein_coding	2894.64	-0.411965	0.0926668	-4.44566	8.76229e-06	5.96127e-05
PNPLA4	ENSG00000006757	protein_coding	925.97	-0.331016	0.0710361	-4.65983	3.16468e-06	2.42358e-05
MYH13	ENSG00000006788	protein_coding	5.55701	1.1786	0.364103	3.23701	0.0012079	0.00437078
ADIPOR2	ENSG00000006831	protein_coding	6049.37	-0.398509	0.0706986	-5.63673	1.73314e-08	2.33236e-07
CDKL3	ENSG00000006837	protein_coding	25.5353	0.160468	0.0682056	2.35271	0.018637	0.0449722
UPP2	ENSG00000007001	protein_coding	568.233	-1.45802	0.264618	-5.5099	3.59031e-08	4.45441e-07
PRSS21	ENSG00000007038	protein_coding	11.3716	0.384625	0.282164	1.36313	0.172842	0.274952
MARK4	ENSG00000007047	protein_coding	2162.83	0.30204	0.0612507	4.9312	8.17243e-07	7.22907e-06
PROM1	ENSG00000007062	protein_coding	106.082	0.381884	0.299581	1.27473	0.202405	0.310664
CCDC124	ENSG00000007080	protein_coding	2782.55	0.490248	0.0697048	7.03321	2.01837e-12	7.32352e-11
CEACAM21	ENSG00000007129	protein_coding	41.8269	-0.168636	0.139174	-1.21169	0.225632	0.337198
PAFAH1B1	ENSG00000007168	protein_coding	2615.9	-0.131933	0.0466172	-2.83014	0.00465273	0.0139876
NOS2	ENSG00000007171	protein_coding	76.5172	-0.711665	0.146829	-4.84689	1.25409e-06	1.05856e-05
DNAH9	ENSG00000007174	protein_coding	4.41222	-0.571639	0.248093	-2.30413	0.0212152	0.0500833
KIAA0100	ENSG00000007202	protein_coding	3421.08	-0.0409656	0.0616726	-0.664243	0.506534	0.6247
SLC13A2	ENSG00000007216	protein_coding	215.205	-0.323026	0.252001	-1.28184	0.199898	0.307611
GAS7	ENSG00000007237	protein_coding	313.339	0.239946	0.139381	1.72151	0.0851586	0.156416
TRAPPC6A	ENSG00000007255	protein_coding	1567.68	0.252665	0.0916317	2.7574	0.00582636	0.0169311
MATK	ENSG00000007264	protein_coding	141.634	0.148959	0.124946	1.19218	0.233189	0.345992
CEACAM7	ENSG00000007306	protein_coding	20.9386	-1.42378	0.585037	-2.43366	0.0149468	0.037396
CD79B	ENSG00000007312	protein_coding	160.341	0.427205	0.113694	3.75751	0.000171613	0.000808759
SCN4A	ENSG00000007314	protein_coding	91.7489	-0.515663	0.131845	-3.91112	9.18693e-05	0.000468158
ST7L	ENSG00000007341	protein_coding	317.087	0.0335257	0.0487698	0.687428	0.491813	0.611502
TKTL1	ENSG00000007350	protein_coding	38.7769	3.02938	0.281701	10.7539	5.68002e-27	4.49289e-24
PAX6	ENSG00000007372	protein_coding	89.6907	0.535338	0.109756	4.87753	1.07425e-06	9.19843e-06
RPUSD1	ENSG00000007376	protein_coding	853.377	0.42011	0.0644967	6.51368	7.33338e-11	1.78666e-09
RHBDF1	ENSG00000007384	protein_coding	580.674	0.0644893	0.0915203	0.704645	0.481031	0.60129
LUC7L	ENSG00000007392	protein_coding	889.848	0.309621	0.0647593	4.78111	1.74332e-06	1.42031e-05
CACNA2D2	ENSG00000007402	protein_coding	57.9231	-0.119447	0.15178	-0.786975	0.431296	0.553584
BAIAP3	ENSG00000007516	protein_coding	606.636	-0.0606695	0.110482	-0.549135	0.582913	0.690705
TSR3	ENSG00000007520	protein_coding	2222.88	0.372318	0.0696143	5.34829	8.87879e-08	1.00267e-06
PIGQ	ENSG00000007541	protein_coding	1870.84	-0.0144322	0.0683442	-0.21117	0.832755	0.885441
CRAMP1	ENSG00000007545	protein_coding	362.737	0.0321725	0.0597755	0.538223	0.590423	0.696813
TEAD3	ENSG00000007866	protein_coding	1046.3	0.288164	0.0601505	4.79072	1.66187e-06	1.36049e-05
SELE	ENSG00000007908	protein_coding	135.253	-0.919162	0.196237	-4.68393	2.81424e-06	2.18194e-05
DNAJC11	ENSG00000007923	protein_coding	930.975	-0.343415	0.073261	-4.68755	2.76491e-06	2.14837e-05
FMO3	ENSG00000007933	protein_coding	16542.8	-0.373061	0.163966	-2.27523	0.0228919	0.053362
MYLIP	ENSG00000007944	protein_coding	352.043	-0.225594	0.0950899	-2.37243	0.0176716	0.0429777
NOX1	ENSG00000007952	protein_coding	45.2301	0.602469	0.108773	5.53877	3.04601e-08	3.8339e-07
E2F2	ENSG00000007968	protein_coding	133.877	0.572709	0.130325	4.39447	1.11042e-05	7.31818e-05
PSMB1	ENSG00000008018	protein_coding	7584.71	0.390006	0.0762017	5.11807	3.08672e-07	3.04776e-06
SYN1	ENSG00000008056	protein_coding	67.6358	0.214698	0.179034	1.1992	0.23045	0.343012
JARID2	ENSG00000008083	protein_coding	618.572	-0.109435	0.064673	-1.69213	0.0906215	0.164407
CDKL5	ENSG00000008086	protein_coding	332.753	-0.447747	0.0938258	-4.77211	1.82305e-06	1.47817e-05
CAMK1G	ENSG00000008118	protein_coding	16.8211	0.403439	0.183523	2.1983	0.0279276	0.0629472
CDK11A	ENSG00000008128	protein_coding	197.603	0.209784	0.0694144	3.0222	0.00250942	0.00822419
NADK	ENSG00000008130	protein_coding	3271.06	-0.0858469	0.0689645	-1.2448	0.213206	0.323113
TFAP2B	ENSG00000008196	protein_coding	0.890321	1.66951	0.507829	3.28753	0.00101069	0.00375448
TFAP2D	ENSG00000008197	protein_coding	0.0705021	0.387331	1.05238	0.368051	0.712835
DLEC1	ENSG00000008226	protein_coding	37.1296	-0.622092	0.115133	-5.40324	6.54479e-08	7.64812e-07
CYTH3	ENSG00000008256	protein_coding	532.696	-0.267298	0.085396	-3.1301	0.00174744	0.00603359
ADAM22	ENSG00000008277	protein_coding	77.3761	-0.353189	0.174488	-2.02415	0.0429549	0.0898712
SYPL1	ENSG00000008282	protein_coding	3947.93	-0.240772	0.052108	-4.62064	3.82556e-06	2.86752e-05
CYB561	ENSG00000008283	protein_coding	1663.33	0.0792178	0.128743	0.615315	0.538347	0.652405
SPAG9	ENSG00000008294	protein_coding	2398.79	-0.386148	0.0580567	-6.65123	2.90661e-11	7.88574e-10
CELSR3	ENSG00000008300	protein_coding	341.315	0.246624	0.141954	1.73735	0.0823262	0.152112
AASS	ENSG00000008311	protein_coding	945.039	-0.890839	0.179757	-4.95579	7.2037e-07	6.47678e-06
PLEKHG6	ENSG00000008323	protein_coding	425.698	0.199918	0.148004	1.35076	0.176773	0.279631
SS18L2	ENSG00000008324	protein_coding	777.61	0.48553	0.0650559	7.46328	8.43952e-14	4.43075e-12
MPND	ENSG00000008382	protein_coding	1983.5	0.0705442	0.0830476	0.849444	0.395635	0.518315
MGST1	ENSG00000008394	protein_coding	28610.8	-0.108195	0.118677	-0.911676	0.361939	0.483841
CRY1	ENSG00000008405	protein_coding	661.655	-0.233923	0.0745318	-3.13856	0.00169777	0.00588263
PGLYRP1	ENSG00000008438	protein_coding	1.966	-0.383535	0.180978	-2.11923	0.0340707	0.0741561
NFIX	ENSG00000008441	protein_coding	2969.82	-0.374115	0.0920024	-4.06636	4.77527e-05	0.000263855
ST3GAL1	ENSG00000008513	protein_coding	7161.74	-0.419827	0.12101	-3.46937	0.000521686	0.0021261
MMP25	ENSG00000008516	protein_coding	71.392	0.190463	0.122014	1.56099	0.118526	0.203675
IL32	ENSG00000008517	protein_coding	21760	0.472709	0.143481	3.29457	0.000985733	0.00367597
PKD1	ENSG00000008710	protein_coding	1665.26	0.0128766	0.0655153	0.196543	0.844185	0.893723
MAPK8IP2	ENSG00000008735	protein_coding	510.924	0.743022	0.179676	4.13533	3.5444e-05	0.000203994
MED24	ENSG00000008838	protein_coding	2940.4	0.114466	0.0472651	2.42178	0.0154446	0.0383868
RHOBTB2	ENSG00000008853	protein_coding	458.085	0.207145	0.0873839	2.37052	0.017763	0.0431586
HEATR5B	ENSG00000008869	protein_coding	786.128	-0.372984	0.0568057	-6.56597	5.16962e-11	1.31438e-09
SEC62	ENSG00000008952	protein_coding	5949.04	-0.306411	0.0502794	-6.09415	1.10018e-09	1.97582e-08
RPS20	ENSG00000008988	protein_coding	42503.6	0.647988	0.1009	6.42207	1.34434e-10	3.0992e-09
CSDE1	ENSG00000009307	protein_coding	15079.9	-0.262169	0.0481744	-5.44208	5.26624e-08	6.2777e-07
UBE3C	ENSG00000009335	protein_coding	3001.44	-0.332058	0.060047	-5.52998	3.20273e-08	4.00848e-07
REV3L	ENSG00000009413	protein_coding	531.57	-0.515502	0.0730338	-7.0584	1.68426e-12	6.27105e-11
TENM1	ENSG00000009694	protein_coding	276.229	-0.365745	0.252528	-1.44834	0.147523	0.24241
PAX7	ENSG00000009709	protein_coding	0.292936	0.431358	0.528137	0.816755	0.414068	0.536462
MASP2	ENSG00000009724	protein_coding	9444.95	0.186108	0.167446	1.11145	0.266375	0.383965
IYD	ENSG00000009765	protein_coding	961.109	-1.0654	0.167214	-6.37147	1.87226e-10	4.14705e-09
FAM76A	ENSG00000009780	protein_coding	314.938	-0.00714771	0.0534811	-0.133649	0.89368	0.929342
TRAF3IP3	ENSG00000009790	protein_coding	136.889	-0.316939	0.128662	-2.46334	0.013765	0.0349277
POMT2	ENSG00000009830	protein_coding	551.85	0.0958451	0.0574482	1.66837	0.0952416	0.171011
VTA1	ENSG00000009844	protein_coding	1319.76	-0.0194963	0.053768	-0.3626	0.716903	0.799542
MLXIPL	ENSG00000009950	protein_coding	14861.2	0.0419212	0.109495	0.382861	0.701823	0.787808
BAZ1B	ENSG00000009954	protein_coding	3114.55	-0.234329	0.0476154	-4.92129	8.59775e-07	7.55088e-06
RANBP9	ENSG00000010017	protein_coding	1742.28	-0.108078	0.0564729	-1.91379	0.0556465	0.110798
ETV7	ENSG00000010030	protein_coding	197.538	0.114044	0.156832	0.727177	0.467118	0.588136
SPRTN	ENSG00000010072	protein_coding	361.852	0.1863	0.0479114	3.88842	0.000100897	0.000509136
EEF1AKNMT	ENSG00000010165	protein_coding	1729.12	0.196222	0.0509917	3.84812	0.000119028	0.000587794
DYRK4	ENSG00000010219	protein_coding	426.042	0.306474	0.070827	4.32708	1.51096e-05	9.62116e-05
ZNF207	ENSG00000010244	protein_coding	3586.67	0.0726472	0.0357723	2.03082	0.0422731	0.0886689
UQCRC1	ENSG00000010256	protein_coding	13962.2	0.256391	0.0699338	3.6662	0.000246186	0.00111262
STARD3NL	ENSG00000010270	protein_coding	618.232	0.187238	0.0716493	2.61326	0.00896822	0.0243552
CD9	ENSG00000010278	protein_coding	2347.62	-0.115365	0.109343	-1.05508	0.291389	0.410935
HHATL	ENSG00000010282	protein_coding	5.56839	0.982803	0.229058	4.29062	1.78175e-05	0.000110935
NCAPD2	ENSG00000010292	protein_coding	1416.49	0.173472	0.0902025	1.92314	0.0544629	0.108843
IFFO1	ENSG00000010295	protein_coding	873.311	0.167047	0.0611882	2.73005	0.00633243	0.0181571
GIPR	ENSG00000010310	protein_coding	44.9055	0.70833	0.190023	3.72759	0.000193317	0.000899141
PHF7	ENSG00000010318	protein_coding	228.081	-0.106577	0.0785374	-1.35702	0.174776	0.277247
SEMA3G	ENSG00000010319	protein_coding	510.715	-0.177638	0.116172	-1.5291	0.12624	0.214304
NISCH	ENSG00000010322	protein_coding	2700.22	0.156945	0.0443613	3.53789	0.000403336	0.00170568
STAB1	ENSG00000010327	protein_coding	2562.52	0.124722	0.101861	1.22443	0.220789	0.331788
FUZ	ENSG00000010361	protein_coding	339.076	-0.243169	0.1159	-2.0981	0.0358965	0.0773588
SLC6A13	ENSG00000010379	protein_coding	393.554	-0.426672	0.177439	-2.40461	0.0161896	0.0399271
IDS	ENSG00000010404	protein_coding	1751.83	-0.314378	0.0779143	-4.03491	5.46227e-05	0.000296251
PRSS3	ENSG00000010438	protein_coding	472.285	-0.0312302	0.292989	-0.106592	0.915113	0.944213
ZNF200	ENSG00000010539	protein_coding	361.1	-0.0224195	0.0527259	-0.425209	0.670684	0.762544
CD4	ENSG00000010610	protein_coding	2187.44	-0.346162	0.113801	-3.04182	0.00235154	0.0077726
LRRC23	ENSG00000010626	protein_coding	163.461	0.137383	0.0898192	1.52955	0.126129	0.214135
BTK	ENSG00000010671	protein_coding	138.962	-0.0151075	0.122696	-0.123129	0.902005	0.935752
HFE	ENSG00000010704	protein_coding	1087.68	-0.168573	0.0845824	-1.99301	0.0462606	0.0954079
SCMH1	ENSG00000010803	protein_coding	762.979	0.11576	0.06645	1.74206	0.0814983	0.150886
FYN	ENSG00000010810	protein_coding	964.765	-0.396483	0.0902679	-4.39229	1.12161e-05	7.38781e-05
HIVEP2	ENSG00000010818	protein_coding	597.511	-0.229048	0.0748577	-3.05978	0.00221503	0.00740041
FMO1	ENSG00000010932	protein_coding	250.777	-0.314601	0.243492	-1.29204	0.196344	0.303323
ELOA	ENSG00000011007	protein_coding	2139.61	-0.0962884	0.0540345	-1.78198	0.0747523	0.140746
LYPLA2	ENSG00000011009	protein_coding	3712.37	0.324238	0.0601832	5.38752	7.14363e-08	8.28266e-07
CLCN6	ENSG00000011021	protein_coding	601.194	-0.186403	0.0682089	-2.73283	0.00627931	0.018031
MRC2	ENSG00000011028	protein_coding	683.195	-0.237936	0.151855	-1.56687	0.117146	0.2019
NME1-NME2	ENSG00000011052	protein_coding	31.7213	0.286301	0.111179	2.57514	0.01002	0.0267462
SLC6A7	ENSG00000011083	protein_coding	9.28884	0.329004	0.250526	1.31325	0.189098	0.294778
TSPAN9	ENSG00000011105	protein_coding	3784.92	-0.269945	0.0752082	-3.58931	0.000331555	0.00144169
BTBD7	ENSG00000011114	protein_coding	671.882	-0.276515	0.0569016	-4.85953	1.17665e-06	1.00007e-05
APBA3	ENSG00000011132	protein_coding	783.655	0.128531	0.0524775	2.44926	0.0143151	0.0360894
MKS1	ENSG00000011143	protein_coding	390.933	0.0620104	0.0566946	1.09376	0.27406	0.39264
ABHD5	ENSG00000011198	protein_coding	531.927	-0.192445	0.0721953	-2.66562	0.00768456	0.0213847
ANOS1	ENSG00000011201	protein_coding	65.8301	-0.532191	0.168154	-3.1649	0.00155135	0.00543239
AKAP8L	ENSG00000011243	protein_coding	1673.19	0.323857	0.0509074	6.3617	1.99539e-10	4.39517e-09
MBTD1	ENSG00000011258	protein_coding	720.546	-0.281946	0.0607359	-4.64215	3.44796e-06	2.60851e-05
UTP18	ENSG00000011260	protein_coding	1236.05	0.17169	0.0537729	3.19287	0.00140867	0.00498972
RNF216	ENSG00000011275	protein_coding	1704.37	0.0655632	0.0478324	1.37069	0.170473	0.27179
TTC19	ENSG00000011295	protein_coding	1172.99	-0.292761	0.0689618	-4.24527	2.18335e-05	0.000132599
PTBP1	ENSG00000011304	protein_coding	9299.83	0.172691	0.0330476	5.22552	1.73668e-07	1.82136e-06
DPF1	ENSG00000011332	protein_coding	7.66837	0.53904	0.154983	3.47807	0.000505038	0.00206678
SYT7	ENSG00000011347	protein_coding	4242.24	-0.361066	0.197649	-1.82681	0.0677289	0.129872
LARS2	ENSG00000011376	protein_coding	929.431	-0.276137	0.058361	-4.73153	2.22839e-06	1.77013e-05
PIK3C2A	ENSG00000011405	protein_coding	1385.77	-0.498949	0.0602885	-8.27603	1.27354e-16	1.30895e-14
PLAUR	ENSG00000011422	protein_coding	310.932	0.312902	0.134382	2.32846	0.0198878	0.04745
ANLN	ENSG00000011426	protein_coding	577.323	0.379587	0.138371	2.74325	0.0060835	0.0175565
WIZ	ENSG00000011451	protein_coding	1976.85	-0.0283441	0.0521057	-0.543972	0.586461	0.693662
RABGAP1	ENSG00000011454	protein_coding	1133.62	-0.199505	0.0523652	-3.80989	0.000139031	0.000672666
DCN	ENSG00000011465	protein_coding	3333.88	-0.998665	0.21124	-4.72764	2.27147e-06	1.79913e-05
QPCTL	ENSG00000011478	protein_coding	895.671	0.311645	0.0777111	4.0103	6.06424e-05	0.000325232
PPP5C	ENSG00000011485	protein_coding	2127.28	0.112828	0.0460299	2.45119	0.0142384	0.0359409
CEP68	ENSG00000011523	protein_coding	651.045	-0.0633771	0.0554311	-1.14335	0.252893	0.368455
MAP4K3	ENSG00000011566	protein_coding	1073.89	-0.330899	0.0723599	-4.57296	4.80893e-06	3.50838e-05
ZBTB32	ENSG00000011590	protein_coding	16.5491	0.0987772	0.140704	0.70202	0.482666	0.602888
TYROBP	ENSG00000011600	protein_coding	1575.36	0.530304	0.115007	4.61106	4.00625e-06	2.98519e-05
TMEM159	ENSG00000011638	protein_coding	141.307	-0.17791	0.145913	-1.21929	0.222735	0.333914
GABRA3	ENSG00000011677	protein_coding	45.195	1.19512	0.433399	2.75754	0.00582373	0.0169276
BRCA1	ENSG00000012048	protein_coding	383.802	0.116506	0.0976119	1.19356	0.232651	0.345366
ERCC1	ENSG00000012061	protein_coding	1969.87	0.402502	0.071976	5.59217	2.24246e-08	2.92275e-07
CD22	ENSG00000012124	protein_coding	85.4884	-0.13587	0.16039	-0.847119	0.396929	0.51957
SEMA3B	ENSG00000012171	protein_coding	814.779	-0.457084	0.178444	-2.5615	0.010422	0.0276664
MBTPS2	ENSG00000012174	protein_coding	1243.48	-0.340217	0.0584148	-5.82416	5.74013e-09	8.72789e-08
PRICKLE3	ENSG00000012211	protein_coding	223.981	0.0459418	0.0524307	0.876238	0.380901	0.503198
LTF	ENSG00000012223	protein_coding	110.5	-0.677206	0.180829	-3.745	0.000180392	0.000845543
EXTL3	ENSG00000012232	protein_coding	1304.27	0.16933	0.0786607	2.15266	0.0313455	0.0692235
NR1H4	ENSG00000012504	protein_coding	3152.01	-0.208305	0.0800649	-2.6017	0.00927637	0.0250696
ELOVL5	ENSG00000012660	protein_coding	5218.2	-0.320737	0.0805679	-3.98095	6.86405e-05	0.000362037
ALOX5	ENSG00000012779	protein_coding	343.021	0.0930447	0.175111	0.531347	0.595178	0.700876
KDM5D	ENSG00000012817	protein_coding	698.758	-0.108036	0.289907	-0.372658	0.709403	0.793751
CALCOCO1	ENSG00000012822	protein_coding	2167.02	-0.332287	0.0585795	-5.67242	1.40797e-08	1.94402e-07
UBR7	ENSG00000012963	protein_coding	1095.31	-0.16384	0.0478938	-3.42089	0.000624166	0.00248043
MAP4K5	ENSG00000012983	protein_coding	719.221	-0.242431	0.0622806	-3.89257	9.91881e-05	0.000501363
EHD3	ENSG00000013016	protein_coding	261.799	-0.246172	0.113149	-2.17563	0.0295827	0.0659936
PSMC4	ENSG00000013275	protein_coding	5075.77	0.352585	0.0570138	6.18421	6.2415e-10	1.20285e-08
MAN2B2	ENSG00000013288	protein_coding	2992.14	-0.174441	0.0684192	-2.54959	0.0107849	0.0284721
SLC7A14	ENSG00000013293	protein_coding	14.361	0.616174	0.26139	2.3573	0.0184086	0.0445146
CLDN11	ENSG00000013297	protein_coding	138.284	-0.0123085	0.180349	-0.068248	0.945588	0.964806
SLC25A39	ENSG00000013306	protein_coding	8571.47	0.445844	0.0571819	7.79694	6.34272e-15	4.52443e-13
MVP	ENSG00000013364	protein_coding	8126.74	0.19024	0.0896825	2.12127	0.0338994	0.0738509
NUB1	ENSG00000013374	protein_coding	3051.98	-0.0227608	0.0479464	-0.474713	0.634992	0.733825
PGM3	ENSG00000013375	protein_coding	1901.77	-0.0242807	0.0718469	-0.33795	0.735401	0.813838
RWDD2A	ENSG00000013392	protein_coding	315.011	-0.0330384	0.0592897	-0.557237	0.577365	0.685867
CLK1	ENSG00000013441	protein_coding	2113.21	0.0683939	0.0738127	0.926587	0.354141	0.47588
POLR3B	ENSG00000013503	protein_coding	679.036	-0.206209	0.0506599	-4.07047	4.69189e-05	0.00025972
ANGEL1	ENSG00000013523	protein_coding	1003.24	-0.134915	0.0805082	-1.67579	0.0937792	0.168931
RNF14	ENSG00000013561	protein_coding	2207.8	-0.140337	0.0506514	-2.77065	0.00559442	0.0163906
DNASE1L1	ENSG00000013563	protein_coding	535.925	-0.225218	0.0757818	-2.97193	0.00295935	0.00946518
DDX11	ENSG00000013573	protein_coding	570	0.112734	0.100448	1.12231	0.26173	0.378397
HEBP1	ENSG00000013583	protein_coding	2867.44	-0.0517938	0.0693669	-0.746664	0.455266	0.576595
GPRC5A	ENSG00000013588	protein_coding	52.015	-0.150036	0.206285	-0.727326	0.467026	0.588058
MAMLD1	ENSG00000013619	protein_coding	363.053	0.171929	0.148979	1.15405	0.24848	0.363633
CD6	ENSG00000013725	protein_coding	230.177	0.0108683	0.149866	0.0725201	0.942188	0.962495
TACC3	ENSG00000013810	protein_coding	1380.13	0.737562	0.104467	7.06025	1.66198e-12	6.20756e-11
UFL1	ENSG00000014123	protein_coding	1404.43	-0.38206	0.0666644	-5.73109	9.97885e-09	1.43167e-07
POLA2	ENSG00000014138	protein_coding	684.423	0.31673	0.0750949	4.21773	2.46776e-05	0.000147804
ZC3H3	ENSG00000014164	protein_coding	1731.55	0.442885	0.0714035	6.20257	5.55487e-10	1.0912e-08
CAPN1	ENSG00000014216	protein_coding	6108.35	-0.107563	0.0581284	-1.85043	0.0642513	0.124511
ACP3	ENSG00000014257	protein_coding	15.3305	0.860601	0.23742	3.62481	0.000289176	0.00127898
MDH1	ENSG00000014641	protein_coding	8053.15	-0.118618	0.0642694	-1.84564	0.0649444	0.12567
SLC30A9	ENSG00000014824	protein_coding	1788.54	-0.375425	0.052257	-7.1842	6.76002e-13	2.79794e-11
MTMR11	ENSG00000014914	protein_coding	634.969	0.0998548	0.146832	0.680063	0.496465	0.615737
COX15	ENSG00000014919	protein_coding	1757.08	-0.151157	0.0457805	-3.30178	0.000960737	0.00359537
CCDC88C	ENSG00000015133	protein_coding	390.479	-0.0338086	0.11788	-0.286806	0.774261	0.843763
YAF2	ENSG00000015153	protein_coding	539.11	-0.133887	0.0480371	-2.78716	0.00531724	0.015702
ZMYND11	ENSG00000015171	protein_coding	2104.72	-0.274343	0.0521211	-5.26358	1.41277e-07	1.51881e-06
WAS	ENSG00000015285	protein_coding	375.798	0.211707	0.0995016	2.12768	0.0333638	0.0728714
DPEP1	ENSG00000015413	protein_coding	76.2504	0.960184	0.251929	3.81133	0.00013822	0.000669017
BID	ENSG00000015475	protein_coding	2312.74	0.271843	0.0763894	3.55865	0.000372767	0.00159602
MATR3	ENSG00000015479	protein_coding	94.8459	-0.534891	0.111161	-4.81185	1.4954e-06	1.23587e-05
NPC1L1	ENSG00000015520	protein_coding	2223.01	-0.268812	0.238297	-1.12805	0.259298	0.375803
XYLT2	ENSG00000015532	protein_coding	1464.89	0.0998204	0.056608	1.76336	0.0778396	0.14539
RGPD5	ENSG00000015568	protein_coding	0.226951	-0.354238	0.294015	-1.20483	0.228268
STMN4	ENSG00000015592	protein_coding	2.59023	0.30647	0.272388	1.12512	0.260537	0.377276
NUDCD3	ENSG00000015676	protein_coding	3370.14	-0.0233532	0.0455095	-0.513149	0.607847	0.711674
ISL1	ENSG00000016082	protein_coding	0.718208	0.921262	0.445407	2.06836	0.0386065	0.0821938
CHDH	ENSG00000016391	protein_coding	4236.97	-0.123067	0.0849618	-1.4485	0.147477	0.242353
IL20RA	ENSG00000016402	protein_coding	56.2067	0.841375	0.358325	2.34808	0.0188704	0.0454184
CLCA1	ENSG00000016490	protein_coding	0.870709	2.59477	0.988568	2.62477	0.00867066	0.0236754
CLCA4	ENSG00000016602	protein_coding	0.694498	1.60152	0.479007	3.34342	0.000827526	0.00316797
GLT8D1	ENSG00000016864	protein_coding	2622.97	0.00716498	0.069934	0.102453	0.918397	0.946476
ATP2C1	ENSG00000017260	protein_coding	2361.46	-0.237099	0.0474513	-4.99669	5.83226e-07	5.35879e-06
IGF1	ENSG00000017427	protein_coding	404.214	0.204814	0.182411	1.12282	0.261514	0.378228
SLC38A5	ENSG00000017483	protein_coding	85.2082	0.672122	0.168765	3.98258	6.81705e-05	0.000359912
RALBP1	ENSG00000017797	protein_coding	2305.45	-0.180982	0.0579183	-3.12478	0.00177941	0.00613277
RUFY3	ENSG00000018189	protein_coding	676.075	-0.202454	0.065087	-3.11051	0.00186766	0.00639042
CNTN1	ENSG00000018236	protein_coding	54.574	-0.85537	0.372706	-2.29502	0.0217318	0.0511093
SLC11A1	ENSG00000018280	protein_coding	150.902	0.523555	0.136676	3.83063	0.000127817	0.000626069
WWTR1	ENSG00000018408	protein_coding	1685.78	-0.109621	0.100784	-1.08769	0.276733	0.395324
AGPS	ENSG00000018510	protein_coding	2006.09	-0.0482703	0.056588	-0.853013	0.393652	0.516383
ZNF806	ENSG00000018607	transcribed_unprocessed_pseudogene	0.0963118	0.389144	0.744836	0.522456	0.601353
CXorf56	ENSG00000018610	protein_coding	712.795	-0.00235426	0.0545897	-0.0431265	0.965601	0.977992
ATP1A2	ENSG00000018625	protein_coding	106.465	0.121993	0.18954	0.643626	0.519818	0.636334
TTC27	ENSG00000018699	protein_coding	696.315	0.176832	0.044877	3.94038	8.13537e-05	0.000421022
ZNF582	ENSG00000018869	protein_coding	101.959	0.0911829	0.124241	0.73392	0.462997	0.584163
VSIG2	ENSG00000019102	protein_coding	156.359	-0.913796	0.21917	-4.16935	3.05468e-05	0.000178512
PHLDB1	ENSG00000019144	protein_coding	686.62	-0.291333	0.122956	-2.36941	0.0178163	0.0432735
MARCO	ENSG00000019169	protein_coding	163.996	-1.00265	0.250143	-4.00831	6.11558e-05	0.000327542
CYP24A1	ENSG00000019186	protein_coding	3.3749	0.680668	0.407764	1.66927	0.0950644	0.170788
PRDM11	ENSG00000019485	protein_coding	191.824	-0.301877	0.0868233	-3.47692	0.000507216	0.0020745
SYT13	ENSG00000019505	protein_coding	160.421	-0.146133	0.324731	-0.450014	0.652701	0.748193
SNAI2	ENSG00000019549	protein_coding	607.848	0.0537217	0.155254	0.346025	0.729324	0.809311
CD74	ENSG00000019582	protein_coding	63938.3	0.363353	0.131148	2.77057	0.00559587	0.0163911
HGF	ENSG00000019991	protein_coding	430.805	0.398143	0.198081	2.01	0.044431	0.0923953
ZRANB1	ENSG00000019995	protein_coding	723.121	-0.69566	0.0966156	-7.20029	6.00839e-13	2.52501e-11
NCDN	ENSG00000020129	protein_coding	724.32	0.16606	0.0730367	2.27366	0.0229866	0.0535583
ADGRA2	ENSG00000020181	protein_coding	592.411	-0.56526	0.140592	-4.02058	5.80563e-05	0.000312776
CCT8L1P	ENSG00000020219	processed_pseudogene	0.258414	0.185897	0.359536	0.517047	0.605123
ZFP64	ENSG00000020256	protein_coding	584.354	-0.0581854	0.0474218	-1.22698	0.219831	0.330708
MNAT1	ENSG00000020426	protein_coding	474.039	0.077407	0.054944	1.40883	0.158884	0.256834
SAMD4A	ENSG00000020577	protein_coding	899.11	-0.215719	0.0875914	-2.46279	0.0137862	0.0349763
RUNX3	ENSG00000020633	protein_coding	232.528	-0.100467	0.129482	-0.775917	0.437798	0.559678
MRE11	ENSG00000020922	protein_coding	552.269	-0.0319343	0.0536896	-0.594795	0.55198	0.664291
PLEKHB1	ENSG00000021300	protein_coding	276.535	1.71664	0.243148	7.06007	1.66421e-12	6.20937e-11
SERPINB1	ENSG00000021355	protein_coding	3455.83	0.28426	0.0740138	3.84063	0.00012272	0.00060374
CYP3A43	ENSG00000021461	protein_coding	195.627	-0.80427	0.213508	-3.76694	0.000165262	0.00078259
SLC7A9	ENSG00000021488	protein_coding	847.691	-0.250083	0.120088	-2.08249	0.0372974	0.0799039
SPAST	ENSG00000021574	protein_coding	725.514	-0.12384	0.0458686	-2.69989	0.00693631	0.0196304
NRXN3	ENSG00000021645	protein_coding	169.653	-0.749671	0.225814	-3.31986	0.000900631	0.003403
OSBPL5	ENSG00000021762	protein_coding	261.96	-0.381562	0.115195	-3.31233	0.000925229	0.00348024
AQR	ENSG00000021776	protein_coding	1122.31	-0.251476	0.0439098	-5.7271	1.02164e-08	1.46281e-07
CPS1	ENSG00000021826	protein_coding	73362.5	-0.532839	0.206835	-2.57616	0.00999052	0.0266796
C8B	ENSG00000021852	protein_coding	15101.3	-0.409576	0.136423	-3.00226	0.00267987	0.00870424
FHL1	ENSG00000022267	protein_coding	871.84	-0.502129	0.123534	-4.0647	4.80944e-05	0.000265538
RTF2	ENSG00000022277	protein_coding	3512.19	0.130814	0.0419329	3.11959	0.00181101	0.0062199
GABRA1	ENSG00000022355	protein_coding	0.204906	0.0659715	0.549963	0.119956	0.904518
NLRP2	ENSG00000022556	protein_coding	49.2923	0.251983	0.233024	1.08136	0.279537	0.398243
SLC45A4	ENSG00000022567	protein_coding	510.557	0.444212	0.165164	2.68952	0.00715549	0.0201519
RNF10	ENSG00000022840	protein_coding	6247.21	0.10174	0.0375063	2.71262	0.00667542	0.0189983
ZNF839	ENSG00000022976	protein_coding	242.901	-0.306471	0.0668604	-4.58375	4.56717e-06	3.34917e-05
ZDHHC6	ENSG00000023041	protein_coding	1335.28	-0.00915724	0.0491513	-0.186307	0.852204	0.899804
GRAMD1B	ENSG00000023171	protein_coding	448.538	-0.248258	0.197137	-1.25932	0.207915	0.317002
RNH1	ENSG00000023191	protein_coding	6386.13	0.209343	0.0548848	3.81422	0.000136616	0.000662333
NDUFS1	ENSG00000023228	protein_coding	5219.8	-0.256827	0.0545709	-4.70629	2.52262e-06	1.98087e-05
RB1CC1	ENSG00000023287	protein_coding	2738.81	-0.106353	0.0782978	-1.35831	0.174365	0.276706
ERP44	ENSG00000023318	protein_coding	4185.88	0.138184	0.0530586	2.60436	0.00920464	0.0248985
ALAS1	ENSG00000023330	protein_coding	12973.7	-0.215827	0.122892	-1.75624	0.0790479	0.147245
BIRC3	ENSG00000023445	protein_coding	3131.08	0.146476	0.161796	0.905311	0.365301	0.487255
AKAP11	ENSG00000023516	protein_coding	975.205	-0.506099	0.0690096	-7.33375	2.23806e-13	1.0636e-11
GLRX2	ENSG00000023572	protein_coding	578.425	0.655609	0.0714377	9.17736	4.41779e-20	1.00802e-17
SNAPC1	ENSG00000023608	protein_coding	184.117	0.149838	0.0652804	2.29529	0.0217163	0.0510918
DERA	ENSG00000023697	protein_coding	2121.02	-0.295273	0.0688481	-4.28876	1.79676e-05	0.000111694
STRAP	ENSG00000023734	protein_coding	3516.89	-0.0544652	0.0457375	-1.19082	0.233724	0.346584
ABCC2	ENSG00000023839	protein_coding	7310.79	-0.317548	0.127433	-2.49189	0.0127065	0.0326563
DEF6	ENSG00000023892	protein_coding	306.902	0.252181	0.117585	2.14466	0.0319802	0.0703723
PLEKHO1	ENSG00000023902	protein_coding	1205.44	0.741774	0.105349	7.04111	1.9072e-12	6.96275e-11
GCLM	ENSG00000023909	protein_coding	2998.21	0.0472762	0.102966	0.459143	0.646132	0.742696
UBR2	ENSG00000024048	protein_coding	2047.62	-0.321873	0.0500136	-6.43571	1.22898e-10	2.86294e-09
EHD2	ENSG00000024422	protein_coding	1860.49	0.050336	0.110696	0.454724	0.649307	0.745326
DEPDC1	ENSG00000024526	protein_coding	250.03	0.323963	0.144799	2.23732	0.0252651	0.0578671
CCDC28A	ENSG00000024862	protein_coding	1136.78	-0.0888607	0.0702886	-1.26423	0.206149	0.315106
RRAGD	ENSG00000025039	protein_coding	1547.49	0.431883	0.106157	4.06835	4.73472e-05	0.000261818
HSF2	ENSG00000025156	protein_coding	318.761	0.17023	0.0654927	2.59922	0.00934367	0.0252171
PHF20	ENSG00000025293	protein_coding	1073.12	-0.101368	0.0405598	-2.49923	0.0124464	0.0321031
HSD17B6	ENSG00000025423	protein_coding	20024.8	-0.730467	0.159501	-4.5797	4.65643e-06	3.4083e-05
NR1H3	ENSG00000025434	protein_coding	3048.14	0.139036	0.0658728	2.11068	0.0347998	0.0754521
TYMP	ENSG00000025708	protein_coding	5304.23	0.309011	0.121894	2.53507	0.0112424	0.0294549
NCAPH2	ENSG00000025770	protein_coding	2107.78	0.525049	0.0650143	8.0759	6.69815e-16	6.22508e-14
TOMM34	ENSG00000025772	protein_coding	1349.21	0.364472	0.0566903	6.42918	1.2829e-10	2.97298e-09
SEC63	ENSG00000025796	protein_coding	4570.12	-0.168762	0.0542745	-3.10941	0.0018746	0.00641107
KPNA6	ENSG00000025800	protein_coding	2030.95	-0.199046	0.0480298	-4.14422	3.40973e-05	0.000196996
VIM	ENSG00000026025	protein_coding	11629.1	0.12749	0.0970703	1.31338	0.189056	0.294725
RTEL1-TNFRSF6B	ENSG00000026036	protein_coding	60.9226	-0.106017	0.0996424	-1.06397	0.287342	0.40673
FAS	ENSG00000026103	protein_coding	623.058	-0.662502	0.11716	-5.6547	1.56121e-08	2.12959e-07
RNASET2	ENSG00000026297	protein_coding	1839.41	0.753418	0.0953989	7.89755	2.84441e-15	2.20102e-13
CD44	ENSG00000026508	protein_coding	2695.28	0.283082	0.161941	1.74806	0.080454	0.149333
KCNG1	ENSG00000026559	protein_coding	28.5215	0.694578	0.255129	2.72245	0.0064799	0.0185174
AGPAT4	ENSG00000026652	protein_coding	222.018	0.286301	0.142509	2.00901	0.0445361	0.0925647
SLAMF7	ENSG00000026751	protein_coding	349.295	0.0345256	0.175484	0.196745	0.844027	0.893622
BTN3A1	ENSG00000026950	protein_coding	1390.79	-0.101929	0.0921264	-1.10641	0.26855	0.386426
MIPEP	ENSG00000027001	protein_coding	519.291	-0.260207	0.0719891	-3.61453	0.000300896	0.00132391
PRKCH	ENSG00000027075	protein_coding	451.064	-0.468668	0.0898784	-5.21447	1.84347e-07	1.92091e-06
INSRR	ENSG00000027644	protein_coding	8.06946	1.14235	0.247699	4.61186	3.99088e-06	2.9756e-05
IFNGR1	ENSG00000027697	protein_coding	3748.7	-0.0805665	0.10518	-0.76599	0.443682	0.56502
B4GALT7	ENSG00000027847	protein_coding	1547.13	0.423624	0.0627854	6.74716	1.50762e-11	4.36291e-10
SH2D2A	ENSG00000027869	protein_coding	141.923	0.723359	0.144322	5.01212	5.38345e-07	4.98815e-06
VRK2	ENSG00000028116	protein_coding	326.687	-0.185689	0.0682561	-2.72047	0.00651886	0.0186033
TNFRSF1B	ENSG00000028137	protein_coding	2378.63	-0.0759445	0.0970624	-0.782429	0.433962	0.556084
VEZT	ENSG00000028203	protein_coding	1469.89	-0.235143	0.0595181	-3.95078	7.78977e-05	0.000405198
POU2F2	ENSG00000028277	protein_coding	113.327	0.099874	0.12812	0.779536	0.435664	0.557521
BRD9	ENSG00000028310	protein_coding	1089.44	0.263231	0.0550783	4.77922	1.75979e-06	1.43242e-05
SNX1	ENSG00000028528	protein_coding	3761.51	-0.23319	0.0493156	-4.72852	2.26158e-06	1.7925e-05
TBPL1	ENSG00000028839	protein_coding	467.916	0.0655689	0.065592	0.999647	0.317482	0.438252
ARNTL2	ENSG00000029153	protein_coding	488.327	-0.106203	0.138724	-0.765566	0.443934	0.565294
BCLAF1	ENSG00000029363	protein_coding	2415.44	-0.135251	0.0414	-3.26693	0.00108722	0.00399708
SLC39A9	ENSG00000029364	protein_coding	4113.06	-0.225581	0.0531221	-4.24646	2.17175e-05	0.00013203
ANK1	ENSG00000029534	protein_coding	20.9101	-0.453798	0.176952	-2.56453	0.0103315	0.0274646
IBSP	ENSG00000029559	protein_coding	16.4111	-0.312089	0.316125	-0.987234	0.323528	0.444615
TFB1M	ENSG00000029639	protein_coding	425.396	0.0951569	0.0749955	1.26884	0.2045	0.313086
RABEP1	ENSG00000029725	protein_coding	1647.88	-0.183952	0.0600919	-3.06118	0.0022047	0.00737005
HMGB3	ENSG00000029993	protein_coding	3026.15	0.232421	0.119161	1.95048	0.0511189	0.103491
NUP160	ENSG00000030066	protein_coding	1321.89	-0.295738	0.0584412	-5.06045	4.18275e-07	3.99691e-06
BAK1	ENSG00000030110	protein_coding	742.696	0.366513	0.0846888	4.32777	1.5063e-05	9.59834e-05
MUSK	ENSG00000030304	protein_coding	4.95544	-0.7536	0.368865	-2.04302	0.0410503	0.0865627
IKZF2	ENSG00000030419	protein_coding	104.042	-0.49693	0.117847	-4.21675	2.47847e-05	0.000148396
GRN	ENSG00000030582	protein_coding	16390.9	0.294002	0.061889	4.75048	2.02938e-06	1.62291e-05
FAM13B	ENSG00000031003	protein_coding	510.408	-0.427388	0.0613375	-6.96782	3.21887e-12	1.10488e-10
ARHGAP31	ENSG00000031081	protein_coding	416.234	-0.286926	0.0995005	-2.88366	0.00393086	0.0120776
CENPQ	ENSG00000031691	protein_coding	209.882	0.088677	0.0846999	1.04695	0.295121	0.414931
SARS1	ENSG00000031698	protein_coding	5886.08	0.145525	0.0628912	2.31392	0.0206722	0.0489832
RANBP3	ENSG00000031823	protein_coding	1962.15	0.157566	0.0426604	3.69349	0.000221197	0.00101228
ARID4A	ENSG00000032219	protein_coding	752.232	-0.672717	0.065161	-10.3239	5.49343e-25	3.00829e-22
EIPR1	ENSG00000032389	protein_coding	880.406	0.250672	0.0559995	4.47632	7.59406e-06	5.24264e-05
PNPLA6	ENSG00000032444	protein_coding	2404.7	0.11473	0.056863	2.01765	0.0436274	0.0910108
IFT88	ENSG00000032742	protein_coding	613.835	-0.0233882	0.0693994	-0.337008	0.736111	0.81438
ALG1	ENSG00000033011	protein_coding	1071.62	0.0710453	0.0561831	1.26453	0.206039	0.314979
ZCCHC8	ENSG00000033030	protein_coding	824.331	-0.094633	0.0528346	-1.79112	0.0732743	0.138526
ABCF2	ENSG00000033050	protein_coding	1740.73	0.182555	0.0510482	3.57613	0.000348719	0.00150731
CHPF2	ENSG00000033100	protein_coding	2098.2	0.11069	0.0565945	1.95584	0.0504842	0.102462
LRRC7	ENSG00000033122	protein_coding	29.895	-0.168745	0.127886	-1.31949	0.187004	0.292166
FUT8	ENSG00000033170	protein_coding	195.786	-0.0353368	0.121502	-0.290833	0.771179	0.841151
UBA6	ENSG00000033178	protein_coding	1086.21	-0.252773	0.058505	-4.32054	1.55646e-05	9.86855e-05
GAB2	ENSG00000033327	protein_coding	801.097	-0.0855595	0.084077	-1.01763	0.308853	0.429525
ATP6V0A1	ENSG00000033627	protein_coding	4010.91	0.172106	0.068086	2.52777	0.011479	0.0299843
PIAS1	ENSG00000033800	protein_coding	902.536	-0.24954	0.0576824	-4.32611	1.51769e-05	9.65542e-05
SLC4A7	ENSG00000033867	protein_coding	310.123	-0.156858	0.108456	-1.44628	0.148099	0.243136
APBA2	ENSG00000034053	protein_coding	96.9043	0.428559	0.186621	2.29642	0.0216521	0.0509591
MAP2K3	ENSG00000034152	protein_coding	2667.71	-0.0712539	0.0742991	-0.959015	0.337551	0.459312
EFCAB1	ENSG00000034239	protein_coding	15.3285	-0.0790648	0.223909	-0.353111	0.724005	0.80494
TMSB10	ENSG00000034510	protein_coding	26284.1	1.05202	0.139879	7.52096	5.43759e-14	3.00079e-12
ASTE1	ENSG00000034533	protein_coding	243.092	-0.0977729	0.0430841	-2.26935	0.0232472	0.0540838
RNF19A	ENSG00000034677	protein_coding	2597.51	-0.357736	0.0800898	-4.46669	7.94405e-06	5.45859e-05
PEX3	ENSG00000034693	protein_coding	595.254	-0.301749	0.0744931	-4.0507	5.10643e-05	0.00028024
GABARAPL2	ENSG00000034713	protein_coding	2464.23	0.0706764	0.0518837	1.36221	0.173132	0.275228
MYOC	ENSG00000034971	protein_coding	1.32913	0.385271	0.341575	1.12792	0.259352	0.375866
SH3YL1	ENSG00000035115	protein_coding	548.252	-0.0918764	0.154686	-0.593953	0.552543	0.664863
FAM136A	ENSG00000035141	protein_coding	1833.9	0.275884	0.0600959	4.59072	4.41715e-06	3.25458e-05
VCL	ENSG00000035403	protein_coding	2010.85	-0.0250742	0.0785331	-0.319282	0.749512	0.825308
DEPDC1B	ENSG00000035499	protein_coding	267.523	0.148966	0.160752	0.926684	0.35409	0.475832
DAPK2	ENSG00000035664	protein_coding	611.104	0.0936609	0.119384	0.784534	0.432727	0.55492
NSMAF	ENSG00000035681	protein_coding	544.444	0.169494	0.0770409	2.20005	0.0278034	0.0627242
ADSS2	ENSG00000035687	protein_coding	1598.98	0.175876	0.0584061	3.01126	0.00260167	0.00848433
STAP1	ENSG00000035720	protein_coding	9.21799	0.161769	0.184494	0.876826	0.380581	0.502869
TIMP2	ENSG00000035862	protein_coding	4884.38	0.00945056	0.144351	0.0654694	0.9478	0.966149
RFC1	ENSG00000035928	protein_coding	2750.13	-0.211232	0.0585114	-3.61011	0.000306071	0.00134319
TBC1D23	ENSG00000036054	protein_coding	1115.06	-0.329427	0.051033	-6.45517	1.08095e-10	2.54915e-09
CUL3	ENSG00000036257	protein_coding	1776.52	-0.263626	0.0441869	-5.96617	2.4289e-09	4.0476e-08
MYOM2	ENSG00000036448	protein_coding	78.0036	-0.417504	0.176855	-2.36071	0.0182399	0.0441786
OTC	ENSG00000036473	protein_coding	4818.11	-0.716924	0.180099	-3.98073	6.87044e-05	0.000362301
CYP46A1	ENSG00000036530	protein_coding	35.1373	-0.29805	0.123567	-2.41204	0.0158634	0.0392477
ZZZ3	ENSG00000036549	protein_coding	1173.62	-0.179429	0.048771	-3.67901	0.000234137	0.00106465
SLC18A1	ENSG00000036565	protein_coding	1.53654	0.402751	0.237814	1.69355	0.0903501	0.163974
USP2	ENSG00000036672	protein_coding	479.348	-0.520137	0.134486	-3.86759	0.000109915	0.000548572
CASR	ENSG00000036828	protein_coding	26.1139	-1.18066	0.307609	-3.83818	0.000123949	0.00060905
TUBG2	ENSG00000037042	protein_coding	449.783	0.198855	0.0683285	2.91027	0.00361111	0.0112329
RPL26L1	ENSG00000037241	protein_coding	939.952	0.252986	0.0639046	3.95882	7.53223e-05	0.000393411
FLT4	ENSG00000037280	protein_coding	668.211	-0.314282	0.0943727	-3.33022	0.000867765	0.0032993
NSUN2	ENSG00000037474	protein_coding	2721.41	0.012469	0.0461083	0.270429	0.78683	0.853073
FBXO42	ENSG00000037637	protein_coding	801.799	0.0670723	0.0472818	1.41856	0.156026	0.253284
MFAP3	ENSG00000037749	protein_coding	322.489	-0.68853	0.0933536	-7.37551	1.63721e-13	8.07155e-12
MRI1	ENSG00000037757	protein_coding	714.738	-0.200565	0.0564962	-3.55006	0.000385138	0.00163885
METTL1	ENSG00000037897	protein_coding	718.664	0.605097	0.0676063	8.9503	3.54517e-19	6.43828e-17
HOXC8	ENSG00000037965	protein_coding	7.67841	1.1853	0.397429	2.98242	0.0028598	0.00918308
AGA	ENSG00000038002	protein_coding	1056.07	0.0226057	0.0924893	0.244414	0.80691	0.867366
PI4K2B	ENSG00000038210	protein_coding	1473.59	-0.358849	0.0728317	-4.9271	8.34584e-07	7.36477e-06
BOD1L1	ENSG00000038219	protein_coding	1003.02	-0.553354	0.0750412	-7.37401	1.65575e-13	8.14039e-12
MAT2B	ENSG00000038274	protein_coding	2560.43	-0.293659	0.0603185	-4.86846	1.1247e-06	9.59122e-06
TLL1	ENSG00000038295	protein_coding	15.371	-0.527701	0.170862	-3.08847	0.0020119	0.00680932
EDC4	ENSG00000038358	protein_coding	974.884	-0.273193	0.079333	-3.44362	0.000573971	0.00230827
TRIO	ENSG00000038382	protein_coding	1625.1	-0.299241	0.0711029	-4.20857	2.56996e-05	0.000153282
VCAN	ENSG00000038427	protein_coding	1795.6	-0.568829	0.212451	-2.67746	0.00741823	0.0207621
CLEC16A	ENSG00000038532	protein_coding	1154.41	-0.0611115	0.0605245	-1.0097	0.31264	0.433335
MSR1	ENSG00000038945	protein_coding	499.068	0.0282958	0.119579	0.236628	0.812945	0.871905
CDH1	ENSG00000039068	protein_coding	8507.43	-0.657977	0.121033	-5.43633	5.43893e-08	6.45329e-07
MTREX	ENSG00000039123	protein_coding	1805.12	-0.11172	0.043843	-2.54819	0.0108285	0.0285595
DNAH5	ENSG00000039139	protein_coding	185.413	-0.363624	0.189522	-1.91863	0.0550308	0.109793
ZFYVE16	ENSG00000039319	protein_coding	1096.53	-0.262403	0.0507567	-5.16983	2.34313e-07	2.3755e-06
RIPOR1	ENSG00000039523	protein_coding	1641.16	0.0104368	0.0615583	0.169543	0.865369	0.909013
C6	ENSG00000039537	protein_coding	12201.1	-0.862718	0.164573	-5.24216	1.58711e-07	1.68035e-06
RAI14	ENSG00000039560	protein_coding	2057.8	-0.238415	0.0718824	-3.31674	0.000910759	0.00343452
SOX30	ENSG00000039600	protein_coding	3.1552	-0.192398	0.190218	-1.01146	0.311797	0.432451
PNKP	ENSG00000039650	protein_coding	1263.24	0.372675	0.0586072	6.35886	2.0326e-10	4.47435e-09
BEST2	ENSG00000039987	protein_coding	0.5099	0.18459	0.265857	0.69432	0.487481	0.607411
PHLPP2	ENSG00000040199	protein_coding	389.963	-0.279417	0.0810078	-3.44927	0.000562111	0.00226869
SPDL1	ENSG00000040275	protein_coding	320.993	0.270882	0.0819901	3.30384	0.000953711	0.0035734
STAU2	ENSG00000040341	protein_coding	1496.17	0.0507341	0.0612363	0.828496	0.407389	0.530163
SLC66A1	ENSG00000040487	protein_coding	1116.98	0.474163	0.0691455	6.85747	7.00912e-12	2.21179e-10
CTNS	ENSG00000040531	protein_coding	838.399	0.138055	0.0563262	2.45099	0.0142463	0.0359532
RTN4R	ENSG00000040608	protein_coding	453.762	0.104108	0.132316	0.786812	0.431392	0.553667
PHF23	ENSG00000040633	protein_coding	1275.1	0.268446	0.058783	4.56673	4.95383e-06	3.59714e-05
CDH10	ENSG00000040731	protein_coding	5.93084	1.62914	0.498102	3.2707	0.00107282	0.00395253
INPP4A	ENSG00000040933	protein_coding	553.606	-0.0548914	0.0630642	-0.870405	0.384079	0.506168
RAB27B	ENSG00000041353	protein_coding	170.494	-0.377743	0.201238	-1.8771	0.0605049	0.118722
PSMA4	ENSG00000041357	protein_coding	4957.18	0.270885	0.0504832	5.36584	8.05718e-08	9.22468e-07
MYO16	ENSG00000041515	protein_coding	118.8	-0.438293	0.149095	-2.93968	0.00328554	0.0103641
LSG1	ENSG00000041802	protein_coding	1458.89	0.0077688	0.0387464	0.200504	0.841086	0.891504
PARP3	ENSG00000041880	protein_coding	840.745	-0.311425	0.0677541	-4.5964	4.29862e-06	3.17644e-05
TNC	ENSG00000041982	protein_coding	885.442	-0.360192	0.16018	-2.24867	0.0245334	0.0564417
THAP3	ENSG00000041988	protein_coding	532.955	0.482726	0.0651515	7.40929	1.26979e-13	6.39295e-12
RIPOR3	ENSG00000042062	protein_coding	90.4988	-0.828717	0.153866	-5.38597	7.20539e-08	8.33796e-07
TDP1	ENSG00000042088	protein_coding	430.728	0.00297528	0.0554018	0.0537036	0.957171	0.972055
AIFM2	ENSG00000042286	protein_coding	2363.12	0.519249	0.0792511	6.55195	5.67911e-11	1.42667e-09
C2orf83	ENSG00000042304	protein_coding	0.473846	1.1965	0.524126	2.28284	0.02244	0.0525217
SPATA7	ENSG00000042317	protein_coding	206.727	-0.129357	0.0668138	-1.93608	0.0528579	0.106292
MED17	ENSG00000042429	protein_coding	612.706	-0.101586	0.0503631	-2.01707	0.0436886	0.0911278
RETSAT	ENSG00000042445	protein_coding	7374.13	-0.521905	0.0834559	-6.25367	4.00918e-10	8.26805e-09
CAPG	ENSG00000042493	protein_coding	1545.47	0.502819	0.144878	3.47063	0.000519231	0.00211804
AP2S1	ENSG00000042753	protein_coding	4089.75	0.504096	0.0728965	6.91523	4.67114e-12	1.53669e-10
USH2A	ENSG00000042781	protein_coding	467.151	-0.74707	0.192253	-3.88586	0.000101969	0.000514177
ZPBP	ENSG00000042813	protein_coding	0.231022	-0.079777	0.557006	-0.143225	0.886113
TG	ENSG00000042832	protein_coding	55.7184	0.182939	0.20689	0.884231	0.376572	0.498626
ADAM28	ENSG00000042980	protein_coding	115.936	-0.53658	0.17998	-2.98133	0.00286995	0.00921236
BARX2	ENSG00000043039	protein_coding	6.19437	-0.514039	0.262493	-1.9583	0.050195	0.101973
DCUN1D1	ENSG00000043093	protein_coding	1380.58	-0.351424	0.0536096	-6.55524	5.55529e-11	1.39845e-09
JADE2	ENSG00000043143	protein_coding	942.628	-0.0542376	0.0723274	-0.74989	0.453321	0.574765
ZIC2	ENSG00000043355	protein_coding	282.983	0.371113	0.206622	1.79609	0.0724797	0.137234
LCP2	ENSG00000043462	protein_coding	564.945	-0.185696	0.109715	-1.69253	0.0905444	0.164301
TRIT1	ENSG00000043514	protein_coding	494.044	0.0171477	0.0515991	0.332325	0.739644	0.817146
ADRB1	ENSG00000043591	protein_coding	25.5766	-0.199078	0.208565	-0.954514	0.339824	0.461716
GUCA2B	ENSG00000044012	protein_coding	129.939	-0.224455	0.242245	-0.926565	0.354153	0.47588
CUL7	ENSG00000044090	protein_coding	1891.67	-0.115694	0.0661327	-1.74942	0.0802185	0.148989
CTNNA1	ENSG00000044115	protein_coding	11947.9	-0.0550099	0.0460575	-1.19437	0.232332	0.344994
PHKA2	ENSG00000044446	protein_coding	3157.84	0.0660898	0.0657084	1.0058	0.31451	0.435348
CNTLN	ENSG00000044459	protein_coding	646.356	-0.225129	0.0865284	-2.60179	0.00927387	0.0250667
EPHA3	ENSG00000044524	protein_coding	242.631	-0.8543	0.183564	-4.65397	3.25607e-06	2.48598e-05
HSPA5	ENSG00000044574	protein_coding	44025.3	0.286365	0.0663105	4.31854	1.57066e-05	9.94977e-05
DSG2	ENSG00000046604	protein_coding	1791.84	-0.331642	0.155457	-2.13334	0.032897	0.0720204
GEMIN8	ENSG00000046647	protein_coding	470.457	0.182917	0.0534398	3.42286	0.000619657	0.00246664
OFD1	ENSG00000046651	protein_coding	762.689	0.206602	0.0577768	3.57586	0.000349075	0.00150859
GPM6B	ENSG00000046653	protein_coding	27.0043	-0.194164	0.117459	-1.65303	0.0983248	0.175541
MAGEC2	ENSG00000046774	protein_coding	427.253	1.10595	0.430485	2.56907	0.0101972	0.0271439
PREX2	ENSG00000046889	protein_coding	194.124	-0.367198	0.1464	-2.50818	0.0121356	0.0314221
WDR37	ENSG00000047056	protein_coding	578.865	-0.18035	0.0515451	-3.49888	0.000467215	0.00193064
YTHDC2	ENSG00000047188	protein_coding	1090.38	-0.377902	0.0579488	-6.5213	6.97027e-11	1.71108e-09
CTPS2	ENSG00000047230	protein_coding	833.184	0.103164	0.060155	1.71497	0.0863506	0.158059
ATP6V1H	ENSG00000047249	protein_coding	1701.94	0.204562	0.0686984	2.97768	0.00290438	0.00930901
POLR2B	ENSG00000047315	protein_coding	2043.64	-0.271917	0.0602992	-4.50946	6.49937e-06	4.56662e-05
FAM214A	ENSG00000047346	protein_coding	1219.8	-0.574187	0.0693638	-8.27791	1.25359e-16	1.29337e-14
ARAP2	ENSG00000047365	protein_coding	400.761	-0.478948	0.0994705	-4.81497	1.47219e-06	1.21923e-05
TPR	ENSG00000047410	protein_coding	4020.41	0.0282439	0.061997	0.455569	0.6487	0.74495
CP	ENSG00000047457	protein_coding	35203.1	-0.614758	0.140972	-4.36085	1.29558e-05	8.39088e-05
KIAA0556	ENSG00000047578	protein_coding	577.829	-0.119701	0.0703693	-1.70104	0.0889348	0.161805
DTNBP1	ENSG00000047579	protein_coding	530.658	0.489074	0.0770586	6.34678	2.19868e-10	4.78666e-09
XK	ENSG00000047597	protein_coding	193.225	-0.0356494	0.194563	-0.183228	0.854619	0.901365
ANO2	ENSG00000047617	protein_coding	54.3461	0.608394	0.203576	2.98853	0.00280319	0.00903802
C12orf4	ENSG00000047621	protein_coding	394.143	0.036718	0.046051	0.797334	0.425257	0.54763
SCML1	ENSG00000047634	protein_coding	1288.65	-0.144526	0.0840476	-1.71957	0.0855105	0.156902
WWC3	ENSG00000047644	protein_coding	878.584	-0.00440687	0.0784879	-0.0561471	0.955225	0.970798
ARHGAP6	ENSG00000047648	protein_coding	81.0019	-0.379656	0.109092	-3.48016	0.000501121	0.00205287
FAM184B	ENSG00000047662	protein_coding	9.81537	0.185156	0.0989493	1.87122	0.0613145	0.119983
MAP4	ENSG00000047849	protein_coding	7750.8	0.00550734	0.0488091	0.112834	0.910162	0.940931
GOPC	ENSG00000047932	protein_coding	1006.76	-0.223396	0.0543547	-4.10997	3.95714e-05	0.00022438
ROS1	ENSG00000047936	protein_coding	24.6448	-0.98726	0.278503	-3.54488	0.000392794	0.00166724
USP28	ENSG00000048028	protein_coding	644.297	-0.173242	0.0562032	-3.08242	0.00205325	0.00693343
HDAC9	ENSG00000048052	protein_coding	86.5999	-0.0867925	0.141741	-0.61233	0.540319	0.654121
TSPAN17	ENSG00000048140	protein_coding	1826.06	0.105367	0.0607143	1.73545	0.0826608	0.152594
NOP16	ENSG00000048162	protein_coding	1070.41	0.664503	0.079587	8.3494	6.8612e-17	7.60824e-15
CC2D2A	ENSG00000048342	protein_coding	183.406	-0.00810209	0.0922418	-0.0878353	0.930008	0.953923
RRM2B	ENSG00000048392	protein_coding	1516.62	-0.166121	0.0720101	-2.30691	0.0210596	0.0497521
ZNF800	ENSG00000048405	protein_coding	568.998	-0.337699	0.0510846	-6.61059	3.828e-11	1.00337e-09
TNFRSF17	ENSG00000048462	protein_coding	13.3947	0.478757	0.268886	1.78052	0.0749912	0.141136
SNX29	ENSG00000048471	protein_coding	540.534	-0.251205	0.0806342	-3.11537	0.00183714	0.00629661
LMO3	ENSG00000048540	protein_coding	20.7815	0.67698	0.149426	4.53054	5.88325e-06	4.17743e-05
MRPS10	ENSG00000048544	protein_coding	2028.17	0.108178	0.0486162	2.22514	0.0260716	0.0594235
GUCA1A	ENSG00000048545	protein_coding	0.590557	-0.134134	0.283888	-0.472489	0.636578	0.735281
RSF1	ENSG00000048649	protein_coding	959.526	-0.376413	0.0483703	-7.7819	7.14436e-15	4.98634e-13
VPS13D	ENSG00000048707	protein_coding	1776.64	-0.381355	0.057784	-6.59967	4.12077e-11	1.07089e-09
CELF2	ENSG00000048740	protein_coding	314.456	-0.345126	0.133236	-2.59033	0.00958849	0.0257836
FAM120A	ENSG00000048828	protein_coding	6569.41	-0.159231	0.0409449	-3.88891	0.000100694	0.000508251
R3HDM1	ENSG00000048991	protein_coding	861.759	0.0286296	0.0502902	0.569288	0.56916	0.679066
COL9A2	ENSG00000049089	protein_coding	189.76	1.12535	0.17707	6.35537	2.07925e-10	4.55231e-09
KITLG	ENSG00000049130	protein_coding	364.193	-0.0250531	0.123527	-0.202815	0.83928	0.890039
ERCC8	ENSG00000049167	protein_coding	209.296	-0.00608102	0.0479059	-0.126937	0.89899	0.933667
ADAMTS6	ENSG00000049192	protein_coding	39.8056	-0.116262	0.153152	-0.759131	0.447774	0.569142
H6PD	ENSG00000049239	protein_coding	10352.5	-0.328811	0.0927052	-3.54685	0.000389869	0.0016572
VAMP3	ENSG00000049245	protein_coding	2328.1	-0.11457	0.0590718	-1.9395	0.0524405	0.105608
PER3	ENSG00000049246	protein_coding	935.486	-0.443634	0.106816	-4.15325	3.27789e-05	0.000190089
UTS2	ENSG00000049247	protein_coding	16.1924	1.01807	0.252335	4.03459	5.46985e-05	0.000296572
TNFRSF9	ENSG00000049249	protein_coding	91.8746	0.0882861	0.199872	0.441713	0.658697	0.752906
EPN3	ENSG00000049283	protein_coding	13.9619	0.343165	0.188203	1.82338	0.068246	0.130631
LTBP1	ENSG00000049323	protein_coding	1060.27	-0.389552	0.137507	-2.83295	0.00461202	0.0138817
RCN1	ENSG00000049449	protein_coding	4206.33	0.248588	0.103198	2.40885	0.0160029	0.0395517
ELN	ENSG00000049540	protein_coding	1370.99	-0.566527	0.186552	-3.03684	0.00239072	0.00788453
RFC2	ENSG00000049541	protein_coding	1278.12	0.297529	0.0639625	4.65161	3.29347e-06	2.50932e-05
ARID1B	ENSG00000049618	protein_coding	1380.5	-0.28903	0.0587612	-4.91873	8.71083e-07	7.63135e-06
CLPTM1L	ENSG00000049656	protein_coding	6457.47	0.159756	0.0619463	2.57895	0.00991014	0.0265027
NEDD4L	ENSG00000049759	protein_coding	2848.57	-0.0808812	0.0852125	-0.94917	0.342534	0.464246
FOXP3	ENSG00000049768	protein_coding	262.042	-1.07578	0.175797	-6.11943	9.39082e-10	1.71771e-08
PPP1R3F	ENSG00000049769	protein_coding	263.898	0.17156	0.110079	1.55852	0.119111	0.204473
HEXB	ENSG00000049860	protein_coding	7551.17	0.183789	0.0652017	2.81878	0.00482063	0.0144181
PTCD2	ENSG00000049883	protein_coding	372.61	-0.267424	0.0527999	-5.06485	4.08732e-07	3.91202e-06
NEXMIF	ENSG00000050030	protein_coding	4.60532	-0.514976	0.279359	-1.84342	0.0652672	0.126137
JKAMP	ENSG00000050130	protein_coding	1156.12	-0.170626	0.048561	-3.51364	0.000442018	0.00184019
DKK3	ENSG00000050165	protein_coding	1501.85	-0.327928	0.174927	-1.87466	0.0608398	0.119218
ARHGEF5	ENSG00000050327	protein_coding	533.61	0.243879	0.100332	2.43073	0.0150686	0.0376134
NFE2L3	ENSG00000050344	protein_coding	372.525	0.118928	0.127586	0.932141	0.351264	0.472873
MCUR1	ENSG00000050393	protein_coding	1789.61	0.145972	0.0720644	2.02557	0.0428087	0.0895865
LIMA1	ENSG00000050405	protein_coding	1222.82	-0.212498	0.0823055	-2.58183	0.00982793	0.0263284
LETMD1	ENSG00000050426	protein_coding	2091.16	-0.0911832	0.0510912	-1.78472	0.0743074	0.140086
SLC4A8	ENSG00000050438	protein_coding	20.4883	0.388612	0.132455	2.93392	0.00334712	0.0105257
LAMC3	ENSG00000050555	protein_coding	846.027	-0.5151	0.166629	-3.0913	0.00199279	0.00675106
PTGER3	ENSG00000050628	protein_coding	51.9755	-0.0273265	0.163675	-0.166956	0.867405	0.910513
TNIP3	ENSG00000050730	protein_coding	8.50636	-0.312674	0.216519	-1.4441	0.148712	0.243873
MAPK9	ENSG00000050748	protein_coding	1523.45	0.0358529	0.0497902	0.720081	0.471475	0.592172
COL23A1	ENSG00000050767	protein_coding	62.8282	-0.116178	0.172522	-0.673411	0.500686	0.619247
BCAR1	ENSG00000050820	protein_coding	2594.34	0.0223145	0.0684674	0.325913	0.74449	0.821123
FAM160A2	ENSG00000051009	protein_coding	1574.86	-0.0542147	0.0557007	-0.973323	0.330393	0.45199
HERPUD1	ENSG00000051108	protein_coding	5786.54	-0.12872	0.0731831	-1.75887	0.0785993	0.146586
HOMER3	ENSG00000051128	protein_coding	603.539	0.760075	0.12225	6.21738	5.05521e-10	1.00582e-08
RAD51	ENSG00000051180	protein_coding	160.928	0.463628	0.116006	3.99658	6.42652e-05	0.000341727
POLQ	ENSG00000051341	protein_coding	138.995	0.359329	0.132065	2.72084	0.00651167	0.0185917
PIK3CB	ENSG00000051382	protein_coding	1236.24	-0.23183	0.0518921	-4.46754	7.91227e-06	5.44121e-05
CYBA	ENSG00000051523	protein_coding	3158.39	0.45849	0.168127	2.72704	0.00639059	0.0182959
THOC3	ENSG00000051596	protein_coding	373.577	0.269439	0.0605916	4.4468	8.71591e-06	5.93085e-05
HEBP2	ENSG00000051620	protein_coding	2909.94	0.42493	0.0768219	5.53136	3.17757e-08	3.97979e-07
MPHOSPH9	ENSG00000051825	protein_coding	515.268	-0.428331	0.0702777	-6.09483	1.09553e-09	1.96847e-08
PLEKHA5	ENSG00000052126	protein_coding	1061.98	-0.311882	0.0725843	-4.29682	1.73265e-05	0.000108316
PRSS8	ENSG00000052344	protein_coding	985.587	-0.104231	0.27536	-0.378526	0.70504	0.790366
SIKE1	ENSG00000052723	protein_coding	1025.77	-0.195892	0.0480813	-4.07418	4.61767e-05	0.000256181
RRP12	ENSG00000052749	protein_coding	1547.67	0.557914	0.0730258	7.63995	2.17304e-14	1.33591e-12
FNIP2	ENSG00000052795	protein_coding	1972.31	-0.574319	0.116633	-4.92418	8.47161e-07	7.46034e-06
MSMO1	ENSG00000052802	protein_coding	12462.1	-0.11498	0.110937	-1.03645	0.299994	0.42014
TTC17	ENSG00000052841	protein_coding	2993.68	-0.169329	0.055882	-3.03012	0.00244457	0.00804116
ALX4	ENSG00000052850	protein_coding	1.90293	0.0328871	0.251104	0.13097	0.895799	0.931086
FSTL4	ENSG00000053108	protein_coding	111.664	-0.203205	0.214199	-0.948671	0.342788	0.464484
FOXN3	ENSG00000053254	protein_coding	2595.11	-0.351627	0.0721253	-4.87523	1.08683e-06	9.29501e-06
METTL24	ENSG00000053328	protein_coding	21.1348	-0.304579	0.204573	-1.48885	0.136526	0.228153
AKR7A2	ENSG00000053371	protein_coding	2468.11	0.0601445	0.072388	0.830862	0.406052	0.528902
MRTO4	ENSG00000053372	protein_coding	1563.23	0.393587	0.0650554	6.05002	1.44827e-09	2.53323e-08
NNAT	ENSG00000053438	protein_coding	11.2162	-0.306943	0.162011	-1.89458	0.0581483	0.114861
USE1	ENSG00000053501	protein_coding	1406.51	0.502364	0.0808125	6.21641	5.08655e-10	1.01148e-08
MCF2L2	ENSG00000053524	protein_coding	50.3463	0.245502	0.209703	1.17071	0.241714	0.35597
NRIP2	ENSG00000053702	protein_coding	143.182	-0.0500846	0.0958114	-0.522742	0.601154	0.705904
LAMA3	ENSG00000053747	protein_coding	1434.14	-0.700017	0.181745	-3.85163	0.000117333	0.00058079
AP5M1	ENSG00000053770	protein_coding	1100.31	-0.405966	0.060048	-6.76069	1.37338e-11	4.01689e-10
ANAPC4	ENSG00000053900	protein_coding	770.766	0.15573	0.0491449	3.16879	0.00153076	0.00536981
KCNQ1	ENSG00000053918	protein_coding	335.993	-0.417103	0.146678	-2.84367	0.00445973	0.0134849
TRAPPC3	ENSG00000054116	protein_coding	2006.1	0.234979	0.04648	5.05549	4.29284e-07	4.08129e-06
THRAP3	ENSG00000054118	protein_coding	4097.28	-0.199755	0.0353098	-5.6572	1.53865e-08	2.10162e-07
PHPT1	ENSG00000054148	protein_coding	3885.62	0.835442	0.0904893	9.23249	2.64405e-20	6.23279e-18
ENTPD2	ENSG00000054179	protein_coding	229.826	0.608662	0.154789	3.93219	8.41752e-05	0.00043392
LY75	ENSG00000054219	protein_coding	98.717	-0.0421025	0.126351	-0.333218	0.73897	0.816654
ARID4B	ENSG00000054267	protein_coding	1386.05	-0.0876597	0.0636722	-1.37673	0.168594	0.269326
OPN3	ENSG00000054277	protein_coding	512.258	-0.142365	0.118119	-1.20527	0.228099	0.340184
SDCCAG8	ENSG00000054282	protein_coding	617.128	0.145854	0.0526881	2.76826	0.00563558	0.0164857
PTPRN	ENSG00000054356	protein_coding	5.31262	0.7306	0.213879	3.41595	0.000635606	0.00251858
HHAT	ENSG00000054392	protein_coding	458.233	-0.103771	0.10625	-0.976663	0.328736	0.450381
KIF1B	ENSG00000054523	protein_coding	2009.91	-0.372304	0.0659225	-5.6476	1.62703e-08	2.2029e-07
FOXC1	ENSG00000054598	protein_coding	203.984	-0.11762	0.162565	-0.723522	0.469359	0.590118
TBC1D22A	ENSG00000054611	protein_coding	1657.91	0.194632	0.0579314	3.35971	0.000780248	0.00301062
SYNE2	ENSG00000054654	protein_coding	2288.02	-0.726486	0.0854785	-8.49904	1.91159e-17	2.3626e-15
PLEKHH1	ENSG00000054690	protein_coding	207.609	-0.0798583	0.107494	-0.742909	0.457537	0.578955
ATP9A	ENSG00000054793	protein_coding	2308.95	-0.385046	0.0972169	-3.96069	7.4733e-05	0.00039097
SPO11	ENSG00000054796	protein_coding	0.0886524	0.232227	1.43489	0.161842	0.87143
CBLN4	ENSG00000054803	protein_coding	80.4929	-1.36029	0.296388	-4.58955	4.44201e-06	3.26883e-05
CHRDL2	ENSG00000054938	protein_coding	378.951	0.713525	0.173971	4.1014	4.10657e-05	0.000231617
FAM168A	ENSG00000054965	protein_coding	1938.97	-0.277583	0.0544427	-5.09863	3.42119e-07	3.33363e-06
RELT	ENSG00000054967	protein_coding	144.598	0.251561	0.0973559	2.58393	0.00976819	0.0261959
GALC	ENSG00000054983	protein_coding	553.92	-0.325612	0.118941	-2.73759	0.00618915	0.0178094
NOP58	ENSG00000055044	protein_coding	2616.19	0.389091	0.0511088	7.61299	2.67821e-14	1.59951e-12
SZRD1	ENSG00000055070	protein_coding	3631.19	0.115144	0.0486091	2.36877	0.0178472	0.0433365
KCNH2	ENSG00000055118	protein_coding	78.6696	1.30575	0.264866	4.92986	8.22891e-07	7.27541e-06
CUL1	ENSG00000055130	protein_coding	3249.85	-0.141529	0.050157	-2.82173	0.00477661	0.0143057
FAM114A2	ENSG00000055147	protein_coding	799.675	-0.119938	0.0479234	-2.5027	0.0123251	0.0318369
CYFIP2	ENSG00000055163	protein_coding	2351.42	-0.75765	0.151547	-4.99944	5.74965e-07	5.28939e-06
TAB2	ENSG00000055208	protein_coding	2284.18	-0.366016	0.0717303	-5.10267	3.34902e-07	3.27315e-06
GINM1	ENSG00000055211	protein_coding	1434.11	-0.141145	0.0538754	-2.61983	0.00879728	0.0239724
EIF2AK2	ENSG00000055332	protein_coding	1693.41	-0.26966	0.0561422	-4.80317	1.56175e-06	1.28504e-05
USP36	ENSG00000055483	protein_coding	1767.87	0.0545379	0.0548382	0.994523	0.319968	0.440846
KMT2C	ENSG00000055609	protein_coding	1744.9	-0.529911	0.0662751	-7.99564	1.28905e-15	1.08216e-13
MCOLN3	ENSG00000055732	protein_coding	105.518	0.663624	0.290519	2.28427	0.0223558	0.0523592
CCDC85A	ENSG00000055813	protein_coding	8.74819	-1.13317	0.164181	-6.90194	5.12976e-12	1.67517e-10
PUM2	ENSG00000055917	protein_coding	4160.77	-0.186931	0.0409613	-4.56361	5.02824e-06	3.64596e-05
MRPL43	ENSG00000055950	protein_coding	2738.8	0.28471	0.0540249	5.26998	1.3644e-07	1.47124e-06
ITIH4	ENSG00000055955	protein_coding	2195.1	0.677291	0.129241	5.24053	1.60119e-07	1.69324e-06
ITIH1	ENSG00000055957	protein_coding	77093.2	-0.172899	0.134513	-1.28538	0.198661	0.306158
HPF1	ENSG00000056050	protein_coding	630.857	0.261472	0.0544016	4.80633	1.53725e-06	1.26751e-05
ZFR	ENSG00000056097	protein_coding	2556.56	-0.295624	0.0452055	-6.53955	6.17048e-11	1.53701e-09
ZNF280C	ENSG00000056277	protein_coding	110.328	-0.0510078	0.0763251	-0.668296	0.503945	0.622412
NPFFR2	ENSG00000056291	protein_coding	66.3327	0.776554	0.37175	2.08891	0.0367154	0.0788514
PHF21B	ENSG00000056487	protein_coding	1.39163	0.660822	0.339604	1.94586	0.0516713	0.104378
TRAF1	ENSG00000056558	protein_coding	450.065	-0.0801633	0.0780695	-1.02682	0.304506	0.425154
RC3H2	ENSG00000056586	protein_coding	1338.69	-0.358948	0.0467535	-7.67744	1.62295e-14	1.03159e-12
IL17RB	ENSG00000056736	protein_coding	2814.21	-0.0502306	0.119132	-0.421637	0.67329	0.764121
TRAF3IP2	ENSG00000056972	protein_coding	541.654	0.121739	0.0882175	1.37999	0.16759	0.267961
GYG2	ENSG00000056998	protein_coding	1149.33	-0.0337537	0.126561	-0.2667	0.7897	0.855103
DCBLD2	ENSG00000057019	protein_coding	1046.66	-0.107671	0.068319	-1.576	0.115025	0.198869
SERPINB3	ENSG00000057149	protein_coding	2.7687	1.46996	0.545408	2.69515	0.00703565	0.0198615
SOAT1	ENSG00000057252	protein_coding	1598.88	0.2245	0.0657821	3.41278	0.000643044	0.00254494
PKP2	ENSG00000057294	protein_coding	1176.7	-0.588058	0.106499	-5.52174	3.35655e-08	4.18628e-07
MSH4	ENSG00000057468	protein_coding	6.84712	-0.24995	0.195809	-1.2765	0.201778	0.309808
F7	ENSG00000057593	protein_coding	7955.42	-0.155646	0.123461	-1.26069	0.207419	0.316457
GDI2	ENSG00000057608	protein_coding	9869.53	-0.0132837	0.0442198	-0.300402	0.76387	0.835709
PRDM1	ENSG00000057657	protein_coding	224.55	-0.37376	0.109489	-3.41368	0.000640926	0.00253797
ATG5	ENSG00000057663	protein_coding	1063.6	-0.0351416	0.048257	-0.728218	0.46648	0.587536
TMCC3	ENSG00000057704	protein_coding	443.44	-0.187593	0.0937637	-2.0007	0.0454246	0.0939887
PITHD1	ENSG00000057757	protein_coding	1522.2	0.180452	0.0562613	3.2074	0.00133942	0.00477769
MTA3	ENSG00000057935	protein_coding	933.49	0.272405	0.058195	4.68091	2.85611e-06	2.21151e-05
USP13	ENSG00000058056	protein_coding	802.705	-0.1717	0.0701376	-2.44804	0.0143634	0.0361907
ATP11B	ENSG00000058063	protein_coding	1252.73	-0.408038	0.0735984	-5.54412	2.95436e-08	3.73439e-07
LAMC2	ENSG00000058085	protein_coding	159.273	-0.495345	0.228635	-2.16653	0.0302706	0.0672964
CDK14	ENSG00000058091	protein_coding	1190.22	-0.478271	0.0889105	-5.37924	7.47994e-08	8.63322e-07
SEC61A1	ENSG00000058262	protein_coding	18478.1	0.258555	0.0522523	4.9482	7.49016e-07	6.69239e-06
PPP1R12A	ENSG00000058272	protein_coding	1038.45	-0.290651	0.0569719	-5.10166	3.36683e-07	3.28876e-06
RASGRF1	ENSG00000058335	protein_coding	62.3563	-0.549492	0.224583	-2.44672	0.0144164	0.0363062
CAMK2B	ENSG00000058404	protein_coding	194.888	-0.715314	0.236732	-3.02162	0.0025143	0.0082379
CROCC	ENSG00000058453	protein_coding	587.953	0.198241	0.0764621	2.59267	0.00952334	0.0256339
POLR3E	ENSG00000058600	protein_coding	1271.24	0.0233904	0.0450498	0.519212	0.603613	0.707951
ATP2B4	ENSG00000058668	protein_coding	3028.33	-0.0796462	0.106107	-0.750622	0.45288	0.574358
ZC3H11A	ENSG00000058673	protein_coding	3972.9	0.0732182	0.0576431	1.2702	0.204014	0.312554
RIOK2	ENSG00000058729	protein_coding	790.931	0.0653654	0.0450887	1.44971	0.14714	0.241926
YIPF1	ENSG00000058799	protein_coding	1840.86	0.0831612	0.0533973	1.5574	0.119375	0.204837
NDC1	ENSG00000058804	protein_coding	945.539	0.0185299	0.061405	0.301766	0.76283	0.834987
DGKG	ENSG00000058866	protein_coding	107.748	0.310767	0.14734	2.10918	0.0349286	0.0756947
FLYWCH1	ENSG00000059122	protein_coding	1113.58	0.158705	0.0594839	2.66803	0.00762977	0.0212574
UNKL	ENSG00000059145	protein_coding	407.355	-0.0536754	0.0874189	-0.614002	0.539214	0.653123
TBXAS1	ENSG00000059377	protein_coding	329.224	0.18029	0.107816	1.6722	0.0944852	0.169893
PARP12	ENSG00000059378	protein_coding	2157.29	0.185203	0.0741434	2.4979	0.012493	0.0321991
ALDH18A1	ENSG00000059573	protein_coding	2766.67	0.201498	0.0743504	2.71012	0.00672596	0.0191253
TARBP1	ENSG00000059588	protein_coding	1503.74	0.343509	0.0827338	4.15197	3.29622e-05	0.000190996
GATB	ENSG00000059691	protein_coding	1161.07	-0.0114732	0.0707409	-0.162187	0.871159	0.913423
MXD1	ENSG00000059728	protein_coding	512.831	0.0770089	0.0896652	0.858849	0.390424	0.513037
CDK17	ENSG00000059758	protein_coding	732.242	-0.324868	0.0560425	-5.79683	6.75821e-09	1.00821e-07
DNAJC25	ENSG00000059769	protein_coding	923.853	-0.411251	0.0835587	-4.92171	8.57932e-07	7.54213e-06
SLC2A3	ENSG00000059804	protein_coding	648.211	0.0740972	0.136462	0.542986	0.587139	0.694227
PSD	ENSG00000059915	protein_coding	138.261	0.0294286	0.0877836	0.33524	0.737444	0.815374
CTDP1	ENSG00000060069	protein_coding	986.203	0.106212	0.0455521	2.33167	0.0197182	0.0471208
YBX3	ENSG00000060138	protein_coding	1531.89	0.308436	0.137055	2.25045	0.0244204	0.0562254
STYK1	ENSG00000060140	protein_coding	5.13054	-0.197366	0.200885	-0.982481	0.325863	0.447185
WNK1	ENSG00000060237	protein_coding	5048.08	-0.312007	0.0615187	-5.07174	3.94204e-07	3.78825e-06
RPS17P5	ENSG00000060303	processed_pseudogene	1.01297	0.366714	0.210779	1.7398	0.0818933	0.15146
CCAR1	ENSG00000060339	protein_coding	1782.08	0.0374832	0.0492684	0.760796	0.446779	0.568089
OGFR	ENSG00000060491	protein_coding	3691.46	0.284046	0.0625074	4.54421	5.51423e-06	3.95804e-05
GNA15	ENSG00000060558	protein_coding	130.087	0.370214	0.118237	3.13111	0.00174145	0.00601639
CREB3L3	ENSG00000060566	protein_coding	12398.6	0.0821899	0.139559	0.588924	0.555912	0.667849
PIGV	ENSG00000060642	protein_coding	963.076	-0.398384	0.0744342	-5.35216	8.69124e-08	9.84924e-07
PTPRU	ENSG00000060656	protein_coding	1142.76	-0.0598115	0.134442	-0.444886	0.656402	0.751299
SNRNP40	ENSG00000060688	protein_coding	866.179	0.145375	0.0532243	2.73137	0.00630722	0.0180965
RIMBP2	ENSG00000060709	protein_coding	7.68807	-0.596676	0.393405	-1.5167	0.129343	0.218394
COL11A1	ENSG00000060718	protein_coding	62.5349	0.0947402	0.280353	0.337932	0.735415	0.813838
QSER1	ENSG00000060749	protein_coding	835.031	-0.159934	0.0610119	-2.62136	0.00875807	0.0238792
MPC1	ENSG00000060762	protein_coding	3584.2	-0.187542	0.0989952	-1.89446	0.0581646	0.11488
ACAA1	ENSG00000060971	protein_coding	9236.81	-0.500188	0.0994558	-5.02925	4.92415e-07	4.609e-06
BCAT1	ENSG00000060982	protein_coding	289.669	0.266693	0.129605	2.05774	0.0396154	0.0839801
HDAC7	ENSG00000061273	protein_coding	1396.79	0.107654	0.0871976	1.23459	0.216982	0.32728
LZTS1	ENSG00000061337	protein_coding	247.875	-0.131618	0.117043	-1.12453	0.260788	0.377563
PRDM6	ENSG00000061455	protein_coding	31.2327	-0.455489	0.149139	-3.05413	0.00225716	0.00750945
WNT8A	ENSG00000061492	protein_coding	0.191618	0.541907	0.836905	0.647513	0.5173
SPAG4	ENSG00000061656	protein_coding	312.741	0.706192	0.133849	5.27603	1.3201e-07	1.42737e-06
NCKAP1	ENSG00000061676	protein_coding	3738.63	-0.190749	0.058982	-3.23402	0.00122061	0.00441137
MRPS35	ENSG00000061794	protein_coding	3265.67	-0.0104787	0.0485525	-0.215822	0.829126	0.882954
GUCY1B1	ENSG00000061918	protein_coding	333.044	-0.295911	0.11306	-2.61728	0.00886326	0.0241143
SFSWAP	ENSG00000061936	protein_coding	1306.15	0.207859	0.0443689	4.68478	2.80263e-06	2.17483e-05
TNK2	ENSG00000061938	protein_coding	1528.93	0.256106	0.0723995	3.5374	0.000404086	0.00170825
MON2	ENSG00000061987	protein_coding	1387.4	-0.321963	0.0530807	-6.06553	1.3152e-09	2.3187e-08
CDH3	ENSG00000062038	protein_coding	19.3243	0.344388	0.2001	1.72107	0.0852373	0.156514
ARSF	ENSG00000062096	protein_coding	126.814	-0.101983	0.330351	-0.30871	0.757542	0.831028
GPBP1	ENSG00000062194	protein_coding	2899.86	-0.0078492	0.0369931	-0.21218	0.831967	0.884947
DGAT2	ENSG00000062282	protein_coding	7794.6	-0.172709	0.133605	-1.29268	0.19612	0.303069
ZNF112	ENSG00000062370	protein_coding	80.3813	-0.122086	0.102027	-1.19661	0.231459	0.344014
CS	ENSG00000062485	protein_coding	4028.73	-0.0270652	0.0636477	-0.425234	0.670666	0.762544
LTK	ENSG00000062524	protein_coding	62.2137	-0.197701	0.176151	-1.12234	0.26172	0.378397
MRPS24	ENSG00000062582	protein_coding	566.472	0.168095	0.0746584	2.25153	0.0243521	0.056119
ELMO2	ENSG00000062598	protein_coding	938.931	-0.0213752	0.0499164	-0.42822	0.668491	0.760829
WAPL	ENSG00000062650	protein_coding	1815.22	-0.197613	0.0445343	-4.43734	9.10793e-06	6.16695e-05
VMP1	ENSG00000062716	protein_coding	6801.99	0.123388	0.0606413	2.03472	0.0418792	0.0879877
APPBP2	ENSG00000062725	protein_coding	1058.69	-0.24855	0.0537643	-4.62296	3.78304e-06	2.83788e-05
POLD1	ENSG00000062822	protein_coding	1036.28	0.378932	0.0732984	5.16972	2.3445e-07	2.37621e-06
SEZ6	ENSG00000063015	protein_coding	115.196	-0.330303	0.307086	-1.07561	0.282103	0.401145
EIF4B	ENSG00000063046	protein_coding	10630.6	-0.234303	0.0581982	-4.02594	5.67472e-05	0.000306885
SLC6A16	ENSG00000063127	protein_coding	183.391	-0.119171	0.121292	-0.982517	0.325845	0.447178
BICRA	ENSG00000063169	protein_coding	578.796	0.177368	0.0499018	3.55435	0.000378919	0.00161528
SPHK2	ENSG00000063176	protein_coding	904.661	-0.248472	0.0840191	-2.95733	0.00310314	0.00985777
RPL18	ENSG00000063177	protein_coding	27764.2	0.646228	0.0898768	7.19015	6.47203e-13	2.68499e-11
CA11	ENSG00000063180	protein_coding	146.637	0.00833055	0.125277	0.066497	0.946982	0.965698
ISOC2	ENSG00000063241	protein_coding	6798.58	0.365143	0.0931831	3.91856	8.90807e-05	0.000455579
U2AF2	ENSG00000063244	protein_coding	4783.41	0.133067	0.0383311	3.4715	0.00051755	0.00211191
EPN1	ENSG00000063245	protein_coding	9187.12	0.177206	0.0591643	2.99515	0.00274309	0.00887558
MED29	ENSG00000063322	protein_coding	2900.67	0.0225366	0.0456764	0.493397	0.621732	0.723079
AHRR	ENSG00000063438	protein_coding	28.9341	0.189284	0.121864	1.55323	0.120368	0.206164
GSC2	ENSG00000063515	protein_coding	0.175886	0.0465384	0.795737	0.0584846	0.953363
ZNF275	ENSG00000063587	protein_coding	1322.75	-0.253862	0.0834189	-3.04322	0.00234061	0.00774077
MTMR1	ENSG00000063601	protein_coding	890.644	-0.155909	0.0604126	-2.58074	0.00985901	0.0263938
GPC1	ENSG00000063660	protein_coding	2957.75	0.347635	0.142391	2.44141	0.0146298	0.0367735
ADCK1	ENSG00000063761	protein_coding	414.82	0.179383	0.0605417	2.96297	0.00304686	0.00970756
HAGH	ENSG00000063854	protein_coding	8209.8	-0.0699959	0.104201	-0.671737	0.501751	0.620219
RNF4	ENSG00000063978	protein_coding	1723.2	-0.0670221	0.0489143	-1.3702	0.170626	0.271985
CASP8	ENSG00000064012	protein_coding	939.195	-0.0837875	0.059433	-1.40978	0.158604	0.256497
LIMCH1	ENSG00000064042	protein_coding	632.569	-0.296283	0.147545	-2.00809	0.0446337	0.0927187
INTS13	ENSG00000064102	protein_coding	733.581	0.0568651	0.0584826	0.972343	0.33088	0.452437
TM7SF3	ENSG00000064115	protein_coding	3386.6	-0.445619	0.0791825	-5.62775	1.8258e-08	2.44137e-07
DLX3	ENSG00000064195	protein_coding	5.93764	0.883876	0.349199	2.53115	0.0113688	0.0297379
SPA17	ENSG00000064199	protein_coding	147.769	0.249304	0.0980618	2.54232	0.0110121	0.0289644
TSPAN32	ENSG00000064201	protein_coding	38.4837	0.0473863	0.127498	0.371664	0.710143	0.794167
CCN5	ENSG00000064205	protein_coding	77.4552	-0.605488	0.230436	-2.62757	0.00859963	0.0235067
DMRT3	ENSG00000064218	protein_coding	0.678715	0.943808	0.450653	2.09431	0.0362321	0.0779546
ST3GAL6	ENSG00000064225	protein_coding	1176.41	-0.329686	0.120616	-2.73334	0.00626948	0.0180057
ATP2C2	ENSG00000064270	protein_coding	15.3804	0.472987	0.24637	1.91982	0.05488	0.109529
NGFR	ENSG00000064300	protein_coding	500.126	-0.465295	0.180435	-2.57874	0.00991613	0.0265168
CDON	ENSG00000064309	protein_coding	226.982	-0.318267	0.0978542	-3.25246	0.0011441	0.00417216
TAF2	ENSG00000064313	protein_coding	885.168	-0.281265	0.0802957	-3.50287	0.00046028	0.00190663
HIPK2	ENSG00000064393	protein_coding	3405.88	-0.61221	0.0869864	-7.038	1.95016e-12	7.11229e-11
TNPO3	ENSG00000064419	protein_coding	2138.69	-0.178429	0.0459885	-3.87986	0.000104515	0.00052501
BORCS8-MEF2B	ENSG00000064489	protein_coding	15.6272	-0.180386	0.0902915	-1.99781	0.0457368	0.0945029
RFXANK	ENSG00000064490	protein_coding	1507.21	0.682326	0.0755646	9.02971	1.72135e-19	3.36656e-17
TMEM161A	ENSG00000064545	protein_coding	2614.84	0.205804	0.0677702	3.0368	0.00239105	0.00788488
LPAR2	ENSG00000064547	protein_coding	228.711	0.578953	0.160285	3.61202	0.000303822	0.00133529
CTSA	ENSG00000064601	protein_coding	15517.2	0.439879	0.0725446	6.06357	1.33133e-09	2.34482e-08
SUGP2	ENSG00000064607	protein_coding	1243.01	-0.145253	0.064797	-2.24167	0.024983	0.0573315
SLC12A2	ENSG00000064651	protein_coding	1065.54	-0.378837	0.142346	-2.66138	0.00778205	0.0216138
SNX24	ENSG00000064652	protein_coding	483.598	0.0185148	0.0581029	0.318656	0.749988	0.825672
EYA2	ENSG00000064655	protein_coding	52.4295	-0.232227	0.206071	-1.12693	0.259772	0.376363
CNN2	ENSG00000064666	protein_coding	2732.51	0.326656	0.0857949	3.80741	0.000140433	0.000678802
ABCA7	ENSG00000064687	protein_coding	604.728	-0.0472574	0.104843	-0.450745	0.652173	0.747684
SNCAIP	ENSG00000064692	protein_coding	143.045	0.100063	0.171156	0.584628	0.558798	0.670072
DDX20	ENSG00000064703	protein_coding	472.201	0.036387	0.0463382	0.785248	0.432308	0.554574
BTBD1	ENSG00000064726	protein_coding	1571.67	-0.244293	0.0489449	-4.99119	6.00083e-07	5.49523e-06
FAR2	ENSG00000064763	protein_coding	136.378	-0.583092	0.120657	-4.83263	1.34742e-06	1.12585e-05
BCAS1	ENSG00000064787	protein_coding	161.276	-0.137034	0.233039	-0.588031	0.556512	0.668411
POU1F1	ENSG00000064835	protein_coding	2.25515	0.556679	0.185742	2.99705	0.00272607	0.00882933
CHI3L2	ENSG00000064886	protein_coding	39.4849	0.814482	0.201572	4.04065	5.33033e-05	0.000290556
SBNO2	ENSG00000064932	protein_coding	1941.19	-0.0494457	0.0620035	-0.797466	0.42518	0.54759
PMS1	ENSG00000064933	protein_coding	380.125	0.0123056	0.047323	0.260034	0.794837	0.858865
HMG20B	ENSG00000064961	protein_coding	2374.79	0.19516	0.0538899	3.62145	0.000292956	0.0012938
CALCRL	ENSG00000064989	protein_coding	832.368	-0.689117	0.118498	-5.81544	6.04761e-09	9.13352e-08
TAF11	ENSG00000064995	protein_coding	1256.81	0.163102	0.0496519	3.28491	0.00102017	0.00378534
ANKS1A	ENSG00000064999	protein_coding	855.534	-0.144985	0.062206	-2.33073	0.0197677	0.0472172
AP3D1	ENSG00000065000	protein_coding	6942.9	0.122176	0.0549591	2.22303	0.0262136	0.0596862
ZNF76	ENSG00000065029	protein_coding	1449	0.167292	0.0514923	3.24888	0.00115861	0.00421553
SLC9A3R2	ENSG00000065054	protein_coding	10065.9	0.0666752	0.0999847	0.666854	0.504865	0.623095
NTHL1	ENSG00000065057	protein_coding	1613.97	0.351944	0.099356	3.54225	0.000396723	0.00167936
UHRF1BP1	ENSG00000065060	protein_coding	837.359	-0.1047	0.069827	-1.49942	0.133764	0.224549
GNAI3	ENSG00000065135	protein_coding	2813.84	-0.153522	0.041944	-3.66017	0.000252049	0.00113551
IPO5	ENSG00000065150	protein_coding	4458.14	-0.0397127	0.0700101	-0.567242	0.57055	0.680336
OAT	ENSG00000065154	protein_coding	3263.28	-0.494334	0.213539	-2.31496	0.0206153	0.0488712
WDR3	ENSG00000065183	protein_coding	1197.28	-0.0539744	0.0708996	-0.761279	0.446491	0.567789
PKN2	ENSG00000065243	protein_coding	1179.75	-0.289933	0.0604149	-4.79904	1.59428e-06	1.31029e-05
WDR18	ENSG00000065268	protein_coding	1838.32	0.282096	0.0662397	4.25871	2.05611e-05	0.000125742
TRAM2	ENSG00000065308	protein_coding	1217.7	-0.312225	0.0683321	-4.56923	4.89519e-06	3.56037e-05
NTN1	ENSG00000065320	protein_coding	723.401	0.138856	0.140553	0.98792	0.323192	0.444256
GLP2R	ENSG00000065325	protein_coding	17.6699	-0.546947	0.253088	-2.16109	0.0306882	0.0680462
MCM10	ENSG00000065328	protein_coding	186.445	0.476916	0.138747	3.43732	0.000587509	0.00235527
DGKA	ENSG00000065357	protein_coding	284.641	-0.129517	0.113687	-1.13925	0.254601	0.370458
ERBB3	ENSG00000065361	protein_coding	10593.7	-0.0952814	0.0828445	-1.15012	0.250093	0.365377
ROPN1	ENSG00000065371	protein_coding	1.22803	0.15454	0.307055	0.503297	0.614755	0.717433
ANKRD44	ENSG00000065413	protein_coding	353.469	-0.309632	0.0782043	-3.95927	7.51808e-05	0.000392815
KARS1	ENSG00000065427	protein_coding	4614.9	0.273158	0.0557993	4.89536	9.81263e-07	8.49831e-06
ADAT1	ENSG00000065457	protein_coding	537.798	-0.204575	0.0595591	-3.43482	0.000592944	0.00237465
PDIA5	ENSG00000065485	protein_coding	2784.77	-0.18839	0.0729307	-2.58314	0.00979053	0.026246
TBC1D22B	ENSG00000065491	protein_coding	429.594	0.141883	0.0626943	2.2631	0.0236298	0.0548077
NDUFB4	ENSG00000065518	protein_coding	4151.11	0.343608	0.0503082	6.83006	8.48809e-12	2.61814e-10
SPEN	ENSG00000065526	protein_coding	2213.24	-0.2636	0.0655298	-4.02259	5.75605e-05	0.000310576
MYLK	ENSG00000065534	protein_coding	3617.28	-0.799876	0.100292	-7.97544	1.51836e-15	1.2497e-13
ZC3H15	ENSG00000065548	protein_coding	2279.37	-0.0188944	0.0417143	-0.452947	0.650587	0.746323
MAP2K4	ENSG00000065559	protein_coding	872.201	-0.111343	0.0554591	-2.00766	0.0446799	0.0927928
PACC1	ENSG00000065600	protein_coding	212.045	0.476429	0.0640708	7.43597	1.03801e-13	5.34703e-12
SNAP91	ENSG00000065609	protein_coding	2.62511	0.538362	0.399679	1.34699	0.177984	0.281134
SLK	ENSG00000065613	protein_coding	1827.85	-0.288225	0.0539927	-5.33822	9.38632e-08	1.0533e-06
CYB5R4	ENSG00000065615	protein_coding	469.841	-0.153364	0.0613418	-2.50016	0.0124138	0.0320264
COL17A1	ENSG00000065618	protein_coding	17.3742	0.0696247	0.172733	0.403078	0.686891	0.775153
GSTO2	ENSG00000065621	protein_coding	415.893	0.40875	0.152002	2.68911	0.00716426	0.0201734
SEC61A2	ENSG00000065665	protein_coding	341.846	-0.036204	0.0727938	-0.49735	0.618942	0.720729
PRKCQ	ENSG00000065675	protein_coding	48.433	-0.226835	0.148442	-1.52811	0.126486	0.214567
TLE2	ENSG00000065717	protein_coding	677.061	-0.0808834	0.114554	-0.706075	0.480142	0.600493
ASB1	ENSG00000065802	protein_coding	722.388	0.224274	0.0656901	3.41412	0.000639888	0.00253442
FAM107B	ENSG00000065809	protein_coding	4574.5	-0.386784	0.0670847	-5.7656	8.13657e-09	1.18746e-07
ME1	ENSG00000065833	protein_coding	1327.65	0.338855	0.166316	2.03742	0.041608	0.0874903
TBC1D1	ENSG00000065882	protein_coding	1859.15	-0.0329496	0.075619	-0.435732	0.663031	0.756551
CDK13	ENSG00000065883	protein_coding	1678.96	-0.211733	0.0476551	-4.44302	8.87062e-06	6.02346e-05
MTHFD2	ENSG00000065911	protein_coding	268.638	0.0540823	0.125652	0.430415	0.666894	0.759764
SLC9A7	ENSG00000065923	protein_coding	653.386	-0.289901	0.0874897	-3.31355	0.000921203	0.00346656
FOXJ2	ENSG00000065970	protein_coding	615.334	-0.195297	0.0580891	-3.36202	0.000773737	0.00298873
YBX1	ENSG00000065978	protein_coding	12373.8	0.242474	0.0595232	4.07361	4.62892e-05	0.000256766
PDE4A	ENSG00000065989	protein_coding	392.265	0.367397	0.131818	2.78715	0.00531738	0.015702
PPP2R5A	ENSG00000066027	protein_coding	5235.75	0.191504	0.0660131	2.90099	0.00371983	0.0115257
CTNNA2	ENSG00000066032	protein_coding	392.297	-0.0283673	0.380387	-0.0745747	0.940553	0.961404
ELAVL1	ENSG00000066044	protein_coding	2672.77	0.0328312	0.0410378	0.800024	0.423697	0.546154
TIE1	ENSG00000066056	protein_coding	1125.93	-0.334662	0.0967906	-3.45759	0.000545026	0.00220783
DIP2B	ENSG00000066084	protein_coding	1678.83	-0.274394	0.0543691	-5.04688	4.49081e-07	4.24598e-06
SMARCD1	ENSG00000066117	protein_coding	1690.86	0.233913	0.0497948	4.69753	2.63325e-06	2.0582e-05
KDM4A	ENSG00000066135	protein_coding	1445.82	-0.291258	0.0564464	-5.15991	2.4707e-07	2.49701e-06
NFYC	ENSG00000066136	protein_coding	2085.61	0.21188	0.0438448	4.83249	1.34835e-06	1.12637e-05
ZMYND12	ENSG00000066185	protein_coding	121.961	-0.41893	0.14143	-2.9621	0.00305547	0.00972804
SLC9A3	ENSG00000066230	protein_coding	142.626	1.07214	0.251223	4.2677	1.97501e-05	0.000121292
NGEF	ENSG00000066248	protein_coding	1656.53	0.00527844	0.0785964	0.0671588	0.946455	0.965358
ASPM	ENSG00000066279	protein_coding	965.016	0.344934	0.132206	2.60907	0.00907897	0.0246034
CD84	ENSG00000066294	protein_coding	262.554	-0.240866	0.130346	-1.8479	0.0646168	0.125131
ELOVL1	ENSG00000066322	protein_coding	2589.93	0.189136	0.05305	3.56523	0.000363531	0.00156128
SPI1	ENSG00000066336	protein_coding	580.1	0.344908	0.113158	3.04802	0.00230353	0.00763872
ZNRD1	ENSG00000066379	protein_coding	804.958	0.572014	0.0735987	7.77207	7.7214e-15	5.34715e-13
MPPED2	ENSG00000066382	protein_coding	67.0878	0.0616572	0.166214	0.37095	0.710675	0.794662
CLDN18	ENSG00000066405	protein_coding	9.79869	0.826792	0.240287	3.44085	0.000579897	0.00232921
ZBTB11	ENSG00000066422	protein_coding	681.683	-0.19537	0.047818	-4.08571	4.3943e-05	0.000245549
ATXN3	ENSG00000066427	protein_coding	614.968	-0.190861	0.0504719	-3.78153	0.00015587	0.000744222
GOLGA5	ENSG00000066455	protein_coding	2395.39	-0.222673	0.0505577	-4.40434	1.06106e-05	7.0319e-05
FGFR2	ENSG00000066468	protein_coding	2901.74	-0.291034	0.220984	-1.317	0.18784	0.29324
LRRC40	ENSG00000066557	protein_coding	525.293	-0.297782	0.0696888	-4.27303	1.92834e-05	0.000118836
ISOC1	ENSG00000066583	protein_coding	2260.28	-0.27668	0.0719537	-3.84525	0.000120431	0.000593816
EML1	ENSG00000066629	protein_coding	236.073	-0.440273	0.102334	-4.30231	1.69029e-05	0.000106131
TRMT11	ENSG00000066651	protein_coding	474.298	-0.21113	0.0750275	-2.81403	0.00489244	0.0145992
THUMPD1	ENSG00000066654	protein_coding	1194.17	-0.285031	0.0492772	-5.78424	7.28397e-09	1.07806e-07
MSANTD3	ENSG00000066697	protein_coding	590.395	0.417474	0.0621824	6.71371	1.89741e-11	5.36019e-10
KIF26A	ENSG00000066735	protein_coding	103.462	-0.770238	0.138167	-5.5747	2.47951e-08	3.20705e-07
ATG2B	ENSG00000066739	protein_coding	1331.58	-0.437291	0.0651189	-6.71528	1.8771e-11	5.31545e-10
ARFGEF1	ENSG00000066777	protein_coding	1925.88	-0.146242	0.061162	-2.39106	0.0167997	0.0411864
ACSM2B	ENSG00000066813	protein_coding	13098.7	-0.357368	0.158164	-2.25947	0.0238539	0.055221
ZFAT	ENSG00000066827	protein_coding	384.62	0.0406226	0.0612836	0.662863	0.507418	0.625444
MTFR1	ENSG00000066855	protein_coding	2044.31	-0.0485621	0.0758977	-0.639836	0.522279	0.638367
STAG3	ENSG00000066923	protein_coding	214.385	-0.0192021	0.129842	-0.147888	0.882431	0.921308
FECH	ENSG00000066926	protein_coding	1289.81	-0.272829	0.0683595	-3.99109	6.57693e-05	0.000348735
MYO9A	ENSG00000066933	protein_coding	336.238	-0.526828	0.0845152	-6.23352	4.56068e-10	9.2341e-09
DDX3Y	ENSG00000067048	protein_coding	951.084	-0.29495	0.285871	-1.03176	0.302185	0.422634
PFKP	ENSG00000067057	protein_coding	868.726	-0.123767	0.177193	-0.698485	0.484874	0.605029
IDI1	ENSG00000067064	protein_coding	7206.75	0.0216928	0.0937308	0.231437	0.816975	0.874777
SP100	ENSG00000067066	protein_coding	2543.6	-0.0915585	0.0603963	-1.51596	0.129529	0.218614
KLF6	ENSG00000067082	protein_coding	5849.99	-0.359245	0.096884	-3.70799	0.000208908	0.000962975
PLPP1	ENSG00000067113	protein_coding	3056.4	-0.344496	0.101437	-3.39617	0.000683364	0.00268214
NEO1	ENSG00000067141	protein_coding	1366.56	-0.452292	0.0822222	-5.50086	3.7795e-08	4.66266e-07
TRAM1	ENSG00000067167	protein_coding	12625.8	-0.0330394	0.0711302	-0.464492	0.642295	0.739575
PHKA1	ENSG00000067177	protein_coding	154.361	-0.560114	0.135381	-4.13733	3.51372e-05	0.000202478
TNFRSF1A	ENSG00000067182	protein_coding	6572.31	-0.0793492	0.0567056	-1.39932	0.161717	0.260351
CACNB1	ENSG00000067191	protein_coding	62.9741	0.395775	0.111645	3.54494	0.000392703	0.00166706
EVI5	ENSG00000067208	protein_coding	834.07	-0.33893	0.061708	-5.49248	3.96335e-08	4.863e-07
STOML1	ENSG00000067221	protein_coding	921.382	0.268502	0.0671791	3.99681	6.42025e-05	0.000341535
PKM	ENSG00000067225	protein_coding	8706.78	0.539077	0.154741	3.48374	0.000494461	0.00202886
DHX29	ENSG00000067248	protein_coding	1479.39	-0.144731	0.0460518	-3.1428	0.00167342	0.00580842
DNTTIP2	ENSG00000067334	protein_coding	1994.59	0.168118	0.0455793	3.68846	0.000225612	0.00103023
METTL22	ENSG00000067365	protein_coding	390.329	0.127298	0.0544898	2.33618	0.0194819	0.0466597
TP53BP1	ENSG00000067369	protein_coding	506.826	-0.299207	0.0920069	-3.252	0.00114595	0.00417674
TRO	ENSG00000067445	protein_coding	465.826	-0.535365	0.147134	-3.63863	0.000274096	0.00122089
RRP15	ENSG00000067533	protein_coding	959.99	0.375944	0.0538029	6.98744	2.79946e-12	9.81743e-11
RHOA	ENSG00000067560	protein_coding	14063.8	0.0742791	0.0377889	1.96563	0.049341	0.100589
DHX8	ENSG00000067596	protein_coding	1656.07	-0.0668858	0.0424037	-1.57736	0.114713	0.198455
PMS2P4	ENSG00000067601	transcribed_unprocessed_pseudogene	47.9683	0.0311724	0.0678517	0.45942	0.645933	0.742563
PRKCZ	ENSG00000067606	protein_coding	523.941	-0.250492	0.11253	-2.22599	0.0260148	0.0593284
ZFY	ENSG00000067646	protein_coding	186.664	-0.399063	0.285952	-1.39556	0.162847	0.261789
IARS2	ENSG00000067704	protein_coding	6588.68	-0.0277323	0.0633169	-0.437992	0.661392	0.755334
SYT1	ENSG00000067715	protein_coding	210.111	-0.265606	0.234296	-1.13363	0.256948	0.373177
NAV3	ENSG00000067798	protein_coding	296.999	0.468674	0.213592	2.19425	0.0282174	0.0634731
IDH3G	ENSG00000067829	protein_coding	2466.44	0.42294	0.0685327	6.17135	6.77088e-10	1.28853e-08
ROGDI	ENSG00000067836	protein_coding	1189.4	-0.0342768	0.0758743	-0.451758	0.651443	0.74704
PDZD4	ENSG00000067840	protein_coding	97.5552	-0.18357	0.14729	-1.24632	0.212648	0.322455
ATP2B3	ENSG00000067842	protein_coding	2.65208	-0.0797706	0.262335	-0.304079	0.761067	0.833596
ROCK1	ENSG00000067900	protein_coding	1422.05	-0.536808	0.0571525	-9.39255	5.85665e-21	1.60359e-18
CBFB	ENSG00000067955	protein_coding	923.375	0.136566	0.0611266	2.23415	0.0254729	0.0582567
PDK3	ENSG00000067992	protein_coding	174.933	0.124034	0.102615	1.20874	0.226764	0.338648
HYAL2	ENSG00000068001	protein_coding	2215.78	0.194593	0.0551576	3.52796	0.000418783	0.00175972
HDAC4	ENSG00000068024	protein_coding	472.477	0.0394222	0.076204	0.517325	0.604929	0.709035
RASSF1	ENSG00000068028	protein_coding	963.027	0.370841	0.0504062	7.35705	1.88014e-13	9.10523e-12
FGFR3	ENSG00000068078	protein_coding	3756.02	0.354405	0.130323	2.71943	0.00653943	0.0186545
IFI35	ENSG00000068079	protein_coding	2400.78	0.370235	0.0953655	3.88228	0.000103482	0.000520629
HEATR6	ENSG00000068097	protein_coding	407.102	-0.0662024	0.0584216	-1.13318	0.257137	0.373386
COASY	ENSG00000068120	protein_coding	4377.83	0.226565	0.0581394	3.89693	9.74213e-05	0.000493545
PLEKHH3	ENSG00000068137	protein_coding	992.977	0.0514456	0.0778538	0.660798	0.508742	0.626533
MEF2A	ENSG00000068305	protein_coding	1218.37	-0.550486	0.0703573	-7.82415	5.11081e-15	3.70508e-13
OTUD5	ENSG00000068308	protein_coding	2642.99	0.0284093	0.0413495	0.687052	0.49205	0.611698
TFE3	ENSG00000068323	protein_coding	2072.01	0.169617	0.0469179	3.61519	0.000300133	0.00132104
TBC1D25	ENSG00000068354	protein_coding	639.261	0.0550364	0.045727	1.20359	0.228749	0.341024
ACSL4	ENSG00000068366	protein_coding	14154.4	0.480143	0.18605	2.58072	0.00985941	0.0263938
INPP5A	ENSG00000068383	protein_coding	832.913	-0.0694614	0.0548687	-1.26596	0.205528	0.314336
GPKOW	ENSG00000068394	protein_coding	1199.53	0.183314	0.0512789	3.57485	0.00035043	0.00151315
GRIPAP1	ENSG00000068400	protein_coding	1985.83	-0.0392969	0.0403424	-0.974084	0.330015	0.451577
FTSJ1	ENSG00000068438	protein_coding	933.814	0.312094	0.0508733	6.13473	8.53032e-10	1.57524e-08
PRR11	ENSG00000068489	protein_coding	297.226	0.394039	0.12812	3.07554	0.00210124	0.0070727
REEP1	ENSG00000068615	protein_coding	102.978	-0.389245	0.192048	-2.02681	0.0426824	0.0893798
ATP11A	ENSG00000068650	protein_coding	1937.11	-0.222045	0.0922282	-2.40756	0.0160593	0.0396698
POLR1A	ENSG00000068654	protein_coding	1688.19	-0.0317342	0.0501349	-0.632975	0.52675	0.642002
LAPTM4A	ENSG00000068697	protein_coding	11809.9	-0.156777	0.0487443	-3.21631	0.00129851	0.00464808
TTC7A	ENSG00000068724	protein_coding	1480.85	-0.132946	0.0775585	-1.71414	0.0865025	0.158282
IP6K2	ENSG00000068745	protein_coding	1932.44	0.274607	0.0544594	5.04241	4.59716e-07	4.33472e-06
STON1-GTF2A1L	ENSG00000068781	protein_coding	0.916215	0.0197651	0.318833	0.0619918	0.950569	0.967752
SRBD1	ENSG00000068784	protein_coding	516.396	-0.396912	0.0492341	-8.06173	7.52243e-16	6.88332e-14
KIF2A	ENSG00000068796	protein_coding	368.585	-0.145087	0.0740571	-1.95912	0.0500985	0.101858
RASGRP2	ENSG00000068831	protein_coding	282.441	-0.293332	0.135161	-2.17024	0.0299887	0.0667615
PSME4	ENSG00000068878	protein_coding	3361.64	-0.0163728	0.0440033	-0.372081	0.709832	0.793971
IFT80	ENSG00000068885	protein_coding	284.777	0.140274	0.094932	1.47762	0.139509	0.232112
SIRT2	ENSG00000068903	protein_coding	2542.17	0.126612	0.0550885	2.29834	0.0215425	0.0507415
ERLEC1	ENSG00000068912	protein_coding	2647.63	-0.0849613	0.0466105	-1.82279	0.0683347	0.130769
PPP2R5B	ENSG00000068971	protein_coding	644.082	0.144433	0.0550791	2.62229	0.00873418	0.0238251
PYGM	ENSG00000068976	protein_coding	27.2208	0.0332495	0.114166	0.291237	0.77087	0.840917
PAGE1	ENSG00000068985	protein_coding	58.8074	2.30184	0.493527	4.66405	3.10041e-06	2.38048e-05
PITX1	ENSG00000069011	protein_coding	262.011	0.970872	0.276923	3.50593	0.000455009	0.00188765
TRPC7	ENSG00000069018	protein_coding	1.06258	-0.124504	0.344055	-0.361873	0.717447	0.800045
MAST4	ENSG00000069020	protein_coding	970.148	-0.270738	0.0993291	-2.72566	0.00641726	0.0183649
ADGRF5	ENSG00000069122	protein_coding	881.457	-0.58988	0.0911569	-6.47104	9.73309e-11	2.31576e-09
SDK2	ENSG00000069188	protein_coding	122.85	0.150238	0.247833	0.606209	0.544376	0.657719
ADAM7	ENSG00000069206	protein_coding	0.185059	0.184148	0.622437	0.295849	0.767345
NUP133	ENSG00000069248	protein_coding	1605.29	0.137171	0.0509091	2.69442	0.00705112	0.0198957
NUCKS1	ENSG00000069275	protein_coding	15358.4	0.162064	0.0553156	2.92981	0.00339173	0.0106483
VPS35	ENSG00000069329	protein_coding	2834.34	0.0287202	0.0557951	0.514744	0.606732	0.710602
DNAJA2	ENSG00000069345	protein_coding	2905.08	0.0270665	0.0653242	0.414342	0.678624	0.768333
BCL3	ENSG00000069399	protein_coding	3079.05	0.380123	0.0923876	4.11443	3.88129e-05	0.000220835
KCNAB2	ENSG00000069424	protein_coding	1335.42	-0.327372	0.159076	-2.05796	0.0395939	0.0839445
ABCC9	ENSG00000069431	protein_coding	1172.42	-0.769218	0.152727	-5.03655	4.73996e-07	4.4611e-06
GAL	ENSG00000069482	protein_coding	9.76529	1.63823	0.331525	4.94151	7.75199e-07	6.9052e-06
CLEC2D	ENSG00000069493	protein_coding	180.577	-0.101422	0.118274	-0.857517	0.391159	0.513775
FUNDC1	ENSG00000069509	protein_coding	365.498	0.198911	0.0598217	3.32507	0.000883961	0.00335122
MAOB	ENSG00000069535	protein_coding	10861.7	-0.428821	0.0915508	-4.68397	2.81375e-06	2.18194e-05
RORA	ENSG00000069667	protein_coding	1599.44	-0.566293	0.107985	-5.24419	1.56969e-07	1.66637e-06
DRD4	ENSG00000069696	protein_coding	45.39	0.480966	0.14217	3.38302	0.000716922	0.00279843
TGFBR3	ENSG00000069702	protein_coding	1115.81	-0.663698	0.122224	-5.43018	5.6298e-08	6.66199e-07
PLA2G10	ENSG00000069764	protein_coding	2.73539	0.0516024	0.189043	0.272966	0.78488	0.851603
HES2	ENSG00000069812	protein_coding	37.3332	0.901642	0.214553	4.20241	2.64083e-05	0.000157008
ATP1B3	ENSG00000069849	protein_coding	1432.3	0.551907	0.103511	5.33185	9.72193e-08	1.08635e-06
NEDD4	ENSG00000069869	protein_coding	2017.12	-0.464908	0.105029	-4.42646	9.57927e-06	6.43955e-05
PIGB	ENSG00000069943	protein_coding	322.691	-0.188627	0.0599737	-3.14517	0.0016599	0.00576768
MAPK6	ENSG00000069956	protein_coding	2691.14	-0.251672	0.0652765	-3.85548	0.000115502	0.000573083
GNB5	ENSG00000069966	protein_coding	1956.02	-0.235351	0.0989255	-2.37908	0.0173561	0.0423259
RAB27A	ENSG00000069974	protein_coding	1265.31	-0.0888613	0.0886913	-1.00192	0.316384	0.437245
HDHD5	ENSG00000069998	protein_coding	1978.2	0.0243014	0.0577738	0.42063	0.674025	0.764537
UFD1	ENSG00000070010	protein_coding	3060.26	0.319546	0.0564654	5.65915	1.52121e-08	2.0802e-07
LRP6	ENSG00000070018	protein_coding	2252.31	-0.611284	0.0765395	-7.98651	1.38812e-15	1.15986e-13
GUCY2C	ENSG00000070019	protein_coding	248.278	-0.405127	0.277692	-1.45891	0.144591	0.238572
SCT	ENSG00000070031	protein_coding	7.09482	0.450973	0.189842	2.37552	0.0175243	0.0426826
PHRF1	ENSG00000070047	protein_coding	2207.47	-0.0922545	0.0466721	-1.97665	0.0480808	0.0985069
ELP1	ENSG00000070061	protein_coding	1972.53	-0.0367607	0.0864967	-0.424996	0.67084	0.76262
NUCB2	ENSG00000070081	protein_coding	3383.15	0.174375	0.0872952	1.99753	0.0457679	0.0945506
PFN2	ENSG00000070087	protein_coding	683.411	0.308636	0.17348	1.77909	0.0752247	0.141501
PTPN3	ENSG00000070159	protein_coding	2032.89	-0.326022	0.0726927	-4.48493	7.29376e-06	5.06776e-05
SPTB	ENSG00000070182	protein_coding	62.9949	-0.256041	0.156043	-1.64084	0.100831	0.179078
DAPP1	ENSG00000070190	protein_coding	58.4166	-0.374283	0.142748	-2.62198	0.00874212	0.0238449
FGF10	ENSG00000070193	protein_coding	1.74325	-0.142563	0.351643	-0.40542	0.685169	0.773825
SLC44A1	ENSG00000070214	protein_coding	3504.96	-0.107474	0.0663497	-1.61981	0.105273	0.185459
TMEM260	ENSG00000070269	protein_coding	689.569	-0.136057	0.0664479	-2.04758	0.0406012	0.0857583
SMG6	ENSG00000070366	protein_coding	377.635	-0.704165	0.0878684	-8.01386	1.11162e-15	9.48457e-14
EXOC5	ENSG00000070367	protein_coding	1323.89	-0.301718	0.0515932	-5.84802	4.97456e-09	7.69149e-08
CLTCL1	ENSG00000070371	protein_coding	692.422	-0.155996	0.117206	-1.33096	0.183203	0.287553
FGF22	ENSG00000070388	protein_coding	6.33986	0.0379573	0.195972	0.193687	0.846421	0.895398
FSTL3	ENSG00000070404	protein_coding	1506.72	0.577166	0.169763	3.39983	0.00067427	0.00265142
DGCR2	ENSG00000070413	protein_coding	4679.96	0.00201388	0.055373	0.0363694	0.970988	0.981048
RNF126	ENSG00000070423	protein_coding	1762.14	0.355891	0.0578408	6.15294	7.60576e-10	1.42713e-08
MNT	ENSG00000070444	protein_coding	528.09	0.0918355	0.0537609	1.70822	0.0875955	0.159789
ZXDC	ENSG00000070476	protein_coding	1157.39	-0.0415196	0.0480594	-0.863923	0.38763	0.509987
JMJD6	ENSG00000070495	protein_coding	1144.67	0.546747	0.0645078	8.47568	2.33712e-17	2.84896e-15
POLB	ENSG00000070501	protein_coding	919.475	0.27043	0.0951763	2.84136	0.00449216	0.0135756
ST6GALNAC1	ENSG00000070526	protein_coding	10.1532	-0.440733	0.182441	-2.41576	0.0157026	0.0389203
WIPI1	ENSG00000070540	protein_coding	793.235	-0.11747	0.0950835	-1.23544	0.216667	0.326943
FRMPD1	ENSG00000070601	protein_coding	154.036	-0.206692	0.211218	-0.978572	0.327791	0.449364
GBA2	ENSG00000070610	protein_coding	2354.4	0.00741129	0.0517592	0.143188	0.886142	0.923746
NDST1	ENSG00000070614	protein_coding	6027.43	-0.355599	0.0714807	-4.97476	6.53296e-07	5.93065e-06
ASNS	ENSG00000070669	protein_coding	503.771	0.444992	0.17013	2.6156	0.00890705	0.0242131
AP3M2	ENSG00000070718	protein_coding	366.404	0.0683936	0.0766815	0.891917	0.372437	0.494354
CNGB1	ENSG00000070729	protein_coding	5.28439	0.101057	0.21538	0.469201	0.638926	0.737031
ST6GALNAC2	ENSG00000070731	protein_coding	219.654	-0.114312	0.153057	-0.746862	0.455147	0.576526
CHAT	ENSG00000070748	protein_coding	0.0707511	0.247707	1.09577	0.226058	0.821156
PABPC1	ENSG00000070756	protein_coding	43260.4	0.315094	0.093739	3.36139	0.000775502	0.0029949
TESK2	ENSG00000070759	protein_coding	254.165	-0.536509	0.0797939	-6.72369	1.77185e-11	5.04446e-10
CFAP20	ENSG00000070761	protein_coding	1074.05	-0.0152051	0.0560282	-0.271383	0.786097	0.85259
CSNK2A2	ENSG00000070770	protein_coding	2088.75	-0.00572441	0.0471434	-0.121425	0.903354	0.936723
PTPN21	ENSG00000070778	protein_coding	553.351	-0.454193	0.0793693	-5.72252	1.04955e-08	1.49674e-07
EIF2B3	ENSG00000070785	protein_coding	1087.62	0.195473	0.0640221	3.05322	0.002264	0.00753008
CAMK2A	ENSG00000070808	protein_coding	28.4427	0.205663	0.24936	0.824763	0.409506	0.53214
TCOF1	ENSG00000070814	protein_coding	1901.29	0.494756	0.0617884	8.00726	1.17294e-15	9.91706e-14
CDC42	ENSG00000070831	protein_coding	6155.4	0.0405149	0.0432969	0.935747	0.349404	0.471064
OSBPL3	ENSG00000070882	protein_coding	418.711	0.115974	0.10521	1.10231	0.270328	0.388435
EPHA8	ENSG00000070886	protein_coding	1.00357	0.700613	0.259271	2.70225	0.00688729	0.0195135
SLC12A3	ENSG00000070915	protein_coding	3.89697	-0.0853024	0.190218	-0.448445	0.653832	0.749152
RAD18	ENSG00000070950	protein_coding	487.76	0.113157	0.0566917	1.996	0.0459339	0.0948551
ATP2B1	ENSG00000070961	protein_coding	1503.42	-0.155395	0.079017	-1.9666	0.0492288	0.100407
TRPM5	ENSG00000070985	protein_coding	4.01963	0.560238	0.229645	2.43958	0.0147043	0.0369267
NCK2	ENSG00000071051	protein_coding	997.526	0.0414382	0.130465	0.317619	0.750774	0.826187
MAP4K4	ENSG00000071054	protein_coding	5181.85	0.102874	0.0661475	1.55523	0.119892	0.205534
MGAT4A	ENSG00000071073	protein_coding	1173.92	-0.142025	0.0737155	-1.92667	0.0540211	0.108215
RPL31	ENSG00000071082	protein_coding	24385.5	0.468818	0.0793944	5.90492	3.52819e-09	5.66724e-08
WDR1	ENSG00000071127	protein_coding	8000.31	0.0608774	0.0501409	1.21413	0.2247	0.336199
SNX13	ENSG00000071189	protein_coding	962.112	-0.384659	0.0538834	-7.13873	9.41962e-13	3.74209e-11
MS4A12	ENSG00000071203	protein_coding	0.0980446	0.404043	1.25213	0.322686	0.746933
ARHGAP10	ENSG00000071205	protein_coding	275.592	-0.172872	0.125496	-1.37751	0.168356	0.269006
RPS6KA2	ENSG00000071242	protein_coding	767.494	-0.600347	0.115034	-5.21888	1.80004e-07	1.87895e-06
ING3	ENSG00000071243	protein_coding	268.307	-0.274472	0.0508924	-5.39319	6.92175e-08	8.04899e-07
VASH1	ENSG00000071246	protein_coding	470.935	-0.152868	0.0946318	-1.6154	0.106224	0.186875
LMCD1	ENSG00000071282	protein_coding	766.365	0.11657	0.0943121	1.236	0.216458	0.326752
BUD23	ENSG00000071462	protein_coding	3226.09	0.349178	0.0548645	6.36437	1.96091e-10	4.32215e-09
SEL1L	ENSG00000071537	protein_coding	6846.04	-0.45159	0.0693729	-6.50961	7.53465e-11	1.83194e-09
TRIP13	ENSG00000071539	protein_coding	270.486	0.707979	0.132396	5.34741	8.92194e-08	1.00658e-06
ATP6AP1	ENSG00000071553	protein_coding	6878.7	0.290858	0.056234	5.17227	2.31266e-07	2.35197e-06
TCF3	ENSG00000071564	protein_coding	1652.7	0.375516	0.0659197	5.69656	1.22249e-08	1.70712e-07
TRIB2	ENSG00000071575	protein_coding	1328.82	0.000170038	0.125853	0.00135108	0.998922	0.999367
DAZAP1	ENSG00000071626	protein_coding	3795.74	0.344585	0.0382663	9.00493	2.15805e-19	4.08594e-17
MBD3	ENSG00000071655	protein_coding	3751.41	0.365228	0.0745323	4.90026	9.57093e-07	8.30515e-06
PRLH	ENSG00000071677	protein_coding	0.155971	0.156489	0.574464	0.272409	0.785308
HLTF	ENSG00000071794	protein_coding	1634.79	-0.13737	0.0749828	-1.83202	0.0669483	0.128666
FAM50A	ENSG00000071859	protein_coding	4304.1	0.733221	0.0813655	9.01146	2.03339e-19	3.89131e-17
FAM3A	ENSG00000071889	protein_coding	3203.95	0.255121	0.0703065	3.6287	0.000284853	0.00126237
CPSF1	ENSG00000071894	protein_coding	4305.45	0.249268	0.0690286	3.61108	0.00030492	0.00133935
MYO3B	ENSG00000071909	protein_coding	21.6692	-0.0710994	0.221422	-0.321104	0.748132	0.824068
CYBRD1	ENSG00000071967	protein_coding	1081.21	-0.6526	0.13254	-4.92381	8.48742e-07	7.46872e-06
CDH19	ENSG00000071991	protein_coding	56.7794	-0.591071	0.258172	-2.28945	0.0220535	0.0517465
PDCD2	ENSG00000071994	protein_coding	1352.94	0.303096	0.0557049	5.44109	5.29548e-08	6.29989e-07
SLC6A15	ENSG00000072041	protein_coding	8.16082	2.47318	0.535448	4.61891	3.85769e-06	2.88658e-05
RDH11	ENSG00000072042	protein_coding	5554.2	-0.2189	0.0778095	-2.81328	0.00490396	0.0146256
PRKACA	ENSG00000072062	protein_coding	5491.21	0.0434631	0.0749812	0.579653	0.562149	0.673273
ADGRL1	ENSG00000072071	protein_coding	553.17	0.0133818	0.170917	0.0782943	0.937594	0.959151
SPP2	ENSG00000072080	protein_coding	4334.52	-0.623979	0.218507	-2.85565	0.00429493	0.0130498
ACTN1	ENSG00000072110	protein_coding	6308.63	-0.0608663	0.0733339	-0.829988	0.406545	0.529278
ZFYVE26	ENSG00000072121	protein_coding	960.814	-0.15525	0.0497087	-3.12319	0.001789	0.00615796
RPS6KA6	ENSG00000072133	protein_coding	26.1037	-0.388962	0.320746	-1.21268	0.225253	0.336858
EPN2	ENSG00000072134	protein_coding	593.218	0.0521482	0.0665455	0.783648	0.433247	0.555408
PTPN18	ENSG00000072135	protein_coding	2198.31	0.0499257	0.0444425	1.12338	0.261277	0.377947
LIMS2	ENSG00000072163	protein_coding	1712.76	-0.0279483	0.103966	-0.268822	0.788066	0.85397
ASIC4	ENSG00000072182	protein_coding	2.42143	1.03441	0.216835	4.77051	1.8376e-06	1.48691e-05
SPEG	ENSG00000072195	protein_coding	56.0458	0.110302	0.176852	0.623699	0.532826	0.647608
LNX1	ENSG00000072201	protein_coding	304.29	-0.288114	0.101904	-2.82732	0.00469396	0.0140985
ALDH3A2	ENSG00000072210	protein_coding	15128.2	-0.182	0.0977678	-1.86155	0.062666	0.122037
TFRC	ENSG00000072274	protein_coding	3957.2	-0.0610042	0.0891359	-0.684396	0.493725	0.613152
SREBF1	ENSG00000072310	protein_coding	9102.85	0.228481	0.11191	2.04165	0.0411865	0.0867761
TRPC5	ENSG00000072315	protein_coding	22.8555	-1.49073	0.251111	-5.93656	2.91069e-09	4.77227e-08
AFF4	ENSG00000072364	protein_coding	3969.97	-0.348705	0.0651094	-5.35568	8.52337e-08	9.69605e-07
UBE2D1	ENSG00000072401	protein_coding	543.119	0.170451	0.0585036	2.91351	0.00357391	0.0111376
MPP5	ENSG00000072415	protein_coding	1076.15	-0.422874	0.0563716	-7.50154	6.30726e-14	3.42236e-12
RHOBTB1	ENSG00000072422	protein_coding	1270.25	0.202475	0.19276	1.0504	0.293536	0.413193
SMC1A	ENSG00000072501	protein_coding	3259.36	-0.359128	0.0673217	-5.3345	9.58056e-08	1.07239e-06
HSD17B10	ENSG00000072506	protein_coding	6245.15	0.127608	0.0853574	1.49499	0.134917	0.226046
MARK2	ENSG00000072518	protein_coding	1282.74	0.0403039	0.0537623	0.749667	0.453455	0.574833
HMMR	ENSG00000072571	protein_coding	429.333	0.0943062	0.123516	0.763515	0.445156	0.566451
CHFR	ENSG00000072609	protein_coding	772.006	0.176946	0.0704261	2.51251	0.0119874	0.0310865
TRHDE	ENSG00000072657	protein_coding	114.693	-0.601531	0.305966	-1.96601	0.0492976	0.100507
P4HA2	ENSG00000072682	protein_coding	1726.52	0.14959	0.100012	1.49571	0.134729	0.225807
FCGR2B	ENSG00000072694	protein_coding	191.215	0.0822394	0.187512	0.438581	0.660965	0.754919
NFATC3	ENSG00000072736	protein_coding	690.264	-0.440933	0.0709128	-6.21795	5.03683e-10	1.00363e-08
TRNT1	ENSG00000072756	protein_coding	494.44	0.0573526	0.0485417	1.18151	0.2374	0.350909
ACADVL	ENSG00000072778	protein_coding	22717.3	0.0330715	0.0835638	0.395763	0.69228	0.779529
STK10	ENSG00000072786	protein_coding	984.611	-0.0629909	0.0697269	-0.903395	0.366316	0.48817
FBXW11	ENSG00000072803	protein_coding	1880.29	-0.280438	0.0526697	-5.32446	1.01255e-07	1.12658e-06
ACAP1	ENSG00000072818	protein_coding	311.625	0.0404308	0.117902	0.34292	0.731659	0.811043
CRMP1	ENSG00000072832	protein_coding	268.508	-0.0303743	0.158244	-0.191946	0.847784	0.896467
EVC	ENSG00000072840	protein_coding	443.902	-0.712451	0.198861	-3.58266	0.000340109	0.0014742
DERL2	ENSG00000072849	protein_coding	1807.52	0.334473	0.0622051	5.37695	7.57592e-08	8.73267e-07
SIDT1	ENSG00000072858	protein_coding	61.38	-0.293624	0.136111	-2.15724	0.0309872	0.0685896
NDE1	ENSG00000072864	protein_coding	399.512	-0.105527	0.0767786	-1.37443	0.169309	0.270225
IRAG1	ENSG00000072952	protein_coding	253.931	-0.58596	0.125592	-4.66559	3.0774e-06	2.36384e-05
TMEM38A	ENSG00000072954	protein_coding	605.809	0.0454829	0.0972599	0.467643	0.64004	0.737885
AP1M1	ENSG00000072958	protein_coding	4487.21	0.118385	0.0547886	2.16075	0.0307147	0.0680922
PVR	ENSG00000073008	protein_coding	3199.77	-0.0606394	0.0704554	-0.860678	0.389415	0.511919
XRCC1	ENSG00000073050	protein_coding	1257.98	0.235684	0.0540396	4.36131	1.29284e-05	8.38075e-05
SCARB1	ENSG00000073060	protein_coding	17952.9	0.148307	0.0862865	1.71878	0.0856552	0.157095
CYP2W1	ENSG00000073067	protein_coding	20.1327	0.773663	0.203246	3.80654	0.000140922	0.000680704
MCM2	ENSG00000073111	protein_coding	1613.76	0.340985	0.11769	2.89732	0.0037637	0.0116394
MOV10L1	ENSG00000073146	protein_coding	53.3928	-0.315669	0.159665	-1.97707	0.048034	0.0984437
PANX2	ENSG00000073150	protein_coding	1102.79	0.186938	0.172357	1.0846	0.2781	0.396816
SELENOO	ENSG00000073169	protein_coding	3206.86	0.0428774	0.0840288	0.510271	0.609862	0.71322
TP63	ENSG00000073282	protein_coding	35.0101	-0.247278	0.183202	-1.34975	0.177095	0.28004
ALPK1	ENSG00000073331	protein_coding	385.337	-0.236902	0.0923321	-2.56576	0.010295	0.0273717
LLGL2	ENSG00000073350	protein_coding	3903.3	0.0306218	0.0741976	0.412707	0.679822	0.769346
PDE8A	ENSG00000073417	protein_coding	1469.88	-0.417117	0.0560964	-7.43572	1.04e-13	5.34954e-12
CLCN4	ENSG00000073464	protein_coding	517.025	-0.2534	0.070483	-3.5952	0.000324142	0.00141358
NLE1	ENSG00000073536	protein_coding	752.745	0.426729	0.0781445	5.46076	4.74093e-08	5.70691e-07
SDHA	ENSG00000073578	protein_coding	10153.8	-0.249626	0.0719479	-3.46954	0.000521357	0.00212501
SMARCE1	ENSG00000073584	protein_coding	2128.72	0.0444576	0.0447369	0.993757	0.320341	0.441224
FNDC8	ENSG00000073598	protein_coding	0.91442	-0.341775	0.217071	-1.57448	0.115376	0.199409
GSDMB	ENSG00000073605	protein_coding	1031.28	0.341121	0.109377	3.11875	0.00181619	0.00623348
KDM5A	ENSG00000073614	protein_coding	1415.46	-0.356445	0.0464312	-7.67685	1.63052e-14	1.03455e-12
ADAM11	ENSG00000073670	protein_coding	39.6481	0.0366056	0.171165	0.213862	0.830655	0.883974
PPP2R3A	ENSG00000073711	protein_coding	155.102	-0.324661	0.128261	-2.53126	0.0113652	0.0297306
FERMT2	ENSG00000073712	protein_coding	2459.18	-0.348892	0.069634	-5.01037	5.43255e-07	5.02655e-06
ABCB11	ENSG00000073734	protein_coding	1710.99	-0.926204	0.209877	-4.41307	1.01916e-05	6.79092e-05
DHRS9	ENSG00000073737	protein_coding	71.9978	0.140798	0.138604	1.01583	0.309712	0.430464
CD5L	ENSG00000073754	protein_coding	592.417	-0.59215	0.24886	-2.37945	0.0173386	0.0422949
PTGS2	ENSG00000073756	protein_coding	47.885	-0.956786	0.179898	-5.3185	1.04628e-07	1.15947e-06
IGF2BP2	ENSG00000073792	protein_coding	845.302	0.20533	0.19728	1.0408	0.297967	0.417959
MAP3K13	ENSG00000073803	protein_coding	2013.96	-0.174736	0.0764843	-2.2846	0.0223363	0.0523205
ST6GAL1	ENSG00000073849	protein_coding	31170.6	-0.144055	0.095577	-1.50722	0.131755	0.221772
TBX21	ENSG00000073861	protein_coding	45.1327	-0.0397021	0.132073	-0.300607	0.763714	0.835594
VDAC1P1	ENSG00000073905	processed_pseudogene	5.68622	-0.149821	0.112848	-1.32764	0.184298	0.288838
FRY	ENSG00000073910	protein_coding	1278.22	-0.131113	0.0887054	-1.47808	0.139387	0.231953
PICALM	ENSG00000073921	protein_coding	5195.01	-0.171615	0.0438085	-3.91738	8.9515e-05	0.000457537
NSF	ENSG00000073969	protein_coding	1477.42	0.100959	0.0459263	2.19829	0.0279288	0.0629472
GLI2	ENSG00000074047	protein_coding	33.2065	-0.568847	0.190593	-2.98461	0.00283939	0.00913157
CLASP1	ENSG00000074054	protein_coding	1535.58	-0.291983	0.0476981	-6.12148	9.27129e-10	1.69759e-08
MRPS34	ENSG00000074071	protein_coding	3321.51	0.441241	0.074157	5.9501	2.67982e-09	4.41612e-08
NOTCH3	ENSG00000074181	protein_coding	2258.11	-0.403446	0.119729	-3.36967	0.000752591	0.00291686
CLNS1A	ENSG00000074201	protein_coding	3243.8	0.0745981	0.0583835	1.27773	0.201346	0.309305
PPP2R2C	ENSG00000074211	protein_coding	189.081	0.474763	0.328515	1.44518	0.148407	0.243525
TEAD2	ENSG00000074219	protein_coding	988.215	0.569659	0.119118	4.78232	1.73285e-06	1.41307e-05
EED	ENSG00000074266	protein_coding	545.92	0.217639	0.0470493	4.62577	3.7321e-06	2.80262e-05
CDHR2	ENSG00000074276	protein_coding	1533.08	-0.520225	0.24983	-2.08232	0.0373136	0.0799288
SNCB	ENSG00000074317	protein_coding	1.50301	0.510407	0.283152	1.80259	0.071453	0.135705
TSG101	ENSG00000074319	protein_coding	2625.16	0.0659483	0.0377279	1.748	0.0804645	0.149345
NCBP3	ENSG00000074356	protein_coding	944.828	-0.10445	0.0536378	-1.94731	0.0514971	0.104103
ATP2A3	ENSG00000074370	protein_coding	588.512	-0.115597	0.132351	-0.873416	0.382437	0.504758
CA12	ENSG00000074410	protein_coding	1254.59	0.178118	0.250045	0.712344	0.476252	0.596824
MGLL	ENSG00000074416	protein_coding	5961.48	-0.168929	0.115137	-1.4672	0.142322	0.235735
NTN4	ENSG00000074527	protein_coding	652.656	-0.845422	0.113136	-7.47261	7.86218e-14	4.15214e-12
BCS1L	ENSG00000074582	protein_coding	1093.91	0.318377	0.0554427	5.74244	9.33219e-09	1.34813e-07
NUAK1	ENSG00000074590	protein_coding	788.848	-0.0643767	0.0817105	-0.787864	0.430776	0.553076
DPP8	ENSG00000074603	protein_coding	847.367	-0.246782	0.050698	-4.86768	1.12914e-06	9.62448e-06
SLC24A1	ENSG00000074621	protein_coding	304.027	-0.666469	0.0716737	-9.29866	1.42229e-20	3.51572e-18
ZNF532	ENSG00000074657	protein_coding	490.833	-0.115245	0.112427	-1.02507	0.30533	0.426055
SCARF1	ENSG00000074660	protein_coding	427.741	-0.32247	0.0680696	-4.73736	2.16521e-06	1.72341e-05
LMAN1	ENSG00000074695	protein_coding	8079.19	-0.356152	0.06761	-5.26775	1.38108e-07	1.48784e-06
HACD3	ENSG00000074696	protein_coding	7734.42	-0.191746	0.0676624	-2.83387	0.00459885	0.0138503
IPCEF1	ENSG00000074706	protein_coding	53.976	-0.374876	0.132237	-2.83488	0.0045843	0.0138112
ZZEF1	ENSG00000074755	protein_coding	1189.92	-0.201178	0.0616075	-3.26548	0.00109279	0.00401464
NOX3	ENSG00000074771	protein_coding	0.296954	1.15139	0.642997	1.79066	0.0733474	0.138636
ENO1	ENSG00000074800	protein_coding	42812.6	0.461901	0.0903704	5.1112	3.20119e-07	3.14943e-06
SLC12A1	ENSG00000074803	protein_coding	126.941	-0.870187	0.346335	-2.51256	0.011986	0.0310849
MYDGF	ENSG00000074842	protein_coding	6958.1	0.513226	0.0677608	7.57409	3.61658e-14	2.08642e-12
ANO8	ENSG00000074855	protein_coding	474.596	-0.012396	0.0893027	-0.138808	0.889602	0.926349
TUBE1	ENSG00000074935	protein_coding	458.262	-0.697527	0.0920752	-7.57563	3.57395e-14	2.06679e-12
ARHGEF10L	ENSG00000074964	protein_coding	4801.55	-0.0858253	0.074572	-1.15091	0.249771	0.365042
TXK	ENSG00000074966	protein_coding	24.1195	-0.511037	0.114099	-4.47889	7.50335e-06	5.19109e-05
WSCD2	ENSG00000075035	protein_coding	3.96601	-0.738271	0.18631	-3.96259	7.41408e-05	0.000388209
KCNQ2	ENSG00000075043	protein_coding	2.61922	-0.331263	0.295095	-1.12257	0.261622	0.378293
TACR2	ENSG00000075073	protein_coding	18.6801	0.766273	0.174179	4.39935	1.08576e-05	7.17427e-05
ACTR6	ENSG00000075089	protein_coding	722.466	-0.0178741	0.0510164	-0.35036	0.726069	0.806529
TIPIN	ENSG00000075131	protein_coding	186.533	0.424982	0.0641168	6.62825	3.39699e-11	9.04381e-10
SRI	ENSG00000075142	protein_coding	1348.16	0.0913721	0.0986421	0.926299	0.354291	0.476012
EIF4G3	ENSG00000075151	protein_coding	2015.5	-0.248952	0.0626119	-3.97611	7.00507e-05	0.000368922
NUP37	ENSG00000075188	protein_coding	536.05	0.23729	0.0570736	4.15761	3.21593e-05	0.000186922
SEMA3A	ENSG00000075213	protein_coding	62.4257	0.7804	0.203712	3.8309	0.000127678	0.000625559
GTSE1	ENSG00000075218	protein_coding	253.508	0.650014	0.136507	4.76178	1.91897e-06	1.54363e-05
SEMA3C	ENSG00000075223	protein_coding	113.461	-0.630071	0.221012	-2.85084	0.00436038	0.0132272
TTC38	ENSG00000075234	protein_coding	7984.74	-0.0992489	0.0900925	-1.10163	0.270621	0.388762
ACAT1	ENSG00000075239	protein_coding	13503.9	-0.419498	0.0959775	-4.3708	1.23794e-05	8.06895e-05
GRAMD4	ENSG00000075240	protein_coding	3195.49	0.141142	0.133977	1.05348	0.292121	0.411707
CELSR1	ENSG00000075275	protein_coding	708.503	-0.283099	0.135945	-2.08244	0.037302	0.0799088
WNT8B	ENSG00000075290	protein_coding	3.43779	-1.11347	0.254443	-4.3761	1.20823e-05	7.89989e-05
ZNF638	ENSG00000075292	protein_coding	3070.95	-0.0737541	0.0358777	-2.05571	0.0398104	0.0843433
SLC25A40	ENSG00000075303	protein_coding	541.699	-0.254306	0.0606428	-4.1935	2.74688e-05	0.00016266
TIMM21	ENSG00000075336	protein_coding	788.011	-0.0498659	0.0492027	-1.01348	0.310831	0.431481
ADD2	ENSG00000075340	protein_coding	24.2593	0.0670651	0.166063	0.403853	0.686321	0.774706
FGF4	ENSG00000075388	protein_coding	1.73886	0.0291865	0.596655	0.0489169	0.960986	0.974763
RASAL2	ENSG00000075391	protein_coding	741.751	-0.166085	0.0929115	-1.78756	0.0738468	0.139373
VPS9D1	ENSG00000075399	protein_coding	846.393	0.270698	0.0691156	3.9166	8.98071e-05	0.000458766
ZNF37A	ENSG00000075407	protein_coding	598.685	-0.133524	0.0623945	-2.14	0.0323547	0.0710597
MARK3	ENSG00000075413	protein_coding	1596.73	0.0389932	0.0422621	0.922653	0.356188	0.477876
SLC25A3	ENSG00000075415	protein_coding	17857.9	0.0426927	0.0534546	0.798672	0.424481	0.546867
FNDC3B	ENSG00000075420	protein_coding	3632.85	-0.000577542	0.0745487	-0.00774718	0.993819	0.996282
FOSL2	ENSG00000075426	protein_coding	2290.27	-0.137785	0.0958832	-1.43701	0.150716	0.246428
CACNG5	ENSG00000075429	protein_coding	0.238729	-0.143624	0.569304	-0.25228	0.800825
CACNG4	ENSG00000075461	protein_coding	218.561	1.12253	0.302456	3.71138	0.000206128	0.000951516
FRYL	ENSG00000075539	protein_coding	877.643	-0.436576	0.0547934	-7.96766	1.61701e-15	1.32013e-13
TMEM131	ENSG00000075568	protein_coding	2165.91	-0.247438	0.0490758	-5.04196	4.60785e-07	4.34366e-06
FSCN1	ENSG00000075618	protein_coding	1641.64	0.570376	0.11978	4.76185	1.91828e-06	1.54342e-05
ACTB	ENSG00000075624	protein_coding	126244	0.357921	0.053442	6.69737	2.12208e-11	5.9197e-10
MOCOS	ENSG00000075643	protein_coding	1657.03	0.011509	0.0906147	0.127011	0.898932	0.933661
PLD1	ENSG00000075651	protein_coding	1347.04	-0.374865	0.110697	-3.38641	0.000708132	0.00276837
ATP12A	ENSG00000075673	protein_coding	3.26392	0.369023	0.471944	0.781921	0.434261	0.556366
WDR62	ENSG00000075702	protein_coding	339.192	0.749927	0.116688	6.42675	1.30359e-10	3.01515e-09
DLG1	ENSG00000075711	protein_coding	1768.82	-0.261189	0.0508948	-5.13195	2.86758e-07	2.85514e-06
RAB7A	ENSG00000075785	protein_coding	8981.83	-0.0229846	0.035369	-0.649852	0.515788	0.63292
BCAP29	ENSG00000075790	protein_coding	1808.3	-0.0662318	0.0506896	-1.30662	0.191343	0.297366
SEC31B	ENSG00000075826	protein_coding	216.327	-0.388526	0.101669	-3.82149	0.000132649	0.000646179
SART3	ENSG00000075856	protein_coding	1513.16	-0.0897056	0.0411545	-2.17973	0.0292779	0.065449
ARHGAP15	ENSG00000075884	protein_coding	231.557	0.147224	0.11558	1.27379	0.202739	0.311056
TUBA3D	ENSG00000075886	protein_coding	20.4875	0.452289	0.195073	2.31856	0.0204188	0.0484895
PAX2	ENSG00000075891	protein_coding	8.48545	-0.963159	0.322773	-2.98401	0.00284495	0.00914532
EXOSC7	ENSG00000075914	protein_coding	1074.21	0.408709	0.0537905	7.59816	3.00364e-14	1.77599e-12
KIFAP3	ENSG00000075945	protein_coding	1330.94	0.127085	0.0672322	1.89023	0.0587265	0.115788
MKRN2	ENSG00000075975	protein_coding	971.916	-0.0255124	0.0459975	-0.554648	0.579136	0.687479
MCM6	ENSG00000076003	protein_coding	1501.37	0.227846	0.0921552	2.47242	0.0134202	0.0341893
REXO2	ENSG00000076043	protein_coding	1284.43	0.0711858	0.0582247	1.2226	0.221479	0.332471
RBM7	ENSG00000076053	protein_coding	677.365	-0.271192	0.0478592	-5.66646	1.4578e-08	2.00528e-07
RBMS2	ENSG00000076067	protein_coding	457.713	-0.314755	0.0918147	-3.42815	0.000607706	0.00242503
BAZ2A	ENSG00000076108	protein_coding	2438.37	-0.235694	0.0581974	-4.0499	5.12389e-05	0.000280851
PTPN23	ENSG00000076201	protein_coding	2364.32	0.170222	0.0469799	3.62331	0.000290862	0.00128596
MLH1	ENSG00000076242	protein_coding	1163.77	-0.0658284	0.0422726	-1.55723	0.119415	0.204897
UNG	ENSG00000076248	protein_coding	1883.32	0.126896	0.0550854	2.30362	0.021244	0.0501379
FMO4	ENSG00000076258	protein_coding	1194.32	-0.435398	0.127097	-3.42571	0.000613203	0.0024445
KLHL20	ENSG00000076321	protein_coding	651.27	-0.293773	0.0746239	-3.93671	8.26062e-05	0.000426697
RGS11	ENSG00000076344	protein_coding	27.8388	-0.205058	0.170446	-1.20307	0.228949	0.341152
SLC46A1	ENSG00000076351	protein_coding	1512.86	-0.0366405	0.0778726	-0.470518	0.637985	0.736345
PLXNA2	ENSG00000076356	protein_coding	1259.38	0.11071	0.0706148	1.5678	0.116928	0.201582
SPAG5	ENSG00000076382	protein_coding	1405.68	0.347707	0.106058	3.27845	0.00104378	0.00386249
ANKRD13A	ENSG00000076513	protein_coding	1537.39	-0.180028	0.0568355	-3.16753	0.0015374	0.00538889
TPD52	ENSG00000076554	protein_coding	2669.34	0.292045	0.087068	3.35422	0.000795891	0.00306234
ACACB	ENSG00000076555	protein_coding	4068.91	-0.523667	0.106649	-4.9102	9.09825e-07	7.93561e-06
TRAF4	ENSG00000076604	protein_coding	2650.48	0.479253	0.06042	7.93203	2.15598e-15	1.70918e-13
PAG1	ENSG00000076641	protein_coding	1000.68	0.24832	0.125904	1.97229	0.0485766	0.0993498
GPATCH1	ENSG00000076650	protein_coding	471.809	0.165792	0.0484506	3.42188	0.0006219	0.00247347
ICAM3	ENSG00000076662	protein_coding	33.8988	-0.476895	0.140782	-3.38747	0.000705413	0.00275956
NT5C2	ENSG00000076685	protein_coding	533.337	-0.508295	0.10188	-4.98917	6.06385e-07	5.55151e-06
MCAM	ENSG00000076706	protein_coding	2672.48	0.0672982	0.0967982	0.695242	0.486904	0.606988
GPC4	ENSG00000076716	protein_coding	391.833	-0.302196	0.212594	-1.42147	0.15518	0.252171
MBNL3	ENSG00000076770	protein_coding	7971.93	0.0115124	0.139307	0.0826403	0.934138	0.95688
CAMSAP3	ENSG00000076826	protein_coding	2044.74	0.273512	0.0815449	3.35412	0.000796175	0.0030631
RAP1GAP	ENSG00000076864	protein_coding	2487.51	0.343284	0.147264	2.33108	0.019749	0.0471821
XAB2	ENSG00000076924	protein_coding	2682.12	0.243495	0.0575052	4.23431	2.29253e-05	0.00013845
ARHGEF1	ENSG00000076928	protein_coding	2989.36	0.220148	0.0504055	4.36753	1.25658e-05	8.17588e-05
STXBP2	ENSG00000076944	protein_coding	1475.32	0.458483	0.0769234	5.96025	2.51848e-09	4.17149e-08
MAP2K7	ENSG00000076984	protein_coding	1668.56	0.0234514	0.0454651	0.51581	0.605987	0.710033
NMRK2	ENSG00000077009	protein_coding	1.84426	0.323875	0.32416	0.999119	0.317737	0.438519
DGKD	ENSG00000077044	protein_coding	850.828	-0.0194159	0.0644333	-0.301334	0.76316	0.835123
CTTNBP2	ENSG00000077063	protein_coding	126.466	-0.678818	0.234146	-2.89912	0.00374213	0.0115837
ACTL6B	ENSG00000077080	protein_coding	8.29081	0.215617	0.185811	1.16041	0.245881	0.36069
RARB	ENSG00000077092	protein_coding	131.966	-0.214822	0.125529	-1.71134	0.087019	0.15899
TOP2B	ENSG00000077097	protein_coding	3265.18	-0.122287	0.046895	-2.60767	0.00911604	0.0246907
TM9SF3	ENSG00000077147	protein_coding	7145.99	-0.111234	0.0404446	-2.75027	0.00595457	0.0172502
NFKB2	ENSG00000077150	protein_coding	3150.43	0.450022	0.071349	6.30734	2.83877e-10	6.01464e-09
UBE2T	ENSG00000077152	protein_coding	431.251	0.859165	0.0980638	8.76129	1.93035e-18	3.08522e-16
PPP1R12B	ENSG00000077157	protein_coding	941.78	-0.306541	0.0776059	-3.94997	7.81612e-05	0.000406449
DNAJC10	ENSG00000077232	protein_coding	2271.96	0.0773528	0.0656159	1.17887	0.238449	0.352212
GTF3C1	ENSG00000077235	protein_coding	2562.84	-0.00751795	0.0469186	-0.160234	0.872697	0.914497
IL4R	ENSG00000077238	protein_coding	2994.49	-0.0762991	0.0827323	-0.922241	0.356403	0.478028
USP33	ENSG00000077254	protein_coding	1463.72	-0.188179	0.0518991	-3.62586	0.000288005	0.00127443
PAK3	ENSG00000077264	protein_coding	49.7134	-0.088119	0.277015	-0.318102	0.750408	0.825885
CAPN6	ENSG00000077274	protein_coding	76.4867	-0.0240154	0.318278	-0.0754541	0.939853	0.960903
DCX	ENSG00000077279	protein_coding	13.6047	-0.253976	0.248899	-1.02039	0.307541	0.428384
SNRPA	ENSG00000077312	protein_coding	2164.89	0.601599	0.0614456	9.79077	1.2335e-22	4.8785e-20
SPAG6	ENSG00000077327	protein_coding	3.55466	0.167832	0.235969	0.711247	0.476931	0.597516
EXOSC5	ENSG00000077348	protein_coding	1234.23	0.565762	0.0762883	7.41611	1.20613e-13	6.0983e-12
DYNC1I2	ENSG00000077380	protein_coding	1540.69	-0.218512	0.0650429	-3.3595	0.000780829	0.00301228
APBB1IP	ENSG00000077420	protein_coding	1106.88	0.201141	0.134349	1.49715	0.134353	0.225304
LRCH4	ENSG00000077454	protein_coding	390.909	-0.338072	0.0825851	-4.09362	4.24698e-05	0.000238478
FAM76B	ENSG00000077458	protein_coding	491.557	-0.19542	0.0730521	-2.67508	0.00747111	0.0208871
SIRT6	ENSG00000077463	protein_coding	774.399	0.538566	0.0637449	8.44877	2.94389e-17	3.52821e-15
TYR	ENSG00000077498	protein_coding	1.19797	-0.865246	0.658547	-1.31387	0.18889	0.294517
POLD3	ENSG00000077514	protein_coding	513.818	0.0504219	0.071617	0.70405	0.481402	0.601731
ACTN2	ENSG00000077522	protein_coding	439.18	0.970687	0.272269	3.56517	0.000363618	0.00156146
CAPZB	ENSG00000077549	protein_coding	6539.06	0.207368	0.0468135	4.42965	9.43841e-06	6.36048e-05
GPR137B	ENSG00000077585	protein_coding	686.237	0.227008	0.116825	1.94315	0.0519975	0.104915
NAALAD2	ENSG00000077616	protein_coding	68.7021	-0.125138	0.176472	-0.709113	0.478254	0.598764
JADE1	ENSG00000077684	protein_coding	1266.68	-0.138665	0.0732852	-1.89213	0.0584737	0.115407
SLC25A43	ENSG00000077713	protein_coding	836.614	-0.0974367	0.0748854	-1.30114	0.193209	0.299598
UBE2A	ENSG00000077721	protein_coding	2095.95	0.132013	0.0529907	2.49125	0.0127293	0.0327054
FGFR1	ENSG00000077782	protein_coding	713.007	0.169708	0.155637	1.09041	0.275533	0.394133
FKBP6	ENSG00000077800	protein_coding	2.21602	0.691359	0.230895	2.99426	0.00275115	0.00889925
SMC1B	ENSG00000077935	protein_coding	55.3413	-0.00350698	0.227871	-0.0153902	0.987721	0.992321
FBLN1	ENSG00000077942	protein_coding	2312.36	0.86647	0.176872	4.89885	9.63972e-07	8.35669e-06
ITGA8	ENSG00000077943	protein_coding	100.288	-0.332096	0.129062	-2.57316	0.0100775	0.0268776
CST7	ENSG00000077984	protein_coding	193.02	0.243114	0.1487	1.63492	0.102065	0.180828
MAP2	ENSG00000078018	protein_coding	1115.59	0.393804	0.156656	2.51381	0.0119433	0.0309947
PIAS2	ENSG00000078043	protein_coding	694.678	0.0250402	0.0474092	0.528172	0.59738	0.702587
AMPH	ENSG00000078053	protein_coding	16.5458	-0.187022	0.183257	-1.02054	0.30747	0.428302
ARAF	ENSG00000078061	protein_coding	3663.81	-0.159148	0.0606841	-2.62257	0.00872699	0.0238091
MCCC1	ENSG00000078070	protein_coding	2103.32	-0.412823	0.077346	-5.33735	9.43158e-08	1.05738e-06
LAMP3	ENSG00000078081	protein_coding	151.421	-0.142523	0.157325	-0.905919	0.364979	0.486935
FAP	ENSG00000078098	protein_coding	125.361	-0.164563	0.186665	-0.881598	0.377994	0.500045
NEBL	ENSG00000078114	protein_coding	336.318	0.166116	0.229254	0.72459	0.468703	0.589532
ACER3	ENSG00000078124	protein_coding	556.174	-0.0653565	0.0692739	-0.943451	0.345451	0.466919
UBE2K	ENSG00000078140	protein_coding	3531.25	-0.00344197	0.0485067	-0.0709586	0.943431	0.963295
PIK3C3	ENSG00000078142	protein_coding	893.509	-0.257981	0.0425866	-6.05779	1.38006e-09	2.42464e-08
N4BP2	ENSG00000078177	protein_coding	596.036	-0.560688	0.0878435	-6.38281	1.73865e-10	3.88252e-09
TIGAR	ENSG00000078237	protein_coding	245.203	0.0234257	0.081225	0.288405	0.773037	0.842842
TULP3	ENSG00000078246	protein_coding	589.151	0.0163668	0.0652987	0.250646	0.802088	0.863852
SYNJ2	ENSG00000078269	protein_coding	1034.19	-0.0473534	0.0940879	-0.503289	0.614761	0.717433
ADCY2	ENSG00000078295	protein_coding	2.79125	0.0534998	0.245899	0.217568	0.827766	0.881954
PPP2R5C	ENSG00000078304	protein_coding	3368.88	-0.129216	0.050903	-2.53846	0.011134	0.0292181
PMS2P1	ENSG00000078319	transcribed_unprocessed_pseudogene	358.338	-0.0755365	0.0605772	-1.24695	0.212417	0.322273
RBFOX1	ENSG00000078328	protein_coding	1.24176	1.04495	0.346802	3.01309	0.00258598	0.00843626
GNB1	ENSG00000078369	protein_coding	9431.2	-0.00233445	0.0461984	-0.0505311	0.959699	0.973872
HOXA9	ENSG00000078399	protein_coding	6.20705	0.29963	0.215663	1.38934	0.164729	0.264146
EDN1	ENSG00000078401	protein_coding	134.594	-0.237016	0.142948	-1.65806	0.0973047	0.174118
MLLT10	ENSG00000078403	protein_coding	997.93	-0.232655	0.0652046	-3.56808	0.000359608	0.00154721
ZCWPW1	ENSG00000078487	protein_coding	242.807	-0.0351851	0.0997325	-0.352795	0.724242	0.805153
ADCYAP1R1	ENSG00000078549	protein_coding	23.9003	-0.264452	0.20058	-1.31843	0.187359	0.292604
FGF20	ENSG00000078579	protein_coding	1.97245	-0.622081	0.340636	-1.82624	0.0678147	0.130001
P2RY10	ENSG00000078589	protein_coding	23.5295	-0.529774	0.192236	-2.75585	0.005854	0.0170017
ITM2A	ENSG00000078596	protein_coding	339.75	-0.230486	0.141074	-1.6338	0.1023	0.181172
NRDC	ENSG00000078618	protein_coding	5850.11	0.103017	0.0455141	2.26342	0.0236099	0.0547702
VDAC3	ENSG00000078668	protein_coding	3203.21	0.255422	0.07294	3.50182	0.0004621	0.00191261
PCM1	ENSG00000078674	protein_coding	3216.29	-0.238035	0.0801189	-2.97102	0.00296811	0.00948809
TNRC6C	ENSG00000078687	protein_coding	630.283	-0.283554	0.0912164	-3.10859	0.00187985	0.0064241
CBFA2T2	ENSG00000078699	protein_coding	885.623	0.0404968	0.0647245	0.625679	0.531525	0.64645
BRINP1	ENSG00000078725	protein_coding	13.3347	0.0225546	0.260689	0.0865193	0.931054	0.954655
ITCH	ENSG00000078747	protein_coding	2590.9	-0.455509	0.0569306	-8.00112	1.2329e-15	1.03747e-13
PKD2L2	ENSG00000078795	protein_coding	2.176	-0.31791	0.164048	-1.9379	0.0526351	0.105934
TP53INP2	ENSG00000078804	protein_coding	3277.55	-0.25808	0.09332	-2.76553	0.00568298	0.0166053
SDF4	ENSG00000078808	protein_coding	7559.47	0.0218234	0.0564789	0.386399	0.699201	0.785455
MYH7B	ENSG00000078814	protein_coding	118.061	0.375346	0.142555	2.633	0.00846346	0.023195
BPIFB2	ENSG00000078898	protein_coding	501.034	1.99204	0.340981	5.84208	5.15544e-09	7.94248e-08
TP73	ENSG00000078900	protein_coding	160.336	-0.0394669	0.164005	-0.240645	0.80983	0.869635
TOLLIP	ENSG00000078902	protein_coding	6791.84	-0.017494	0.0573722	-0.304921	0.760426	0.83315
UBE2D4	ENSG00000078967	protein_coding	999.582	0.0802935	0.063769	1.25913	0.207983	0.317025
CLUL1	ENSG00000079101	protein_coding	11.4364	-0.241561	0.187974	-1.28507	0.198767	0.306294
RUNX1T1	ENSG00000079102	protein_coding	66.0281	-0.587858	0.131636	-4.46577	7.9782e-06	5.47915e-05
CDH17	ENSG00000079112	protein_coding	33.6429	-0.677001	0.310561	-2.17993	0.0292627	0.0654274
THOC1	ENSG00000079134	protein_coding	764.198	0.308114	0.0545517	5.64812	1.62212e-08	2.19709e-07
FKBP7	ENSG00000079150	protein_coding	263.825	-0.071945	0.0776929	-0.926017	0.354437	0.476118
OSBPL6	ENSG00000079156	protein_coding	249.345	-0.269799	0.130494	-2.06751	0.0386861	0.0823276
SLC1A3	ENSG00000079215	protein_coding	370.423	0.136185	0.141434	0.962883	0.335606	0.457382
XRCC5	ENSG00000079246	protein_coding	9102.12	0.0173358	0.0403395	0.429749	0.667378	0.760073
LXN	ENSG00000079257	protein_coding	151.307	-0.471629	0.129664	-3.63731	0.000275495	0.00122609
SP140	ENSG00000079263	protein_coding	121.876	0.406795	0.156732	2.59549	0.00944561	0.0254561
MKNK1	ENSG00000079277	protein_coding	869.778	0.00480921	0.0432563	0.11118	0.911474	0.941796
TNS1	ENSG00000079308	protein_coding	4304.49	-0.303188	0.0824437	-3.67752	0.000235515	0.00106996
REXO1	ENSG00000079313	protein_coding	1120.06	0.0234053	0.0612426	0.382173	0.702333	0.788219
SAR1A	ENSG00000079332	protein_coding	4179.16	0.102984	0.0410301	2.50996	0.0120745	0.0312782
CDC14A	ENSG00000079335	protein_coding	135.33	-0.32212	0.100658	-3.20014	0.00137359	0.00488393
RAPGEF3	ENSG00000079337	protein_coding	306.931	0.0698386	0.0956019	0.730514	0.465076	0.586162
CEACAM1	ENSG00000079385	protein_coding	3587.65	-0.203694	0.102717	-1.98307	0.04736	0.0972415
SENP1	ENSG00000079387	protein_coding	433.823	-0.0951588	0.0526543	-1.80724	0.0707251	0.13448
DUSP13	ENSG00000079393	protein_coding	12.4114	2.26913	0.29039	7.81405	5.53784e-15	3.99836e-13
CIC	ENSG00000079432	protein_coding	2779.46	-0.0124911	0.0546161	-0.228707	0.819097	0.876217
LIPE	ENSG00000079435	protein_coding	107.825	-0.521194	0.131458	-3.96472	7.34829e-05	0.00038499
FDFT1	ENSG00000079459	protein_coding	5326.18	-0.0845031	0.0914373	-0.924165	0.355401	0.477161
PAFAH1B3	ENSG00000079462	protein_coding	905.681	1.15083	0.131397	8.75846	1.97944e-18	3.14545e-16
OPHN1	ENSG00000079482	protein_coding	89.4532	-0.494832	0.124247	-3.98265	6.81509e-05	0.000359862
AFM	ENSG00000079557	protein_coding	7274.68	-0.669223	0.173619	-3.85455	0.000115944	0.000574795
KIF22	ENSG00000079616	protein_coding	2028.42	0.422801	0.0754411	5.60439	2.08994e-08	2.7471e-07
SCGN	ENSG00000079689	protein_coding	695.416	0.00923652	0.2289	0.0403518	0.967813	0.979424
CARMIL1	ENSG00000079691	protein_coding	403.429	-0.3684	0.127654	-2.88592	0.00390268	0.0120045
PGM1	ENSG00000079739	protein_coding	7845.42	-0.553568	0.0819975	-6.75104	1.46793e-11	4.2619e-10
DDX1	ENSG00000079785	protein_coding	3803.61	0.0228498	0.0418158	0.546438	0.584765	0.692369
DNM2	ENSG00000079805	protein_coding	4870.4	-0.12382	0.0503728	-2.45808	0.0139682	0.0353652
EPB41L2	ENSG00000079819	protein_coding	1340.52	-0.0994632	0.0936676	-1.06187	0.288293	0.407796
RIMS1	ENSG00000079841	protein_coding	1.77772	0.196521	0.242648	0.809902	0.417996	0.54045
MOXD1	ENSG00000079931	protein_coding	221.724	-0.324798	0.205672	-1.57921	0.114289	0.197875
STX7	ENSG00000079950	protein_coding	1318.22	-0.046717	0.0630235	-0.741262	0.458535	0.57993
RABL2B	ENSG00000079974	protein_coding	307.342	-0.0131549	0.0563096	-0.233618	0.815282	0.873621
KEAP1	ENSG00000079999	protein_coding	3836.61	0.0859657	0.0554325	1.55082	0.120946	0.207004
DDX43	ENSG00000080007	protein_coding	21.7241	-0.297902	0.232762	-1.27986	0.200595	0.308471
PTPRH	ENSG00000080031	protein_coding	1854.15	0.326267	0.150113	2.17349	0.0297438	0.0662949
DCT	ENSG00000080166	protein_coding	12.0433	-0.197464	0.222763	-0.886429	0.375386	0.49739
SLC35C2	ENSG00000080189	protein_coding	2919.98	0.150613	0.0485228	3.10396	0.00190951	0.00651045
CRYBG3	ENSG00000080200	protein_coding	184.956	-1.06984	0.152339	-7.02276	2.17523e-12	7.82885e-11
EPHA6	ENSG00000080224	protein_coding	6.44651	0.163392	0.406692	0.401759	0.687861	0.775855
SCTR	ENSG00000080293	protein_coding	111.492	-0.611969	0.206234	-2.96735	0.00300375	0.00959342
RFX3	ENSG00000080298	protein_coding	162.084	0.0391045	0.0818392	0.477821	0.632778	0.73205
RIF1	ENSG00000080345	protein_coding	1321.39	-0.118902	0.0578534	-2.05523	0.039857	0.0844168
RAB21	ENSG00000080371	protein_coding	2224.85	-0.107008	0.0387004	-2.76504	0.00569156	0.0166234
SLC4A4	ENSG00000080493	protein_coding	1311.5	-1.16543	0.158797	-7.3391	2.15035e-13	1.02603e-11
SMARCA2	ENSG00000080503	protein_coding	2549.84	-0.576317	0.087313	-6.60058	4.0955e-11	1.06642e-09
RDH8	ENSG00000080511	protein_coding	7.55051	1.22832	0.344998	3.56038	0.000370323	0.00158643
SESN1	ENSG00000080546	protein_coding	1011.03	-0.245875	0.0803834	-3.05878	0.00222242	0.00741953
MID2	ENSG00000080561	protein_coding	294.837	-0.125864	0.104144	-1.20856	0.226833	0.338725
DNAAF6	ENSG00000080572	protein_coding	0.230112	-0.00190855	0.418697	-0.00455832	0.996363
COL5A3	ENSG00000080573	protein_coding	2933.88	-0.196996	0.152874	-1.28862	0.19753	0.304838
SRCAP	ENSG00000080603	protein_coding	3202.89	-0.123957	0.0526525	-2.35425	0.0185599	0.0448265
PUM3	ENSG00000080608	protein_coding	800.106	0.330975	0.0678864	4.87543	1.08573e-06	9.29005e-06
CPB2	ENSG00000080618	protein_coding	24447.2	-0.283224	0.121885	-2.3237	0.0201416	0.0479494
CHRNA3	ENSG00000080644	protein_coding	5.68436	-0.269748	0.264735	-1.01893	0.308234	0.428947
KCNN2	ENSG00000080709	protein_coding	91.7401	-1.33633	0.211344	-6.32303	2.56489e-10	5.49322e-09
CNOT4	ENSG00000080802	protein_coding	764.642	-0.177639	0.0396622	-4.47879	7.50657e-06	5.19231e-05
PSEN1	ENSG00000080815	protein_coding	2274.4	-0.129189	0.0440178	-2.93493	0.00333619	0.010496
CPOX	ENSG00000080819	protein_coding	933.065	-0.16765	0.0622482	-2.69325	0.00707588	0.019954
CLDND1	ENSG00000080822	protein_coding	1304.42	-0.0401248	0.0441267	-0.90931	0.363187	0.485162
MOK	ENSG00000080823	protein_coding	170.147	0.214388	0.0843699	2.54104	0.0110522	0.0290485
HSP90AA1	ENSG00000080824	protein_coding	35457.5	0.095223	0.0648512	1.46833	0.142014	0.235303
RBL1	ENSG00000080839	protein_coding	272.014	0.229428	0.0934309	2.45559	0.0140655	0.035561
DLGAP4	ENSG00000080845	protein_coding	2863.6	0.277968	0.0568247	4.89168	9.99766e-07	8.63602e-06
IGSF9B	ENSG00000080854	protein_coding	6.17498	-0.634518	0.182739	-3.47226	0.000516091	0.0021067
CFHR2	ENSG00000080910	protein_coding	492.676	0.367315	0.155075	2.36864	0.0178537	0.0433465
CROCCP3	ENSG00000080947	transcribed_unprocessed_pseudogene	53.4043	-0.0538224	0.0872695	-0.616738	0.537408	0.651698
NDC80	ENSG00000080986	protein_coding	381.559	0.57938	0.118134	4.90442	9.37051e-07	8.15111e-06
AP4E1	ENSG00000081014	protein_coding	401.742	-0.161192	0.0504936	-3.19233	0.0014113	0.00499754
RSBN1	ENSG00000081019	protein_coding	428.27	-0.34423	0.0536275	-6.4189	1.37262e-10	3.1542e-09
MAGI3	ENSG00000081026	protein_coding	550.302	-0.668258	0.0758291	-8.81268	1.2219e-18	2.03241e-16
CXCL2	ENSG00000081041	protein_coding	1738.26	-0.339513	0.166233	-2.04239	0.0411127	0.0866485
AFP	ENSG00000081051	protein_coding	17047.2	1.57828	0.316106	4.99288	5.94863e-07	5.45304e-06
COL4A4	ENSG00000081052	protein_coding	195.694	-0.730382	0.161157	-4.53212	5.83947e-06	4.15546e-05
TCF7	ENSG00000081059	protein_coding	971.979	0.119043	0.14138	0.842007	0.399784	0.522578
OSTM1	ENSG00000081087	protein_coding	1104.22	0.226561	0.0771818	2.93542	0.003331	0.0104826
CDH7	ENSG00000081138	protein_coding	2.57099	0.105654	0.359129	0.294196	0.768608	0.839273
IMPG2	ENSG00000081148	protein_coding	10.391	-0.230675	0.116013	-1.98835	0.0467727	0.0962188
PCNP	ENSG00000081154	protein_coding	2723.01	-0.106107	0.0367556	-2.88682	0.00389156	0.0119744
EXD2	ENSG00000081177	protein_coding	546.709	-0.293491	0.0569072	-5.15736	2.5046e-07	2.52768e-06
ARG2	ENSG00000081181	protein_coding	210.717	-0.198533	0.184636	-1.07527	0.282253	0.401311
MEF2C	ENSG00000081189	protein_coding	592.789	-0.315271	0.083839	-3.76044	0.000169616	0.000800728
PTPRC	ENSG00000081237	protein_coding	767.053	-0.700533	0.144536	-4.84677	1.25487e-06	1.05896e-05
CACNA1S	ENSG00000081248	protein_coding	4.60304	0.296181	0.190111	1.55794	0.119248	0.20466
PKP1	ENSG00000081277	protein_coding	20.262	-0.183419	0.231041	-0.793878	0.427267	0.549621
UBA5	ENSG00000081307	protein_coding	1566.96	-0.115681	0.0426423	-2.71281	0.00667148	0.0189916
STK17B	ENSG00000081320	protein_coding	457.268	-0.3299	0.115406	-2.8586	0.00425518	0.0129467
CDC14B	ENSG00000081377	protein_coding	1552.67	-0.766786	0.106093	-7.22748	4.92033e-13	2.11777e-11
ZNF510	ENSG00000081386	protein_coding	263.23	-0.419772	0.0719496	-5.83426	5.40306e-09	8.27547e-08
LRP2	ENSG00000081479	protein_coding	119.023	0.451953	0.299435	1.50936	0.131208	0.22105
ZNF506	ENSG00000081665	protein_coding	257.252	-0.0939575	0.110996	-0.846492	0.397279	0.51999
JMJD4	ENSG00000081692	protein_coding	1068.43	0.602514	0.0655653	9.18952	3.94611e-20	9.06205e-18
DUSP12	ENSG00000081721	protein_coding	495.895	0.493222	0.051602	9.5582	1.19817e-21	3.74114e-19
AACS	ENSG00000081760	protein_coding	748.505	0.102781	0.090346	1.13764	0.255271	0.371267
DELE1	ENSG00000081791	protein_coding	2860.74	-0.235795	0.0518058	-4.55152	5.32609e-06	3.84392e-05
SLC13A1	ENSG00000081800	protein_coding	1.19079	-1.03546	0.477584	-2.16811	0.03015	0.0670575
CADPS2	ENSG00000081803	protein_coding	1033.05	-0.231303	0.0892225	-2.59243	0.00953019	0.0256485
PCDHB4	ENSG00000081818	protein_coding	35.706	-0.167284	0.147952	-1.13066	0.258197	0.374527
PCDHA6	ENSG00000081842	protein_coding	8.25262	-0.0075297	0.316776	-0.0237698	0.981036	0.987724
PCDHGA2	ENSG00000081853	protein_coding	130.162	-0.772252	0.201622	-3.83019	0.000128045	0.000627098
HSPB11	ENSG00000081870	protein_coding	938.017	0.345863	0.0613932	5.63357	1.76522e-08	2.36659e-07
PHLPP1	ENSG00000081913	protein_coding	1561.09	-0.414588	0.0808422	-5.12836	2.92274e-07	2.90439e-06
ATP8B1	ENSG00000081923	protein_coding	1871.91	-0.637417	0.087677	-7.27006	3.59328e-13	1.61796e-11
IL12RB2	ENSG00000081985	protein_coding	27.5111	-0.0124905	0.17122	-0.0729499	0.941846	0.962339
SMARCD3	ENSG00000082014	protein_coding	409.78	0.55628	0.146861	3.7878	0.000151988	0.000727739
WDR70	ENSG00000082068	protein_coding	913.222	0.169418	0.0485488	3.48964	0.00048368	0.00199036
FYB1	ENSG00000082074	protein_coding	383.406	-0.461552	0.137163	-3.36498	0.000765503	0.00296078
MPP4	ENSG00000082126	protein_coding	3.52138	0.0333991	0.143608	0.232572	0.816094	0.874195
STRADB	ENSG00000082146	protein_coding	1976.78	-0.273362	0.0590251	-4.63128	3.63411e-06	2.73538e-05
BZW1	ENSG00000082153	protein_coding	4170.11	-0.201573	0.0533779	-3.77634	0.000159149	0.000757544
PGR	ENSG00000082175	protein_coding	36.9223	-0.687877	0.21955	-3.13312	0.0017296	0.0059801
C1QTNF3	ENSG00000082196	protein_coding	545.925	0.455744	0.202691	2.24846	0.0245468	0.0564652
ME2	ENSG00000082212	protein_coding	986.634	-0.0985408	0.0703952	-1.39982	0.161567	0.260189
C5orf22	ENSG00000082213	protein_coding	826.249	0.00703271	0.0500563	0.140496	0.888268	0.925403
CCNT2	ENSG00000082258	protein_coding	1012.95	-0.198875	0.0573896	-3.46534	0.000529553	0.00215324
FAM135A	ENSG00000082269	protein_coding	314.065	-0.31408	0.0866029	-3.62667	0.0002871	0.00127108
COL19A1	ENSG00000082293	protein_coding	2.83862	-0.125235	0.26426	-0.473907	0.635566	0.734393
EPB41L3	ENSG00000082397	protein_coding	252.248	-0.18801	0.137362	-1.36872	0.171087	0.272659
COBLL1	ENSG00000082438	protein_coding	3598.34	-0.558328	0.106483	-5.24333	1.57704e-07	1.67298e-06
DLG3	ENSG00000082458	protein_coding	340.905	-0.362435	0.164066	-2.20908	0.0271693	0.0615199
KCNK2	ENSG00000082482	protein_coding	9.02653	-0.566752	0.369356	-1.53443	0.124923	0.212463
SERTAD4	ENSG00000082497	protein_coding	31.4311	0.466011	0.196525	2.37125	0.0177279	0.0430822
TRAF5	ENSG00000082512	protein_coding	337.002	0.471099	0.100076	4.7074	2.50893e-06	1.97191e-05
MRPL22	ENSG00000082515	protein_coding	1350.6	0.394958	0.0613513	6.43765	1.21337e-10	2.82843e-09
GEMIN5	ENSG00000082516	protein_coding	799.569	-0.0789872	0.0493476	-1.60063	0.109459	0.1913
OPRK1	ENSG00000082556	protein_coding	2.37641	0.838697	0.436857	1.91984	0.0548776	0.109529
NFE2L1	ENSG00000082641	protein_coding	15194.8	-0.230034	0.0706635	-3.25534	0.00113255	0.00413554
SEMA5B	ENSG00000082684	protein_coding	222.411	0.129042	0.115097	1.12116	0.262221	0.378944
GSK3B	ENSG00000082701	protein_coding	1819.84	-0.162929	0.0413435	-3.94087	8.11872e-05	0.000420343
ITGB5	ENSG00000082781	protein_coding	7492.79	0.103941	0.068304	1.52174	0.128074	0.216642
ERC1	ENSG00000082805	protein_coding	1231.03	-0.393943	0.0580348	-6.78805	1.13662e-11	3.39127e-10
XPO1	ENSG00000082898	protein_coding	4626.88	-0.109338	0.0425609	-2.56898	0.0101998	0.027149
LINC01587	ENSG00000082929	lncRNA	16.7984	0.748636	0.303612	2.46577	0.0136719	0.034741
RNF13	ENSG00000082996	protein_coding	2136.48	-0.221308	0.0511534	-4.32636	1.51592e-05	9.64593e-05
TRPM3	ENSG00000083067	protein_coding	56.654	-0.553106	0.220546	-2.50789	0.0121453	0.031441
PALB2	ENSG00000083093	protein_coding	406.543	-0.172596	0.056843	-3.03635	0.00239458	0.0078953
DOP1A	ENSG00000083097	protein_coding	385.814	-0.421185	0.0807006	-5.21911	1.79786e-07	1.87723e-06
LYRM2	ENSG00000083099	protein_coding	1061.36	0.0333728	0.0514516	0.648626	0.51658	0.633402
BCKDHB	ENSG00000083123	protein_coding	1350.11	-0.672396	0.0964924	-6.96839	3.20587e-12	1.10254e-10
KAT6A	ENSG00000083168	protein_coding	1017.61	-0.247708	0.0738597	-3.35376	0.000797223	0.00306548
TUT7	ENSG00000083223	protein_coding	1721.08	-0.371325	0.0897607	-4.13683	3.52137e-05	0.000202853
ULK2	ENSG00000083290	protein_coding	316.64	-0.235137	0.134131	-1.75304	0.0795948	0.148027
GRHL2	ENSG00000083307	protein_coding	25.9574	0.236813	0.278893	0.849118	0.395816	0.518476
TNPO1	ENSG00000083312	protein_coding	2767.21	-0.162445	0.048481	-3.35069	0.000806099	0.0030946
PLOD1	ENSG00000083444	protein_coding	11595.6	0.273064	0.0784363	3.48134	0.000498905	0.00204497
P2RX5	ENSG00000083454	protein_coding	47.5677	1.09577	0.193266	5.66976	1.43001e-08	1.97139e-07
ITGAE	ENSG00000083457	protein_coding	389.72	0.296619	0.107006	2.77198	0.00557161	0.0163322
DIS3	ENSG00000083520	protein_coding	1186.04	-0.213545	0.055032	-3.88038	0.000104292	0.000523963
PIBF1	ENSG00000083535	protein_coding	422.086	-0.0950466	0.0627814	-1.51393	0.130044	0.219386
TDRD3	ENSG00000083544	protein_coding	573.43	0.0300398	0.0588715	0.510261	0.609869	0.71322
AC000061.1	ENSG00000083622	lncRNA	0.659078	-0.934221	0.546037	-1.71091	0.0870975	0.159109
NUFIP1	ENSG00000083635	protein_coding	276.194	0.179695	0.0559761	3.21021	0.00132637	0.0047359
PDS5B	ENSG00000083642	protein_coding	890.003	-0.268807	0.0544927	-4.9329	8.10172e-07	7.17543e-06
OXCT1	ENSG00000083720	protein_coding	258.431	-0.106861	0.190873	-0.559855	0.575579	0.684407
RRAGB	ENSG00000083750	protein_coding	322.281	-0.141549	0.063835	-2.21743	0.0265939	0.0604206
EPYC	ENSG00000083782	protein_coding	0.598697	0.254465	0.321982	0.790308	0.429348	0.55172
CYLD	ENSG00000083799	protein_coding	1352.39	-0.277787	0.0573176	-4.84644	1.25694e-06	1.06016e-05
SLC27A5	ENSG00000083807	protein_coding	21742.8	-0.63681	0.174928	-3.64041	0.000272204	0.00121432
ZNF324	ENSG00000083812	protein_coding	280.526	0.0231612	0.0562939	0.411433	0.680755	0.770084
ZNF671	ENSG00000083814	protein_coding	154.793	-0.182063	0.111773	-1.62887	0.103341	0.182716
ZNF416	ENSG00000083817	protein_coding	133.525	0.0448474	0.0703376	0.637601	0.523733	0.639552
ZNF586	ENSG00000083828	protein_coding	133.568	0.118945	0.0685458	1.73526	0.0826943	0.152632
ZNF446	ENSG00000083838	protein_coding	300.177	0.271842	0.0553389	4.91231	9.00093e-07	7.86615e-06
ZNF264	ENSG00000083844	protein_coding	639.724	-0.0726164	0.0667379	-1.08808	0.276558	0.395161
RPS5	ENSG00000083845	protein_coding	24495.2	0.472895	0.0927363	5.09936	3.40807e-07	3.32448e-06
FAT1	ENSG00000083857	protein_coding	6208.68	-0.514421	0.116175	-4.42799	9.51138e-06	6.40238e-05
YTHDC1	ENSG00000083896	protein_coding	1803.77	-0.203631	0.037795	-5.38778	7.13353e-08	8.27574e-07
CHMP2B	ENSG00000083937	protein_coding	1433.29	-0.155854	0.0497397	-3.1334	0.00172796	0.00597558
SMAP2	ENSG00000084070	protein_coding	3799.69	-0.183741	0.0542763	-3.38529	0.00071102	0.00277813
PPIE	ENSG00000084072	protein_coding	1370.17	0.24749	0.0579024	4.27426	1.91776e-05	0.000118224
ZMPSTE24	ENSG00000084073	protein_coding	2871.87	-0.056289	0.0499155	-1.12769	0.259453	0.375981
STARD7	ENSG00000084090	protein_coding	5935.87	-0.0603344	0.0409775	-1.47238	0.140919	0.233923
NOA1	ENSG00000084092	protein_coding	802.8	-0.0454852	0.0544832	-0.834848	0.403803	0.526536
REST	ENSG00000084093	protein_coding	918.292	-0.309588	0.0506465	-6.11273	9.79407e-10	1.78049e-08
HAL	ENSG00000084110	protein_coding	6231.81	-0.411632	0.211402	-1.94715	0.0515168	0.104137
SSH1	ENSG00000084112	protein_coding	1329.99	-0.314878	0.0529819	-5.94312	2.79654e-09	4.5957e-08
GSTP1	ENSG00000084207	protein_coding	1658.64	0.696385	0.149618	4.65443	3.24873e-06	2.48151e-05
APLP2	ENSG00000084234	protein_coding	26834.2	-0.308068	0.0600573	-5.12957	2.90412e-07	2.88749e-06
FAM234B	ENSG00000084444	protein_coding	219.728	-0.255941	0.0828935	-3.08759	0.00201787	0.00682887
SLCO1A2	ENSG00000084453	protein_coding	309.961	-0.794646	0.17708	-4.4875	7.2064e-06	5.02079e-05
WBP11	ENSG00000084463	protein_coding	2562.34	-0.194397	0.045372	-4.28451	1.83141e-05	0.000113669
EIF3I	ENSG00000084623	protein_coding	7396.62	0.302332	0.0612282	4.93779	7.90113e-07	7.01874e-06
NKAIN1	ENSG00000084628	protein_coding	6.38434	0.989507	0.268803	3.68116	0.000232174	0.00105661
COL16A1	ENSG00000084636	protein_coding	506.702	-0.0704746	0.177532	-0.396968	0.691391	0.778962
TXLNA	ENSG00000084652	protein_coding	3485.98	0.0475829	0.0537849	0.88469	0.376324	0.498317
APOB	ENSG00000084674	protein_coding	218560	-0.498141	0.1071	-4.65116	3.30069e-06	2.51365e-05
NCOA1	ENSG00000084676	protein_coding	1478.15	-0.292734	0.0534135	-5.48053	4.24062e-08	5.15698e-07
AGBL5	ENSG00000084693	protein_coding	1047.1	0.186324	0.0675321	2.75904	0.00579716	0.0168642
EFR3B	ENSG00000084710	protein_coding	34.1129	0.00427129	0.112664	0.0379118	0.969758	0.980473
KIF3C	ENSG00000084731	protein_coding	195.711	0.568014	0.143895	3.94741	7.90009e-05	0.000410037
RAB10	ENSG00000084733	protein_coding	4677.25	-0.023739	0.0540948	-0.43884	0.660777	0.754756
GCKR	ENSG00000084734	protein_coding	2341.55	-0.328129	0.131997	-2.48588	0.0129232	0.0331389
HADHA	ENSG00000084754	protein_coding	14295.5	-0.166033	0.0548671	-3.02609	0.00247739	0.00813417
MAPRE3	ENSG00000084764	protein_coding	829.34	0.190551	0.0798752	2.38561	0.0170507	0.0416955
CAD	ENSG00000084774	protein_coding	1600.79	0.199952	0.0712107	2.80789	0.00498669	0.0148425
CD59	ENSG00000085063	protein_coding	11479.2	-0.00821632	0.0720605	-0.11402	0.909222	0.940424
CD82	ENSG00000085117	protein_coding	2052.96	-0.369068	0.083876	-4.40015	1.08174e-05	7.15031e-05
BCORL1	ENSG00000085185	protein_coding	631.999	-0.009472	0.093645	-0.101148	0.919433	0.947133
ATRX	ENSG00000085224	protein_coding	1393.16	-0.411051	0.0615392	-6.67949	2.39777e-11	6.61618e-10
AK6	ENSG00000085231	protein_coding	857.199	0.209629	0.0504697	4.15357	3.27333e-05	0.000189886
FCN1	ENSG00000085265	protein_coding	157.215	0.24906	0.146681	1.69797	0.0895128	0.162636
MYNN	ENSG00000085274	protein_coding	533.363	-0.0078368	0.0400227	-0.195809	0.84476	0.894015
MECOM	ENSG00000085276	protein_coding	311.927	-0.0311215	0.124579	-0.249813	0.802732	0.86431
SCAMP1	ENSG00000085365	protein_coding	1139.76	-0.253721	0.0596114	-4.25625	2.0788e-05	0.000126987
PREP	ENSG00000085377	protein_coding	1120.99	-0.00736037	0.0546588	-0.13466	0.89288	0.928883
HACE1	ENSG00000085382	protein_coding	176.51	-0.153433	0.0932978	-1.64455	0.100063	0.178024
SEH1L	ENSG00000085415	protein_coding	1384.24	0.117375	0.0435162	2.69726	0.00699123	0.0197549
WDR47	ENSG00000085433	protein_coding	204.442	-0.322371	0.0679355	-4.74525	2.08248e-06	1.6609e-05
WDFY1	ENSG00000085449	protein_coding	1221.84	-0.206531	0.052884	-3.90536	9.40861e-05	0.00047836
OVGP1	ENSG00000085465	protein_coding	406.529	-0.103998	0.144139	-0.721513	0.470594	0.591337
SLC25A24	ENSG00000085491	protein_coding	288.646	-0.356057	0.151069	-2.35691	0.0184276	0.0445545
MAP3K4	ENSG00000085511	protein_coding	746.999	-0.0257858	0.0548186	-0.470384	0.638081	0.736366
PILRA	ENSG00000085514	protein_coding	165.777	0.249491	0.102538	2.43317	0.0149672	0.0374312
IGSF9	ENSG00000085552	protein_coding	842.683	-0.104935	0.21503	-0.488001	0.625549	0.726142
ABCB1	ENSG00000085563	protein_coding	2704.19	-0.622747	0.149191	-4.17415	2.99101e-05	0.000175338
ZNF213	ENSG00000085644	protein_coding	347.382	0.348253	0.0824311	4.22478	2.39173e-05	0.000143879
AKR1B1	ENSG00000085662	protein_coding	1303.22	0.515573	0.156127	3.30226	0.000959085	0.00359052
CPNE3	ENSG00000085719	protein_coding	3948.13	-0.102587	0.0656211	-1.56333	0.117976	0.203014
RRN3	ENSG00000085721	protein_coding	1514.17	-0.234614	0.0568885	-4.1241	3.72186e-05	0.000212793
CTTN	ENSG00000085733	protein_coding	6602.37	0.0264366	0.059051	0.447692	0.654376	0.749678
WNT11	ENSG00000085741	protein_coding	200.656	-0.334391	0.195072	-1.71419	0.0864941	0.158282
MTIF2	ENSG00000085760	protein_coding	1879.08	-0.0475851	0.0432801	-1.09947	0.271563	0.389911
DDHD2	ENSG00000085788	protein_coding	618.54	-0.193278	0.076775	-2.51746	0.0118204	0.0307271
TTC39A	ENSG00000085831	protein_coding	590.794	0.529336	0.182028	2.90799	0.00363764	0.0113055
EPS15	ENSG00000085832	protein_coding	1995	-0.199088	0.0452031	-4.4043	1.06128e-05	7.03205e-05
ORC1	ENSG00000085840	protein_coding	192.574	0.355347	0.125128	2.83986	0.00451328	0.013626
MGST2	ENSG00000085871	protein_coding	5309.46	0.160336	0.0862062	1.85991	0.0628985	0.12239
CHERP	ENSG00000085872	protein_coding	2006.46	-0.186874	0.055627	-3.35941	0.000781081	0.00301252
ATG16L1	ENSG00000085978	protein_coding	1050.81	-0.0305072	0.039127	-0.779695	0.43557	0.557454
USP40	ENSG00000085982	protein_coding	1905.75	-0.0330114	0.0523396	-0.630717	0.528226	0.643184
POMGNT1	ENSG00000085998	protein_coding	3080.36	0.067435	0.0551655	1.22241	0.221552	0.332538
RAD54L	ENSG00000085999	protein_coding	120.017	0.520371	0.145701	3.57151	0.000354934	0.00152971
MAST2	ENSG00000086015	protein_coding	1416.41	0.228334	0.0640037	3.56752	0.000360381	0.00154981
DNAJA1	ENSG00000086061	protein_coding	9312.17	0.0945528	0.0641191	1.47464	0.140309	0.233073
B4GALT1	ENSG00000086062	protein_coding	7486.43	-0.118826	0.0641489	-1.85235	0.0639749	0.124091
CHMP5	ENSG00000086065	protein_coding	2108.08	-0.116785	0.0468649	-2.49196	0.012704	0.0326545
NFX1	ENSG00000086102	protein_coding	1937.44	-0.124932	0.0484779	-2.5771	0.00996339	0.0266171
AQP6	ENSG00000086159	protein_coding	63.7068	0.542884	0.300058	1.80926	0.0704104	0.134039
DIMT1	ENSG00000086189	protein_coding	745.626	0.0812197	0.0460746	1.76279	0.0779361	0.145532
IPO11	ENSG00000086200	protein_coding	668.819	-0.167843	0.0406375	-4.13026	3.62351e-05	0.000207762
FOLH1	ENSG00000086205	protein_coding	559.247	-0.901266	0.135863	-6.63363	3.27534e-11	8.79893e-10
EIF2AK1	ENSG00000086232	protein_coding	8398.35	0.115155	0.0428906	2.68485	0.00725614	0.0203881
NME8	ENSG00000086288	protein_coding	6.25313	0.415658	0.165252	2.5153	0.0118932	0.0308893
EPDR1	ENSG00000086289	protein_coding	1037.39	0.0250436	0.116801	0.214412	0.830226	0.883755
SNX10	ENSG00000086300	protein_coding	1692.39	-0.103349	0.119233	-0.866779	0.386063	0.508301
SEPHS1	ENSG00000086475	protein_coding	2520.78	0.134742	0.043053	3.12969	0.00174992	0.00604096
MRPL28	ENSG00000086504	protein_coding	3389.84	0.517672	0.0795535	6.50722	7.65551e-11	1.85752e-09
HBQ1	ENSG00000086506	protein_coding	1.02238	0.750707	0.329545	2.27801	0.0227258	0.0530373
ITPKC	ENSG00000086544	protein_coding	1566.78	0.23305	0.0643912	3.61929	0.000295417	0.00130366
CEACAM6	ENSG00000086548	protein_coding	43.8715	-1.81856	0.401229	-4.53247	5.82984e-06	4.15026e-05
FAT2	ENSG00000086570	protein_coding	11.131	0.561057	0.169081	3.31826	0.000905788	0.00341795
RBM22	ENSG00000086589	protein_coding	1632.58	0.128961	0.0425406	3.03148	0.00243357	0.00800729
TMED2	ENSG00000086598	protein_coding	13382.2	-0.0564284	0.0451075	-1.25098	0.210943	0.320506
ERO1B	ENSG00000086619	protein_coding	1991.27	-0.209738	0.114681	-1.82888	0.0674169	0.129406
ZFAND6	ENSG00000086666	protein_coding	2826.01	-0.0965739	0.0403645	-2.39255	0.0167319	0.0410427
HSD17B2	ENSG00000086696	protein_coding	5343.91	-0.00314056	0.14503	-0.0216546	0.982723	0.988983
TXLNG	ENSG00000086712	protein_coding	721.125	-0.154539	0.0540519	-2.85909	0.00424854	0.012932
PPEF1	ENSG00000086717	protein_coding	8.67478	0.30139	0.182292	1.65334	0.0982621	0.175461
LAT2	ENSG00000086730	protein_coding	324.087	0.199891	0.109663	1.82278	0.0683365	0.130769
HUWE1	ENSG00000086758	protein_coding	6347.55	-0.273882	0.0430837	-6.35697	2.05768e-10	4.51838e-09
ZW10	ENSG00000086827	protein_coding	685.228	-0.05859	0.0432465	-1.35479	0.175484	0.278048
ALG9	ENSG00000086848	protein_coding	440.139	-0.172939	0.0725132	-2.38493	0.0170823	0.0417555
MYBPC2	ENSG00000086967	protein_coding	4.7074	-0.0236999	0.213467	-0.111024	0.911598	0.941835
NOX4	ENSG00000086991	protein_coding	69.5816	-0.100208	0.11718	-0.855164	0.39246	0.515161
ACOX3	ENSG00000087008	protein_coding	1101.08	0.0925449	0.0696999	1.32776	0.184257	0.288807
MTMR2	ENSG00000087053	protein_coding	509.327	0.121018	0.0807264	1.49912	0.133844	0.22464
PPP1R15A	ENSG00000087074	protein_coding	1841.42	0.243856	0.095089	2.5645	0.0103324	0.0274648
HSD17B14	ENSG00000087076	protein_coding	1695.84	0.27267	0.180841	1.50779	0.131609	0.2216
TRIP6	ENSG00000087077	protein_coding	3434.47	0.264426	0.0968036	2.73157	0.0063033	0.0180911
ACHE	ENSG00000087085	protein_coding	323.246	-0.138698	0.199225	-0.69619	0.48631	0.606376
FTL	ENSG00000087086	protein_coding	546452	0.620148	0.114592	5.41178	6.24012e-08	7.31371e-07
SRRT	ENSG00000087087	protein_coding	3528.35	0.279	0.0406097	6.87028	6.40748e-12	2.03456e-10
BAX	ENSG00000087088	protein_coding	2605.83	0.469627	0.0733639	6.40134	1.54023e-10	3.48979e-09
NLK	ENSG00000087095	protein_coding	1007.16	-0.103004	0.0463742	-2.22114	0.0263413	0.0599346
PIGS	ENSG00000087111	protein_coding	965.252	0.00457966	0.0744283	0.0615311	0.950936	0.967973
ADAMTS2	ENSG00000087116	protein_coding	811.576	-0.332494	0.159793	-2.08077	0.0374547	0.0802069
TMPRSS11E	ENSG00000087128	protein_coding	1.04484	0.174698	0.330579	0.528462	0.597179	0.702464
ATXN7L3	ENSG00000087152	protein_coding	2080.4	0.138449	0.0540375	2.56209	0.0104045	0.0276277
PGS1	ENSG00000087157	protein_coding	643.556	0.146333	0.0493512	2.96514	0.00302542	0.00965049
PSMC5	ENSG00000087191	protein_coding	7050.01	0.340905	0.0664015	5.13399	2.8366e-07	2.82905e-06
UIMC1	ENSG00000087206	protein_coding	651.015	0.092076	0.042514	2.16578	0.030328	0.067407
CETP	ENSG00000087237	protein_coding	284.922	-0.231393	0.149224	-1.55064	0.120989	0.207048
MMP2	ENSG00000087245	protein_coding	1584.84	-0.339431	0.163232	-2.07944	0.0375766	0.0804148
MT3	ENSG00000087250	protein_coding	33.2902	0.748053	0.33616	2.22529	0.0260621	0.0594096
LPCAT2	ENSG00000087253	protein_coding	423.177	0.0313555	0.14164	0.221375	0.824801	0.880138
GNAO1	ENSG00000087258	protein_coding	419.265	-1.27082	0.200742	-6.3306	2.44204e-10	5.25223e-09
OGFOD1	ENSG00000087263	protein_coding	1125.92	0.00691966	0.048302	0.143258	0.886086	0.923715
SH3BP2	ENSG00000087266	protein_coding	1863.41	-0.0086495	0.083117	-0.104064	0.917118	0.945569
NOP14	ENSG00000087269	protein_coding	1875.45	0.00264769	0.0489198	0.0541231	0.956837	0.971822
ADD1	ENSG00000087274	protein_coding	6495.18	-0.0679578	0.0473541	-1.4351	0.151259	0.247122
L2HGDH	ENSG00000087299	protein_coding	454.77	-0.641222	0.0754229	-8.50168	1.86868e-17	2.31762e-15
TXNDC16	ENSG00000087301	protein_coding	482.212	-0.344997	0.0794994	-4.33961	1.42736e-05	9.16097e-05
RTRAF	ENSG00000087302	protein_coding	3583.38	0.268254	0.0519573	5.16297	2.43066e-07	2.45794e-06
NID2	ENSG00000087303	protein_coding	264.357	-0.609576	0.14268	-4.27232	1.93454e-05	0.000119197
GMCL1	ENSG00000087338	protein_coding	958.098	-0.291699	0.0644043	-4.52919	5.92116e-06	4.20099e-05
SF3B2	ENSG00000087365	protein_coding	7582.43	0.0540542	0.0349147	1.54818	0.121579	0.207849
KLHL42	ENSG00000087448	protein_coding	681.598	-0.175851	0.0705508	-2.49254	0.0126833	0.0326129
GNAS	ENSG00000087460	protein_coding	28326.7	0.290394	0.0755091	3.84582	0.000120151	0.000592515
DNM1L	ENSG00000087470	protein_coding	1643.3	0.0655147	0.0501458	1.30648	0.191388	0.297403
PTHLH	ENSG00000087494	protein_coding	79.6932	0.008465	0.224172	0.0377612	0.969878	0.980539
PHACTR3	ENSG00000087495	protein_coding	4.51655	-0.849365	0.198417	-4.28071	1.86295e-05	0.000115345
ERGIC2	ENSG00000087502	protein_coding	1427.78	-0.184208	0.0521061	-3.53524	0.000407403	0.00171982
TFAP2C	ENSG00000087510	protein_coding	14.4998	0.896812	0.311288	2.88097	0.00396452	0.0121604
AURKA	ENSG00000087586	protein_coding	925.245	0.40794	0.109048	3.74094	0.000183336	0.000857648
CASS4	ENSG00000087589	protein_coding	77.0425	-0.616294	0.111497	-5.52746	3.249e-08	4.0564e-07
PIR	ENSG00000087842	protein_coding	1535.69	0.574931	0.108877	5.28057	1.28781e-07	1.39669e-06
AAMDC	ENSG00000087884	protein_coding	1047.53	0.236246	0.0972114	2.43022	0.0150895	0.0376603
RFX2	ENSG00000087903	protein_coding	160.313	0.0142318	0.0931773	0.152739	0.878604	0.918551
METTL2A	ENSG00000087995	protein_coding	636.559	0.155697	0.0521989	2.98277	0.00285657	0.00917685
SULT2B1	ENSG00000088002	protein_coding	36.9749	0.762684	0.236888	3.21959	0.00128374	0.00460353
ALG6	ENSG00000088035	protein_coding	628.671	-0.071416	0.0500018	-1.42827	0.153215	0.249665
CNOT3	ENSG00000088038	protein_coding	1481.78	0.189038	0.0445522	4.24307	2.20482e-05	0.000133789
GP6	ENSG00000088053	protein_coding	4.13658	-1.13422	0.178755	-6.34509	2.22296e-10	4.82929e-09
PTPN4	ENSG00000088179	protein_coding	492.016	-0.372752	0.0525845	-7.08863	1.35442e-12	5.16725e-11
DDX18	ENSG00000088205	protein_coding	2236.25	-0.129387	0.0468735	-2.76035	0.00577402	0.0168078
KHSRP	ENSG00000088247	protein_coding	5737.08	0.00364301	0.0483084	0.0754115	0.939887	0.960903
GNA11	ENSG00000088256	protein_coding	2384.92	-0.118108	0.0431375	-2.73794	0.0061826	0.0177935
ASAP3	ENSG00000088280	protein_coding	978.951	-0.0263479	0.102479	-0.257105	0.797098	0.860374
EDEM2	ENSG00000088298	protein_coding	2128.35	0.198267	0.0487905	4.06363	4.83153e-05	0.000266551
DNMT3B	ENSG00000088305	protein_coding	141.903	0.451343	0.111393	4.05182	5.08217e-05	0.000279197
REM1	ENSG00000088320	protein_coding	31.8522	-0.00872701	0.135348	-0.0644786	0.948589	0.96651
TPX2	ENSG00000088325	protein_coding	1428.45	0.491289	0.120925	4.06275	4.84989e-05	0.000267439
FER1L4	ENSG00000088340	transcribed_unitary_pseudogene	161.675	1.04971	0.204462	5.13401	2.83636e-07	2.82905e-06
PDRG1	ENSG00000088356	protein_coding	929.94	0.387531	0.0619763	6.25289	4.02934e-10	8.30483e-09
EPB41L1	ENSG00000088367	protein_coding	2422.57	-0.956433	0.187603	-5.09816	3.42965e-07	3.33912e-06
SLC15A1	ENSG00000088386	protein_coding	1164.51	-0.00675884	0.175894	-0.0384257	0.969348	0.980309
DOCK9	ENSG00000088387	protein_coding	967.567	-0.498699	0.0817106	-6.10324	1.0394e-09	1.87423e-08
ANKRD10	ENSG00000088448	protein_coding	2147.81	0.108776	0.0661476	1.64444	0.100086	0.178057
TGDS	ENSG00000088451	protein_coding	608.42	-0.25142	0.0973072	-2.58377	0.00977264	0.0262059
DOCK3	ENSG00000088538	protein_coding	24.7831	0.381805	0.151901	2.51352	0.0119533	0.0310137
C3orf18	ENSG00000088543	protein_coding	316.843	0.173212	0.0950545	1.82224	0.068419	0.130906
COQ9	ENSG00000088682	protein_coding	2896.97	-0.0305511	0.0783655	-0.389854	0.696645	0.78323
TMEM40	ENSG00000088726	protein_coding	26.5731	1.08929	0.236763	4.60076	4.20953e-06	3.12033e-05
KIF9	ENSG00000088727	protein_coding	182.803	0.362663	0.0753844	4.81085	1.50292e-06	1.24179e-05
ARHGAP28	ENSG00000088756	protein_coding	63.5388	-0.0897492	0.16802	-0.534158	0.593232	0.699121
CRLS1	ENSG00000088766	protein_coding	5604.64	-0.103298	0.0860274	-1.20076	0.229844	0.342242
DEFB127	ENSG00000088782	protein_coding	0.00194621	0.107243	2.89306	0.037069	0.97043
PPP1R13B	ENSG00000088808	protein_coding	928.422	-0.279148	0.0588193	-4.74586	2.07626e-06	1.65742e-05
ATRN	ENSG00000088812	protein_coding	9656.88	-0.415492	0.0834966	-4.97616	6.4859e-07	5.89093e-06
SMOX	ENSG00000088826	protein_coding	562.793	0.536868	0.131232	4.091	4.29523e-05	0.000240808
SIGLEC1	ENSG00000088827	protein_coding	501.929	-0.0979298	0.126869	-0.771899	0.440174	0.561819
FKBP1A	ENSG00000088832	protein_coding	6147.32	0.36878	0.0605425	6.09125	1.12029e-09	2.00688e-08
NSFL1C	ENSG00000088833	protein_coding	3867.36	0.249147	0.0507007	4.91408	8.92018e-07	7.80132e-06
SLC4A11	ENSG00000088836	protein_coding	99.2406	0.875793	0.207894	4.2127	2.52337e-05	0.00015083
C20orf194	ENSG00000088854	protein_coding	411.351	-0.148972	0.0885523	-1.6823	0.0925105	0.167149
ZNF343	ENSG00000088876	protein_coding	352.267	0.0826278	0.0537395	1.53756	0.124155	0.211403
EBF4	ENSG00000088881	protein_coding	466.759	0.504266	0.164673	3.06222	0.00219701	0.00734986
CPXM1	ENSG00000088882	protein_coding	157.899	-0.0795119	0.169518	-0.469046	0.639037	0.737039
MAVS	ENSG00000088888	protein_coding	3553.82	0.0216041	0.0614605	0.351511	0.725205	0.805821
LZTS3	ENSG00000088899	protein_coding	900.187	0.054201	0.089157	0.607928	0.543235	0.656742
F11	ENSG00000088926	protein_coding	2913.62	-0.776491	0.129655	-5.98892	2.11233e-09	3.56006e-08
XRN2	ENSG00000088930	protein_coding	2681.1	-0.276496	0.0499293	-5.53775	3.06382e-08	3.85223e-07
KIZ	ENSG00000088970	protein_coding	744.231	0.0622381	0.0866369	0.718378	0.472524	0.593196
DYNLL1	ENSG00000088986	protein_coding	6257.33	0.475457	0.052596	9.0398	1.56965e-19	3.13083e-17
TESC	ENSG00000088992	protein_coding	1442.18	0.486141	0.221577	2.194	0.0282354	0.0635015
SNX5	ENSG00000089006	protein_coding	3110.3	0.0123362	0.0472244	0.261225	0.793919	0.85817
RPL6	ENSG00000089009	protein_coding	24197.7	0.425357	0.0681609	6.24048	4.36229e-10	8.91876e-09
SIRPG	ENSG00000089012	protein_coding	72.7968	0.149809	0.177436	0.844301	0.398501	0.521226
MAPKAPK5	ENSG00000089022	protein_coding	1083.95	0.105613	0.0364701	2.89589	0.00378081	0.0116843
P2RX7	ENSG00000089041	protein_coding	406.094	-0.182269	0.118298	-1.54076	0.123375	0.210293
ESF1	ENSG00000089048	protein_coding	779.425	-0.0792416	0.0647197	-1.22438	0.220808	0.3318
RBBP9	ENSG00000089050	protein_coding	1394.65	-0.371059	0.0749269	-4.95228	7.33474e-07	6.5813e-06
ANAPC5	ENSG00000089053	protein_coding	4317.89	0.0696674	0.0391934	1.77753	0.0754814	0.141886
SLC23A2	ENSG00000089057	protein_coding	3910.35	-0.595328	0.116756	-5.0989	3.41625e-07	3.32972e-06
SLC8B1	ENSG00000089060	protein_coding	1252.91	0.0694049	0.0769804	0.901592	0.367274	0.489117
TMEM230	ENSG00000089063	protein_coding	5531.68	-0.0381282	0.0515828	-0.739165	0.459807	0.581126
DZANK1	ENSG00000089091	protein_coding	48.8207	-0.259098	0.0866087	-2.99159	0.00277525	0.00896253
KDM2B	ENSG00000089094	protein_coding	904.926	-0.161342	0.0588926	-2.7396	0.00615135	0.017725
CFAP61	ENSG00000089101	protein_coding	4.50059	0.728204	0.197194	3.69282	0.000221778	0.00101468
LHX5	ENSG00000089116	protein_coding	0.56977	0.733753	0.340009	2.15804	0.0309249	0.0684686
TASP1	ENSG00000089123	protein_coding	220.937	-0.138491	0.0634669	-2.1821	0.0291023	0.0651139
OAS1	ENSG00000089127	protein_coding	2068.04	-0.0608089	0.115228	-0.527726	0.59769	0.702856
GCN1	ENSG00000089154	protein_coding	4087.66	0.0295118	0.0477355	0.618236	0.53642	0.650913
RPLP0	ENSG00000089157	protein_coding	56934.2	0.359917	0.080399	4.47664	7.58271e-06	5.23582e-05
PXN	ENSG00000089159	protein_coding	2435.44	-0.0604202	0.0446805	-1.35227	0.176288	0.279062
SIRT4	ENSG00000089163	protein_coding	127.896	0.0737953	0.0759978	0.971019	0.331539	0.453001
RPH3A	ENSG00000089169	protein_coding	2.91684	0.176736	0.169003	1.04576	0.295674	0.415545
KIF16B	ENSG00000089177	protein_coding	661.313	-0.299891	0.0678775	-4.41812	9.95649e-06	6.66419e-05
TRMT6	ENSG00000089195	protein_coding	646.777	0.232535	0.0536676	4.33287	1.47179e-05	9.40716e-05
CHGB	ENSG00000089199	protein_coding	13.5328	-0.268335	0.310036	-0.865498	0.386766	0.509057
PEBP1	ENSG00000089220	protein_coding	62612.1	-0.112553	0.0882979	-1.2747	0.202417	0.310669
TBX5	ENSG00000089225	protein_coding	0.981354	-0.347247	0.367988	-0.943636	0.345356	0.466809
BRAP	ENSG00000089234	protein_coding	814.888	0.083059	0.0347746	2.38849	0.0169176	0.0414411
ERP29	ENSG00000089248	protein_coding	10012.5	0.166795	0.0595681	2.80007	0.0051091	0.015165
NOS1	ENSG00000089250	protein_coding	5.90455	-1.17966	0.252776	-4.6668	3.0592e-06	2.35239e-05
FUS	ENSG00000089280	protein_coding	7261.33	0.179134	0.0542405	3.30258	0.000958011	0.00358733
IGBP1	ENSG00000089289	protein_coding	1693.45	0.0295961	0.0619927	0.477413	0.633068	0.732277
FXYD5	ENSG00000089327	protein_coding	1471.74	0.384547	0.116808	3.29211	0.000994381	0.00370357
ZNF302	ENSG00000089335	protein_coding	876.427	-0.0503354	0.062561	-0.804582	0.421061	0.543465
GRAMD1A	ENSG00000089351	protein_coding	2244.44	0.730183	0.100794	7.24432	4.34601e-13	1.90044e-11
FXYD3	ENSG00000089356	protein_coding	308.887	1.62387	0.265829	6.10869	1.00453e-09	1.81873e-08
HEPH	ENSG00000089472	protein_coding	216.383	-0.346398	0.132234	-2.61959	0.00880368	0.0239816
CDIP1	ENSG00000089486	protein_coding	2309.31	0.193172	0.0680806	2.83739	0.00454833	0.0137155
CMTM1	ENSG00000089505	protein_coding	10.3421	-0.306035	0.121416	-2.52055	0.0117172	0.0305146
KCNH4	ENSG00000089558	protein_coding	24.2488	0.481542	0.164871	2.92071	0.00349231	0.0109206
GANAB	ENSG00000089597	protein_coding	18447.4	-0.17988	0.0422455	-4.25797	2.06291e-05	0.00012608
GMIP	ENSG00000089639	protein_coding	444.098	0.175536	0.0848703	2.06829	0.0386126	0.0822018
RBM41	ENSG00000089682	protein_coding	341.104	-0.27517	0.0629525	-4.37108	1.23633e-05	8.05991e-05
BIRC5	ENSG00000089685	protein_coding	1208.07	0.762096	0.140228	5.43469	5.48918e-08	6.51074e-07
LAG3	ENSG00000089692	protein_coding	240.537	0.493342	0.168712	2.92416	0.00345383	0.0108145
MLF2	ENSG00000089693	protein_coding	10385.5	0.0906945	0.0536757	1.68968	0.0910899	0.165131
OTUB2	ENSG00000089723	protein_coding	121.074	-0.0494332	0.0952745	-0.51885	0.603866	0.708154
DDX24	ENSG00000089737	protein_coding	4280.68	-0.0492266	0.0492117	-1.0003	0.317165	0.437933
ZBTB25	ENSG00000089775	protein_coding	400.322	-0.134858	0.0574536	-2.34725	0.0189124	0.0455009
NECAP1	ENSG00000089818	protein_coding	899.221	-0.219815	0.0505167	-4.35133	1.35315e-05	8.7335e-05
ARHGAP4	ENSG00000089820	protein_coding	1458.57	0.579364	0.121275	4.77727	1.77694e-06	1.44379e-05
ANKRD24	ENSG00000089847	protein_coding	253.393	-0.0831847	0.111417	-0.746606	0.455301	0.576599
DHX32	ENSG00000089876	protein_coding	735.669	-0.0173655	0.0959232	-0.181035	0.85634	0.902416
RCOR1	ENSG00000089902	protein_coding	960.47	-0.314536	0.0539753	-5.82741	5.62939e-09	8.58151e-08
GPATCH2L	ENSG00000089916	protein_coding	556.343	-0.334338	0.056499	-5.91759	3.26701e-09	5.28588e-08
LTBP4	ENSG00000090006	protein_coding	1745.56	-0.415477	0.136854	-3.03591	0.00239807	0.00790438
BLVRB	ENSG00000090013	protein_coding	8188.62	0.172147	0.0956371	1.80001	0.0718595	0.136287
SLC9A1	ENSG00000090020	protein_coding	464.027	-0.0423149	0.0955462	-0.442874	0.657857	0.752301
SPTLC1	ENSG00000090054	protein_coding	787.757	-0.340355	0.0717499	-4.74363	2.09924e-06	1.67361e-05
PAPOLA	ENSG00000090060	protein_coding	5326.72	-0.13275	0.0418586	-3.1714	0.00151706	0.00532911
CCNK	ENSG00000090061	protein_coding	187.188	-0.481992	0.112601	-4.28054	1.86439e-05	0.000115414
PCBP4	ENSG00000090097	protein_coding	1243.41	0.589445	0.0747354	7.88709	3.09305e-15	2.37278e-13
RGS1	ENSG00000090104	protein_coding	908.975	0.084751	0.171821	0.493251	0.621835	0.723135
YPEL3	ENSG00000090238	protein_coding	1837.41	0.362051	0.0712887	5.07866	3.80116e-07	3.66685e-06
MRPS33	ENSG00000090263	protein_coding	1872.29	0.083795	0.0652541	1.28413	0.199095	0.306734
NDUFB2	ENSG00000090266	protein_coding	4388.96	0.242443	0.0780076	3.10793	0.001884	0.0064358
NUDC	ENSG00000090273	protein_coding	6568.61	0.527937	0.0708355	7.45301	9.12348e-14	4.76173e-12
MAEA	ENSG00000090316	protein_coding	1909.57	-0.0483656	0.0480778	-1.00599	0.314422	0.435311
ICAM1	ENSG00000090339	protein_coding	2791.88	0.224833	0.132043	1.70272	0.0886201	0.161344
STRN4	ENSG00000090372	protein_coding	2526.95	0.19943	0.0466291	4.27694	1.89477e-05	0.00011705
IRAK3	ENSG00000090376	protein_coding	137.327	-0.188224	0.130814	-1.43887	0.150187	0.245686
LYZ	ENSG00000090382	protein_coding	15012.7	0.512662	0.209592	2.446	0.0144452	0.0363735
SI	ENSG00000090402	protein_coding	7.73959	-2.62568	0.497919	-5.2733	1.33995e-07	1.44663e-06
MUL1	ENSG00000090432	protein_coding	1461.97	-0.0985647	0.0521829	-1.88883	0.0589147	0.116134
TFAP4	ENSG00000090447	protein_coding	425.372	0.372382	0.0599372	6.21287	5.20266e-10	1.03227e-08
PDCD7	ENSG00000090470	protein_coding	599.331	0.0384923	0.0408408	0.942497	0.345938	0.467383
SPG21	ENSG00000090487	protein_coding	4409.21	0.0537635	0.0451284	1.19134	0.233519	0.346338
FETUB	ENSG00000090512	protein_coding	4585.19	-0.451489	0.204473	-2.20806	0.0272399	0.0616484
DNAJB11	ENSG00000090520	protein_coding	5411.25	0.381211	0.0547288	6.96546	3.27337e-12	1.12034e-10
P3H2	ENSG00000090530	protein_coding	171.259	0.395775	0.142237	2.7825	0.00539418	0.0158959
THPO	ENSG00000090534	protein_coding	785.65	0.180297	0.100774	1.78911	0.0735965	0.138982
CHRD	ENSG00000090539	protein_coding	1892.86	0.169136	0.120042	1.40897	0.158843	0.256802
FLT3LG	ENSG00000090554	protein_coding	75.9124	0.205202	0.09249	2.21864	0.0265115	0.0602602
RAB11FIP3	ENSG00000090565	protein_coding	1765.25	-0.165872	0.0648567	-2.55752	0.0105422	0.0279349
GNPTG	ENSG00000090581	protein_coding	4638.3	0.1646	0.0683454	2.40836	0.0160244	0.0395939
ZNF268	ENSG00000090612	protein_coding	710.529	-0.312115	0.0688771	-4.53148	5.8571e-06	4.16301e-05
GOLGA3	ENSG00000090615	protein_coding	2699.11	0.169395	0.0457158	3.7054	0.000211061	0.000971524
PABPC4	ENSG00000090621	protein_coding	5560.3	0.109468	0.0583503	1.87604	0.0606493	0.11893
CD209	ENSG00000090659	protein_coding	225.216	0.164278	0.139648	1.17638	0.239444	0.353432
CERS4	ENSG00000090661	protein_coding	3744.64	0.0313254	0.100625	0.311308	0.755566	0.82954
MCOLN1	ENSG00000090674	protein_coding	1485.25	0.141475	0.0584442	2.42069	0.0154913	0.0384902
USP48	ENSG00000090686	protein_coding	1329.28	-0.0749811	0.0446693	-1.67858	0.093233	0.168125
EFNB1	ENSG00000090776	protein_coding	1181.33	0.161555	0.0844937	1.91204	0.055871	0.111158
PDPR	ENSG00000090857	protein_coding	834.218	-0.0526808	0.0724283	-0.727352	0.467011	0.588058
AARS1	ENSG00000090861	protein_coding	8034.44	0.291111	0.0616028	4.72562	2.29413e-06	1.81425e-05
GLG1	ENSG00000090863	protein_coding	5038.49	-0.181109	0.0514691	-3.51879	0.000433518	0.00180937
KIF4A	ENSG00000090889	protein_coding	543.184	0.366199	0.13644	2.68395	0.00727587	0.0204295
TNRC6A	ENSG00000090905	protein_coding	1730.28	-0.365994	0.060302	-6.06935	1.28433e-09	2.27215e-08
PLEKHG2	ENSG00000090924	protein_coding	711.656	0.204127	0.0894653	2.28163	0.0225112	0.0526401
DLL3	ENSG00000090932	protein_coding	3.17094	0.797098	0.298315	2.672	0.00754003	0.0210467
NAT14	ENSG00000090971	protein_coding	361.109	0.255682	0.128378	1.99164	0.0464108	0.0956623
PITPNM2	ENSG00000090975	protein_coding	1349.52	-0.242875	0.0936766	-2.5927	0.0095227	0.0256339
EXOC1	ENSG00000090989	protein_coding	667.574	-0.17628	0.0520798	-3.38482	0.000712262	0.00278207
RBM27	ENSG00000091009	protein_coding	732.009	-0.079725	0.0383952	-2.07643	0.037854	0.0809111
POU4F3	ENSG00000091010	protein_coding	0.911966	-0.244913	0.210849	-1.16156	0.245415	0.360185
OSBPL8	ENSG00000091039	protein_coding	1188.84	-0.506405	0.0682747	-7.41717	1.19649e-13	6.05817e-12
DTX2	ENSG00000091073	protein_coding	620.987	0.35452	0.0593846	5.9699	2.37405e-09	3.96547e-08
NLRC4	ENSG00000091106	protein_coding	62.1224	0.154204	0.07901	1.9517	0.0509734	0.103267
PUS7	ENSG00000091127	protein_coding	554.88	0.00971922	0.0690517	0.140753	0.888065	0.925263
LAMB4	ENSG00000091128	protein_coding	10.0929	0.0697587	0.143411	0.486424	0.626667	0.727133
NRCAM	ENSG00000091129	protein_coding	572.987	-0.0308946	0.259883	-0.118879	0.905371	0.938095
LAMB1	ENSG00000091136	protein_coding	3777.31	-0.0847662	0.120901	-0.701123	0.483226	0.603482
SLC26A4	ENSG00000091137	protein_coding	11.6501	-0.144984	0.117405	-1.23491	0.216864	0.327158
SLC26A3	ENSG00000091138	protein_coding	93.3184	0.204429	0.256879	0.795819	0.426137	0.548545
DLD	ENSG00000091140	protein_coding	3819.19	-0.370696	0.0643055	-5.76461	8.18452e-09	1.19397e-07
WDR7	ENSG00000091157	protein_coding	633.969	-0.410525	0.0562691	-7.29574	2.97022e-13	1.36679e-11
TXNL1	ENSG00000091164	protein_coding	3239.25	0.182094	0.0526389	3.45931	0.000541564	0.00219505
IL5RA	ENSG00000091181	protein_coding	3.12033	-0.373284	0.186621	-2.00023	0.045476	0.0940712
ABCC6	ENSG00000091262	protein_coding	6387.79	-0.671338	0.0946374	-7.0938	1.3048e-12	5.00463e-11
CMTM6	ENSG00000091317	protein_coding	3750.62	-0.184641	0.0721893	-2.55774	0.0105355	0.0279213
ITGA6	ENSG00000091409	protein_coding	3164.3	-0.244649	0.0938595	-2.60655	0.00914604	0.0247618
RAPGEF4	ENSG00000091428	protein_coding	872.829	-0.636319	0.100876	-6.30792	2.82803e-10	5.99547e-09
MAP3K20	ENSG00000091436	protein_coding	2000.36	-0.288866	0.0820338	-3.52131	0.000429424	0.0017968
SMPX	ENSG00000091482	protein_coding	56.5414	0.31831	0.252645	1.25991	0.207701	0.316772
FH	ENSG00000091483	protein_coding	11099.1	0.254153	0.0849717	2.99103	0.00278038	0.00897584
SEL1L3	ENSG00000091490	protein_coding	1747.4	-0.428266	0.173068	-2.47456	0.0133402	0.0340244
TF	ENSG00000091513	protein_coding	344148	-0.377253	0.137255	-2.74855	0.00598594	0.0173262
CDV3	ENSG00000091527	protein_coding	5747.5	-0.0956662	0.0424829	-2.25188	0.02433	0.0560752
MYO15A	ENSG00000091536	protein_coding	37.5147	-0.0891952	0.136927	-0.651406	0.514784	0.632049
ALKBH5	ENSG00000091542	protein_coding	3648.75	0.0963615	0.0591949	1.62787	0.103553	0.183046
APOH	ENSG00000091583	protein_coding	201216	-0.161771	0.139262	-1.16163	0.245385	0.36017
NLRP1	ENSG00000091592	protein_coding	638.302	-0.0374526	0.122893	-0.304758	0.760551	0.833209
PITPNM3	ENSG00000091622	protein_coding	46.6982	-1.33768	0.183123	-7.30479	2.77706e-13	1.28543e-11
SPAG7	ENSG00000091640	protein_coding	1801.63	0.165759	0.0761756	2.17601	0.0295543	0.0659469
ORC6	ENSG00000091651	protein_coding	158.078	0.755583	0.123153	6.13534	8.49796e-10	1.57054e-08
ZFHX4	ENSG00000091656	protein_coding	510.313	-0.353195	0.11531	-3.06301	0.00219125	0.00733267
SLC17A6	ENSG00000091664	protein_coding	0.184745	0.292778	0.683162	0.428563	0.668241
CPA1	ENSG00000091704	protein_coding	11.9493	3.66914	0.360126	10.1885	2.23205e-24	1.135e-21
ZC3HC1	ENSG00000091732	protein_coding	888.198	0.195785	0.0504079	3.88402	0.000102746	0.000517361
ESR1	ENSG00000091831	protein_coding	402.937	-1.46164	0.193836	-7.54061	4.6779e-14	2.63465e-12
RGS17	ENSG00000091844	protein_coding	18.9593	0.373906	0.137325	2.72278	0.00647343	0.0185018
ANGPT2	ENSG00000091879	protein_coding	357.535	0.0423727	0.115098	0.368144	0.712766	0.796324
TMEM101	ENSG00000091947	protein_coding	1823.32	0.367459	0.0699075	5.25637	1.4693e-07	1.57009e-06
CD200	ENSG00000091972	protein_coding	159.857	-0.188031	0.113886	-1.65105	0.0987282	0.176145
CCDC80	ENSG00000091986	protein_coding	1509.63	-0.437433	0.203854	-2.14582	0.0318872	0.070215
CMA1	ENSG00000092009	protein_coding	7.96161	-0.942395	0.246654	-3.82072	0.000133061	0.000647951
PSME1	ENSG00000092010	protein_coding	9738.01	0.166492	0.0661199	2.51804	0.0118011	0.030686
PPP2R3C	ENSG00000092020	protein_coding	561.168	0.0171192	0.0480676	0.356148	0.72173	0.803221
HAUS4	ENSG00000092036	protein_coding	917.24	-0.185144	0.0959556	-1.92948	0.0536715	0.107648
JPH4	ENSG00000092051	protein_coding	19.5017	-0.11077	0.13566	-0.816524	0.414201	0.536575
MYH7	ENSG00000092054	protein_coding	0.955165	-0.572695	0.310343	-1.84536	0.0649849	0.125728
CEBPE	ENSG00000092067	protein_coding	1.99112	0.29001	0.18079	1.60413	0.108685	0.190318
SLC7A8	ENSG00000092068	protein_coding	291.913	0.4152	0.132616	3.13084	0.0017431	0.0060215
OSGEP	ENSG00000092094	protein_coding	983.762	0.15303	0.0473359	3.23284	0.00122566	0.00442607
SLC22A17	ENSG00000092096	protein_coding	326.306	-0.327781	0.203994	-1.60682	0.108095	0.189501
RNF31	ENSG00000092098	protein_coding	503.169	-0.33537	0.0778891	-4.30574	1.66431e-05	0.000104629
SCFD1	ENSG00000092108	protein_coding	1693.26	-0.00544596	0.0405029	-0.134458	0.89304	0.928978
G2E3	ENSG00000092140	protein_coding	330.454	-0.16544	0.0636444	-2.59945	0.0093374	0.0252059
HECTD1	ENSG00000092148	protein_coding	4504.17	-0.565451	0.0606614	-9.32143	1.14786e-20	2.93942e-18
HNRNPC	ENSG00000092199	protein_coding	12002.8	0.132529	0.0315096	4.20597	2.59962e-05	0.00015485
RPGRIP1	ENSG00000092200	protein_coding	40.2561	0.103319	0.110243	0.937186	0.348663	0.470261
SUPT16H	ENSG00000092201	protein_coding	2901.66	-0.0651079	0.045499	-1.43097	0.152438	0.248627
TOX4	ENSG00000092203	protein_coding	2311.74	-0.0754067	0.0341519	-2.20798	0.0272456	0.0616509
GEMIN2	ENSG00000092208	protein_coding	203.377	0.130134	0.0581101	2.23945	0.0251268	0.0576133
TGM1	ENSG00000092295	protein_coding	21.9384	0.351081	0.113779	3.08564	0.00203115	0.00686923
TINF2	ENSG00000092330	protein_coding	1460.48	-0.157568	0.0414832	-3.79835	0.000145665	0.000701334
DAZL	ENSG00000092345	protein_coding	0.876821	-0.216602	0.340365	-0.636382	0.524528	0.640097
TBL1Y	ENSG00000092377	protein_coding	12.4938	-0.10932	0.367919	-0.297129	0.766368	0.837726
SEMA6A	ENSG00000092421	protein_coding	795.008	-0.0171738	0.176488	-0.0973083	0.922482	0.948872
TRPM7	ENSG00000092439	protein_coding	1734.62	-0.500399	0.0750608	-6.66658	2.61837e-11	7.18589e-10
TYRO3	ENSG00000092445	protein_coding	498.836	0.822793	0.170037	4.83891	1.3055e-06	1.09469e-05
WDR76	ENSG00000092470	protein_coding	318.31	0.0983432	0.118392	0.830657	0.406167	0.528998
CAPN3	ENSG00000092529	protein_coding	51.1573	-0.426381	0.139674	-3.05268	0.00226806	0.00753726
SNAP23	ENSG00000092531	protein_coding	1327.9	-0.238976	0.0444295	-5.37877	7.49978e-08	8.65331e-07
TBX15	ENSG00000092607	protein_coding	761.356	-0.538296	0.191943	-2.80445	0.00504023	0.0149887
PHGDH	ENSG00000092621	protein_coding	3572.21	0.00278731	0.159771	0.0174456	0.986081	0.991205
COL9A3	ENSG00000092758	protein_coding	273.862	0.824065	0.197543	4.17157	3.02505e-05	0.0001771
EZR	ENSG00000092820	protein_coding	3980.64	-0.0172278	0.0981154	-0.175587	0.860619	0.905626
MYL6	ENSG00000092841	protein_coding	26533.4	0.226741	0.0643863	3.52156	0.000429009	0.00179527
AGO1	ENSG00000092847	protein_coding	1012.02	-0.152497	0.0556117	-2.74217	0.00610347	0.0176043
TEKT2	ENSG00000092850	protein_coding	4.91398	0.555623	0.194378	2.85847	0.00425696	0.0129499
CLSPN	ENSG00000092853	protein_coding	91.7844	0.0505801	0.149975	0.337256	0.735924	0.814199
RFFL	ENSG00000092871	protein_coding	1684.12	-0.391861	0.0828243	-4.73124	2.23153e-06	1.77223e-05
UNC13D	ENSG00000092929	protein_coding	391.988	-0.0903882	0.13034	-0.693479	0.488009	0.607893
MFSD11	ENSG00000092931	protein_coding	846.179	-0.162504	0.0610401	-2.66226	0.0077619	0.0215696
DPYSL2	ENSG00000092964	protein_coding	1754.08	-0.394724	0.0954741	-4.13436	3.55951e-05	0.000204554
TGFB2	ENSG00000092969	protein_coding	170.24	-0.13789	0.169226	-0.814826	0.415172	0.537559
GPATCH2	ENSG00000092978	protein_coding	450.778	0.187587	0.0570613	3.28746	0.00101095	0.00375507
NUP50	ENSG00000093000	protein_coding	1919.1	-0.0211298	0.0554829	-0.380835	0.703325	0.789088
CDC45	ENSG00000093009	protein_coding	298.25	0.670216	0.120711	5.55226	2.82004e-08	3.58882e-07
COMT	ENSG00000093010	protein_coding	6627.31	0.221533	0.10127	2.18755	0.0287021	0.0643681
ADA2	ENSG00000093072	protein_coding	1496.02	-0.264046	0.119652	-2.20679	0.027329	0.061799
AC016026.1	ENSG00000093100	lncRNA	6.45379	-0.234623	0.15456	-1.51801	0.129013	0.217941
VNN3	ENSG00000093134	protein_coding	763.15	0.490919	0.176715	2.77802	0.00546908	0.0160766
ECHDC1	ENSG00000093144	protein_coding	2257.02	-0.206087	0.0809713	-2.54518	0.0109221	0.0287642
LRRFIP2	ENSG00000093167	protein_coding	2411.32	-0.0130992	0.0509454	-0.257123	0.797084	0.860374
[truncated: 54,494 more rows]
