# Supplementary material for: Comprehensive analysis of the prognostic value and functions of prefoldins in hepatocellular carcinoma
Source: Front Mol Biosci. 2022 Nov 11;9:957001. doi: 10.3389/fmolb.2022.957001 (PMC9691963; doi:10.3389/fmolb.2022.957001)
Supplement: Supplementary file 13 [file Table13.XLSX]

## Sheet: Sheet1
	PFDN1						PFDN2						PFDN3						PFDN4
	Normal Adjacent Tissue		Tumor Tissue				Normal Adjacent Tissue		Tumor Tissue				Normal Adjacent Tissue		Tumor Tissue				Normal Adjacent Tissue		Tumor Tissue
	GAPDH	PFDN1	GAPDH	PFDN1			GAPDH	PFDN2	GAPDH	PFDN2			GAPDH	PFDN3	GAPDH	PFDN3			GAPDH	PFDN4	GAPDH	PFDN4
	13.39	21.4	13.44	20.58			14.65	23.03	14	21.68			13.01	20.71	13.77	21.64			13.97	25.91	14.58	25.51
	14.52	22.28	13.15	20.44			14.63	22.46	14.97	23.94			13.73	22.08	13.73	21.74			13.81	24.71	13.86	25.12
	14.61	23.9	14.07	21.42			14.86	23.86	13.26	20.32			14.63	23.64	14.47	21.57			14.25	25.2	13.42	23.28
	13.62	23.59	14.25	22.61			13.9	21.97	13.11	20.52			14.77	22.45	14.53	21.42			13.21	24.67	13.52	25.13
	14.51	23.17	14.86	22.46			14.76	23.07	13.37	20.26			14.59	22.69	14.59	21.66			13.77	25.71	13.99	24.51
	14.69	24.15	13.83	22.46			13.89	22.85	15	23.17			14.81	22.56	13.02	22.64			14.91	26.41	13.34	23.49
	14.61	22.95	13.75	21.33			13.42	22.03	13.91	20.86			13.87	22.61	13.83	21.93			13.79	25.49	13.29	25.89
	14.62	24.09	13.25	20.78			13.98	22.83	14.04	21.31			14.91	22.6	13.62	21.33			13.62	25.89	13.78	24.18
	14.4	22.27	14.1	23.29			14.5	22.66	13.44	21.53			13.16	20.89	14.7	21.74			14.28	26.86	14	24.38
	14.99	24.08	14.45	24.18			13.46	23.2	14.02	21.34			14.18	22.47	13.52	20.46			14.95	27.1	14.9	25.17
	14.7	22.83	15	23.47			14.78	22.83	13.83	21.7			13.4	22.29	13.31	21.6			14.03	26.35	14.62	27.38
	13.6	22.27	14.86	23.51			13.1	21.43	14.56	21.75			14.29	23.14	13.04	20.21			13.96	25.72	13.14	23.18
	13.06	22.48	14.05	20.88			13.17	21.19	14.55	22.79			14.07	22.21	14.03	22.22			14.12	25.34	13.74	25.05
	14.63	22.57	14.63	22.31			14.52	22.9	14.67	21.67			14.52	22.61	14.4	21.24			14.3	25.3	13.77	23.98
	13.19	21.12	14.23	22.06			13.75	22.92	13.64	20.48			14	22.31	14.53	21.49			14.45	25.65	13.04	23.55
	14.43	22.54	13.73	21.59			14.51	22.82	13.76	21.42			13.4	23.05	14.19	23.7			13.6	24.35	13.41	25.54
	13.7	23.59	13.03	21			14.23	22.51	13.81	23.01			14.72	24.37	13.39	20.52			13.05	24	13.36	23.26
	14.03	23.97	13.52	22.8			13.61	21.44	14.06	21.12			13.94	22.93	13.48	20.42			14.28	25.57	13.83	24.91
	13.53	21.23	13.19	21.06			14.84	24.36	14.89	23.87			13.1	21.07	14.7	24.18			14.42	25.87	14.97	25.1
	14.14	22.28	13.55	21.35			13.07	21.28	14.34	21.38			14.89	24.41	14.3	21.7			14.52	26.1	13.14	24.03
