# Supplementary material for: Comprehensive analysis of the prognostic value and functions of prefoldins in hepatocellular carcinoma
Source: Front Mol Biosci. 2022 Nov 11;9:957001. doi: 10.3389/fmolb.2022.957001 (PMC9691963; doi:10.3389/fmolb.2022.957001)
Supplement: Supplementary file 14 [file Table7.XLSX]

## Sheet: Sheet 1
gene_name	gene_id	gene_biotype	baseMean	log2FoldChange	lfcSE	stat	pvalue	padj
TSPAN6	ENSG00000000003	protein_coding	5116.82	-0.193397	0.0825292	-2.34338	0.0191099	0.0393675
TNMD	ENSG00000000005	protein_coding	3.16935	-1.56254	0.248328	-6.29226	3.1288e-10	3.12689e-09
DPM1	ENSG00000000419	protein_coding	1265.63	0.20515	0.0468659	4.37738	1.20115e-05	5.08449e-05
SCYL3	ENSG00000000457	protein_coding	697.079	-0.259201	0.0562773	-4.60578	4.10913e-06	1.90651e-05
C1orf112	ENSG00000000460	protein_coding	337.432	-0.269129	0.105906	-2.54121	0.011047	0.0243243
FGR	ENSG00000000938	protein_coding	231.761	0.390149	0.112515	3.46752	0.000525292	0.00158595
CFH	ENSG00000000971	protein_coding	62028.1	-0.648714	0.116459	-5.57033	2.54261e-08	1.7829e-07
FUCA2	ENSG00000001036	protein_coding	3980.29	0.389405	0.0710724	5.47899	4.27754e-08	2.88894e-07
GCLC	ENSG00000001084	protein_coding	4881.32	-0.542746	0.0892889	-6.07854	1.2128e-09	1.08617e-08
NFYA	ENSG00000001167	protein_coding	1053.85	0.101237	0.0688103	1.47125	0.141225	0.220025
STPG1	ENSG00000001460	protein_coding	188.889	0.165429	0.0832625	1.98683	0.0469407	0.0857466
NIPAL3	ENSG00000001461	protein_coding	477.211	0.0371579	0.0644186	0.57682	0.564061	0.6673
LAS1L	ENSG00000001497	protein_coding	2100.87	0.178982	0.0536491	3.33615	0.000849468	0.0024462
ENPP4	ENSG00000001561	protein_coding	811.334	-0.343053	0.112865	-3.0395	0.00236972	0.0061633
SEMA3F	ENSG00000001617	protein_coding	1026.2	-0.00115319	0.070363	-0.0163892	0.986924	0.990704
CFTR	ENSG00000001626	protein_coding	173.069	0.522419	0.327932	1.59307	0.111145	0.179931
ANKIB1	ENSG00000001629	protein_coding	1053.72	-0.12237	0.0722193	-1.69442	0.0901859	0.15065
CYP51A1	ENSG00000001630	protein_coding	541.49	-0.799088	0.116574	-6.85479	7.14168e-12	9.49383e-11
KRIT1	ENSG00000001631	protein_coding	771.093	-0.272529	0.065605	-4.15408	3.26595e-05	0.00012682
RAD52	ENSG00000002016	protein_coding	223.909	0.0110318	0.065832	0.167575	0.866918	0.908485
MYH16	ENSG00000002079	transcribed_unitary_pseudogene	6.19885	0.164025	0.151702	1.08123	0.279594	0.385987
BAD	ENSG00000002330	protein_coding	1776.42	0.166898	0.0733009	2.27688	0.0227932	0.0458705
LAP3	ENSG00000002549	protein_coding	5775.82	-0.556468	0.0907294	-6.13327	8.60919e-10	7.95749e-09
CD99	ENSG00000002586	protein_coding	8825.45	0.0899345	0.067927	1.32399	0.185507	0.276331
HS3ST1	ENSG00000002587	protein_coding	95.0662	0.430211	0.14172	3.03565	0.00240021	0.00623272
AOC1	ENSG00000002726	protein_coding	122.855	-0.0568821	0.250897	-0.226716	0.820645	0.874948
WNT16	ENSG00000002745	protein_coding	3.90202	0.106598	0.209546	0.508709	0.610956	0.70803
HECW1	ENSG00000002746	protein_coding	31.1365	0.403877	0.209889	1.92424	0.0543244	0.0973231
MAD1L1	ENSG00000002822	protein_coding	1593.34	0.0224929	0.0891928	0.252182	0.8009	0.859136
LASP1	ENSG00000002834	protein_coding	12182.1	0.199442	0.0583797	3.41628	0.000634824	0.00188013
SNX11	ENSG00000002919	protein_coding	960.863	0.149073	0.0496181	3.00441	0.00266099	0.00683796
TMEM176A	ENSG00000002933	protein_coding	37574.8	-0.0593634	0.114483	-0.518535	0.604085	0.702265
M6PR	ENSG00000003056	protein_coding	1408.79	-0.191036	0.0820865	-2.32726	0.0199516	0.0408718
KLHL13	ENSG00000003096	protein_coding	248.234	-0.198876	0.141746	-1.40305	0.160602	0.245
CYP26B1	ENSG00000003137	protein_coding	141.285	1.43757	0.226166	6.35625	2.06735e-10	2.13502e-09
ICA1	ENSG00000003147	protein_coding	717.115	0.186149	0.144351	1.28956	0.197205	0.290545
DBNDD1	ENSG00000003249	protein_coding	1733.13	-0.333789	0.143572	-2.3249	0.0200774	0.0410939
ALS2	ENSG00000003393	protein_coding	1376.44	-0.185959	0.0563157	-3.30208	0.000959694	0.00273318
CASP10	ENSG00000003400	protein_coding	613.199	0.0428846	0.0601961	0.712414	0.476208	0.586996
CFLAR	ENSG00000003402	protein_coding	3620.75	-0.0982658	0.0414173	-2.37258	0.0176643	0.0367794
TFPI	ENSG00000003436	protein_coding	12875.9	-0.310003	0.122654	-2.52747	0.0114888	0.0251856
NDUFAF7	ENSG00000003509	protein_coding	525.868	0.0615659	0.0452693	1.35999	0.173832	0.261631
RBM5	ENSG00000003756	protein_coding	2051.83	0.00942873	0.0426734	0.220951	0.825131	0.878497
MTMR7	ENSG00000003987	protein_coding	193.728	0.936327	0.182172	5.1398	2.75038e-07	1.59781e-06
SLC7A2	ENSG00000003989	protein_coding	8565.18	-1.09891	0.142081	-7.73435	1.0393e-14	2.26625e-13
ARF5	ENSG00000004059	protein_coding	4886.92	0.263791	0.05616	4.69713	2.63837e-06	1.27145e-05
SARM1	ENSG00000004139	protein_coding	158.415	-0.107687	0.101846	-1.05736	0.290348	0.397982
POLDIP2	ENSG00000004142	protein_coding	10391.8	-0.0417379	0.0533942	-0.781694	0.434394	0.546435
PLXND1	ENSG00000004399	protein_coding	3903.53	0.212084	0.0820766	2.58398	0.00976686	0.0217902
AK2	ENSG00000004455	protein_coding	5018.93	-0.0446837	0.0566653	-0.788555	0.430372	0.542772
CD38	ENSG00000004468	protein_coding	214.644	0.779326	0.170037	4.58327	4.5777e-06	2.10965e-05
FKBP4	ENSG00000004478	protein_coding	6294.44	0.346212	0.0716843	4.82968	1.36755e-06	6.95599e-06
KDM1A	ENSG00000004487	protein_coding	1789.03	0.391498	0.0515247	7.59825	3.00162e-14	5.9885e-13
RBM6	ENSG00000004534	protein_coding	2022.14	0.19475	0.0504499	3.86027	0.000113264	0.000393997
CAMKK1	ENSG00000004660	protein_coding	89.8914	0.339342	0.115614	2.93513	0.00333412	0.00837635
RECQL	ENSG00000004700	protein_coding	461.732	-0.265697	0.0944959	-2.81173	0.00492755	0.011864
VPS50	ENSG00000004766	protein_coding	635.07	-0.188644	0.0502113	-3.75701	0.000171958	0.000575536
HSPB6	ENSG00000004776	protein_coding	506.083	-0.119038	0.170748	-0.697155	0.485706	0.595631
ARHGAP33	ENSG00000004777	protein_coding	287.926	0.388221	0.0920373	4.21808	2.46395e-05	9.80362e-05
NDUFAB1	ENSG00000004779	protein_coding	2810.93	0.247315	0.0731487	3.38099	0.000722264	0.0021121
PDK4	ENSG00000004799	protein_coding	7118.48	-1.5893	0.155077	-10.2484	1.20257e-24	1.40612e-22
SLC22A16	ENSG00000004809	protein_coding	3.37054	0.54515	0.214473	2.54181	0.0110279	0.0242837
ZMYND10	ENSG00000004838	protein_coding	41.0989	0.534425	0.120859	4.42187	9.7849e-06	4.22049e-05
ABCB5	ENSG00000004846	protein_coding	26.641	1.74156	0.324957	5.35937	8.35124e-08	5.34851e-07
ARX	ENSG00000004848	protein_coding	1.77597	0.0544896	0.364875	0.149338	0.881287	0.918446
SLC25A13	ENSG00000004864	protein_coding	5495.41	-0.516557	0.0785282	-6.57798	4.76892e-11	5.52647e-10
ST7	ENSG00000004866	protein_coding	1603.03	-0.282714	0.0571609	-4.94594	7.5778e-07	4.05369e-06
CDC27	ENSG00000004897	protein_coding	1846.41	0.0282854	0.0438282	0.645371	0.518687	0.625953
SLC4A1	ENSG00000004939	protein_coding	5.17126	-0.988031	0.235838	-4.18945	2.79627e-05	0.000109973
CALCR	ENSG00000004948	protein_coding	6.81624	1.32378	0.25045	5.28559	1.25301e-07	7.75395e-07
HCCS	ENSG00000004961	protein_coding	959.183	0.0156256	0.0503472	0.310356	0.75629	0.825966
DVL2	ENSG00000004975	protein_coding	935.068	0.316086	0.0649534	4.86635	1.13676e-06	5.89079e-06
PRSS22	ENSG00000005001	protein_coding	45.8539	2.38759	0.310455	7.69063	1.46414e-14	3.09957e-13
UPF1	ENSG00000005007	protein_coding	4851.52	-0.0431779	0.0493788	-0.874424	0.381888	0.494662
SKAP2	ENSG00000005020	protein_coding	889.012	-0.0804077	0.103437	-0.77736	0.436947	0.549102
SLC25A5	ENSG00000005022	protein_coding	14374.1	-0.0274477	0.0708726	-0.387283	0.698547	0.780579
MCUB	ENSG00000005059	protein_coding	195.369	0.721831	0.131844	5.47489	4.37785e-08	2.95325e-07
HOXA11	ENSG00000005073	protein_coding	12.3609	1.57056	0.327236	4.79947	1.59083e-06	8.00543e-06
POLR2J	ENSG00000005075	protein_coding	2260.82	0.62813	0.0827065	7.59469	3.08541e-14	6.13622e-13
DHX33	ENSG00000005100	protein_coding	696.215	-0.124131	0.053432	-2.32316	0.0201708	0.0412492
MEOX1	ENSG00000005102	protein_coding	30.3448	0.275557	0.204569	1.34702	0.177975	0.266772
THSD7A	ENSG00000005108	protein_coding	249.467	-0.203368	0.143043	-1.42173	0.155106	0.237932
LIG3	ENSG00000005156	protein_coding	929.968	-0.00491398	0.0518203	-0.0948272	0.924452	0.948409
RPAP3	ENSG00000005175	protein_coding	806.5	0.154666	0.0366358	4.22172	2.42441e-05	9.65853e-05
ACSM3	ENSG00000005187	protein_coding	1205.3	-1.06483	0.143314	-7.43008	1.08532e-13	1.97253e-12
REXO5	ENSG00000005189	protein_coding	251.599	0.276191	0.104629	2.63971	0.00829778	0.0188331
CIAPIN1	ENSG00000005194	protein_coding	1539.39	0.248282	0.0562891	4.41084	1.0297e-05	4.42018e-05
SPPL2B	ENSG00000005206	protein_coding	1726.37	0.20426	0.0606672	3.36689	0.000760211	0.00221269
FAM214B	ENSG00000005238	protein_coding	543.822	0.0947262	0.0607188	1.56008	0.118741	0.190214
COPZ2	ENSG00000005243	protein_coding	962.777	-0.303589	0.112655	-2.69486	0.00704192	0.0162622
PRKAR2B	ENSG00000005249	protein_coding	68.5372	0.563651	0.166778	3.37964	0.000725798	0.0021213
MSL3	ENSG00000005302	protein_coding	624.254	0.036605	0.0409332	0.894264	0.371181	0.483855
CREBBP	ENSG00000005339	protein_coding	2704.4	-0.35224	0.0531648	-6.62544	3.46226e-11	4.10676e-10
TSPOAP1	ENSG00000005379	protein_coding	276.256	-0.071151	0.12246	-0.581014	0.561231	0.664799
MPO	ENSG00000005381	protein_coding	6.77985	-0.124203	0.202183	-0.614308	0.539012	0.644694
PON1	ENSG00000005421	protein_coding	14444.9	-0.860924	0.164821	-5.2234	1.75667e-07	1.0561e-06
GCFC2	ENSG00000005436	protein_coding	868.951	-0.0451819	0.0544739	-0.829422	0.406865	0.519511
WDR54	ENSG00000005448	protein_coding	208.882	0.916823	0.107164	8.55536	1.175e-17	4.15118e-16
CROT	ENSG00000005469	protein_coding	1674.58	-0.260135	0.0994834	-2.61486	0.00892642	0.0201062
ABCB4	ENSG00000005471	protein_coding	6299.65	-1.29531	0.154931	-8.3606	6.23999e-17	1.95411e-15
KMT2E	ENSG00000005483	protein_coding	1411.62	-0.294342	0.0686072	-4.29024	1.78476e-05	7.30362e-05
RHBDD2	ENSG00000005486	protein_coding	4378.79	0.0223952	0.075315	0.297354	0.766197	0.833822
SOX8	ENSG00000005513	protein_coding	13.3611	0.305153	0.180191	1.6935	0.090361	0.150916
IBTK	ENSG00000005700	protein_coding	3320.07	-0.252957	0.0630513	-4.01192	6.0227e-05	0.000221609
ZNF195	ENSG00000005801	protein_coding	514.137	0.309884	0.0542628	5.7108	1.12449e-08	8.41131e-08
MYCBP2	ENSG00000005810	protein_coding	996.363	-0.48354	0.0733508	-6.59216	4.33485e-11	5.06542e-10
FBXL3	ENSG00000005812	protein_coding	1131.23	-0.385557	0.0606375	-6.35839	2.03873e-10	2.10719e-09
ITGAL	ENSG00000005844	protein_coding	1498.94	0.284201	0.10805	2.63027	0.00853179	0.019312
PDK2	ENSG00000005882	protein_coding	1709.18	-0.687699	0.078583	-8.75125	2.11009e-18	8.50498e-17
ITGA3	ENSG00000005884	protein_coding	1038.01	1.28411	0.170683	7.52336	5.33842e-14	1.02343e-12
ZFX	ENSG00000005889	protein_coding	1034.22	0.000674954	0.0726992	0.0092842	0.992592	0.994533
LAMP2	ENSG00000005893	protein_coding	14959.8	-0.476276	0.0741855	-6.42006	1.36219e-10	1.45574e-09
ITGA2B	ENSG00000005961	protein_coding	13.3096	0.40489	0.167471	2.41767	0.0156201	0.0330213
ASB4	ENSG00000005981	protein_coding	119.263	-1.07619	0.205738	-5.23091	1.6868e-07	1.01782e-06
GDE1	ENSG00000006007	protein_coding	1659.65	-0.202413	0.0543325	-3.72545	0.000194967	0.000645565
REX1BD	ENSG00000006015	protein_coding	1801.88	0.444933	0.0910174	4.88844	1.01638e-06	5.30773e-06
CRLF1	ENSG00000006016	protein_coding	68.3023	0.492203	0.142531	3.4533	0.000553774	0.00166392
OSBPL7	ENSG00000006025	protein_coding	184.555	0.715627	0.112392	6.36722	1.92488e-10	1.99802e-09
TMEM98	ENSG00000006042	protein_coding	2237.45	0.19639	0.13541	1.45034	0.146964	0.227399
YBX2	ENSG00000006047	protein_coding	237.247	0.0419753	0.216354	0.194012	0.846167	0.893557
KRT33A	ENSG00000006059	protein_coding	0.0229436	-0.10134	1.80357	-0.0561882	0.955192
MAP3K14	ENSG00000006062	protein_coding	1093.78	-0.130627	0.101241	-1.29026	0.196962	0.290272
ABCC8	ENSG00000006071	protein_coding	18.7274	0.140457	0.237732	0.590821	0.55464	0.658942
CACNG3	ENSG00000006116	protein_coding	0.242908	0.328093	0.467606	0.701644	0.482901	0.593078
TMEM132A	ENSG00000006118	protein_coding	699.272	1.92964	0.158394	12.1825	3.85089e-34	2.59708e-31
AP2B1	ENSG00000006125	protein_coding	4721.86	0.0198023	0.0551999	0.358738	0.719791	0.797404
TAC1	ENSG00000006128	protein_coding	1.35238	2.16515	0.505159	4.28609	1.81849e-05	7.43116e-05
ZNF263	ENSG00000006194	protein_coding	1086.19	0.157564	0.0439071	3.58857	0.000332498	0.00104689
CX3CL1	ENSG00000006210	protein_coding	1737.2	0.193464	0.108634	1.78088	0.0749325	0.128181
SPATA20	ENSG00000006282	protein_coding	2660.48	0.0285872	0.0801255	0.35678	0.721257	0.798561
CACNA1G	ENSG00000006283	protein_coding	6.23894	1.4148	0.247341	5.72002	1.06512e-08	7.99254e-08
TNFRSF12A	ENSG00000006327	protein_coding	2691.72	0.319233	0.116936	2.72997	0.00633393	0.0148166
DLX6	ENSG00000006377	protein_coding	20.9604	1.80308	0.441289	4.08594	4.3898e-05	0.000166122
MAP3K9	ENSG00000006432	protein_coding	297.064	-0.00569111	0.0809522	-0.0703021	0.943953	0.961365
RALA	ENSG00000006451	protein_coding	1607.2	0.291842	0.043032	6.78197	1.18547e-11	1.53328e-10
BAIAP2L1	ENSG00000006453	protein_coding	3312.87	0.369779	0.104604	3.53503	0.000407722	0.00125866
KDM7A	ENSG00000006459	protein_coding	700.474	-0.37287	0.0712254	-5.23507	1.64921e-07	9.97051e-07
ETV1	ENSG00000006468	protein_coding	392.229	-0.155771	0.147627	-1.05516	0.29135	0.399036
AGK	ENSG00000006530	protein_coding	847.237	-0.10158	0.0566922	-1.79178	0.0731678	0.125657
ALDH3B1	ENSG00000006534	protein_coding	734.454	0.634379	0.112453	5.64129	1.6878e-08	1.2216e-07
TTC22	ENSG00000006555	protein_coding	372.143	0.512657	0.117721	4.35484	1.33162e-05	5.58854e-05
PHTF2	ENSG00000006576	protein_coding	523.697	0.202991	0.0657852	3.08566	0.00203103	0.00536141
CCL26	ENSG00000006606	protein_coding	18.213	2.00868	0.227791	8.81809	1.16431e-18	4.91313e-17
FARP2	ENSG00000006607	protein_coding	710.755	-0.179787	0.0607446	-2.95971	0.00307925	0.00780758
USH1C	ENSG00000006611	protein_coding	710.986	0.321321	0.324267	0.990912	0.321728	0.431918
GGCT	ENSG00000006625	protein_coding	1298.16	0.517268	0.0614986	8.41106	4.06333e-17	1.31838e-15
DBF4	ENSG00000006634	protein_coding	274.883	0.479141	0.0713606	6.71437	1.88886e-11	2.34788e-10
TBXA2R	ENSG00000006638	protein_coding	147.562	-0.128304	0.106808	-1.20126	0.22965	0.328792
IFRD1	ENSG00000006652	protein_coding	1116.77	0.242417	0.0748948	3.23676	0.00120894	0.00336016
LGALS14	ENSG00000006659	protein_coding	21.2263	7.11036	0.6715	10.5888	3.35979e-26	5.22178e-24
COX10	ENSG00000006695	protein_coding	523.366	0.0974915	0.0699851	1.39303	0.16361	0.248875
GTF2IRD1	ENSG00000006704	protein_coding	657.608	0.0899781	0.083105	1.0827	0.27894	0.385309
PAF1	ENSG00000006712	protein_coding	3288.51	0.236947	0.0550138	4.30704	1.65456e-05	6.81364e-05
VPS41	ENSG00000006715	protein_coding	1636.31	-0.201207	0.0563601	-3.57003	0.000356946	0.00111651
ARHGAP44	ENSG00000006740	protein_coding	216.659	-0.0213708	0.182816	-0.116898	0.906941	0.936422
ELAC2	ENSG00000006744	protein_coding	2553.79	0.00369147	0.0558562	0.0660889	0.947307	0.96353
SCIN	ENSG00000006747	protein_coding	44.0597	0.994418	0.198172	5.01796	5.22233e-07	2.87678e-06
ARSD	ENSG00000006756	protein_coding	2894.64	-0.6852	0.0887515	-7.72043	1.15935e-14	2.49915e-13
PNPLA4	ENSG00000006757	protein_coding	925.97	-0.317462	0.0711902	-4.45934	8.22105e-06	3.5994e-05
MYH13	ENSG00000006788	protein_coding	5.0393	0.91868	0.36132	2.54257	0.0110041	0.0242371
ADIPOR2	ENSG00000006831	protein_coding	6049.37	-0.48927	0.0692635	-7.0639	1.61894e-12	2.42436e-11
CDKL3	ENSG00000006837	protein_coding	25.5353	0.185252	0.0680972	2.7204	0.00652032	0.015198
UPP2	ENSG00000007001	protein_coding	508.358	-0.795958	0.263973	-3.0153	0.00256725	0.00661914
PRSS21	ENSG00000007038	protein_coding	13.3431	2.87113	0.265433	10.8168	2.86632e-27	5.46729e-25
MARK4	ENSG00000007047	protein_coding	2162.83	0.178584	0.0624689	2.85877	0.00425294	0.0104002
PROM1	ENSG00000007062	protein_coding	144.837	2.04034	0.302494	6.74505	1.52971e-11	1.93349e-10
CCDC124	ENSG00000007080	protein_coding	2782.55	0.48312	0.069828	6.91871	4.55769e-12	6.31903e-11
CEACAM21	ENSG00000007129	protein_coding	45.0841	0.649626	0.14444	4.49754	6.87453e-06	3.05771e-05
PAFAH1B1	ENSG00000007168	protein_coding	2615.9	-0.108809	0.0467729	-2.32632	0.0200013	0.0409558
NOS2	ENSG00000007171	protein_coding	83.2553	-0.936909	0.153037	-6.1221	9.23475e-10	8.49413e-09
DNAH9	ENSG00000007174	protein_coding	4.09597	-0.438864	0.242877	-1.80694	0.0707717	0.12207
KIAA0100	ENSG00000007202	protein_coding	3421.08	0.036429	0.0616786	0.590626	0.554771	0.659035
SLC13A2	ENSG00000007216	protein_coding	215.205	0.0948308	0.252345	0.375799	0.707066	0.787095
GAS7	ENSG00000007237	protein_coding	313.339	0.564992	0.137369	4.11295	3.90639e-05	0.000149476
TRAPPC6A	ENSG00000007255	protein_coding	1567.68	0.365773	0.0907173	4.03201	5.53012e-05	0.000205123
MATK	ENSG00000007264	protein_coding	141.634	0.227749	0.124682	1.82664	0.0677543	0.117628
CEACAM7	ENSG00000007306	protein_coding	34.0813	3.27667	0.576878	5.68	1.34693e-08	9.91416e-08
CD79B	ENSG00000007312	protein_coding	171.037	0.815671	0.118124	6.90523	5.01211e-12	6.88085e-11
SCN4A	ENSG00000007314	protein_coding	91.7489	-0.836594	0.128239	-6.52372	6.85829e-11	7.7266e-10
ST7L	ENSG00000007341	protein_coding	317.087	0.0259865	0.0487804	0.532724	0.594225	0.693705
TKTL1	ENSG00000007350	protein_coding	28.6776	2.17445	0.276501	7.86417	3.71556e-15	8.79783e-14
PAX6	ENSG00000007372	protein_coding	89.6907	0.3255	0.111578	2.91725	0.00353131	0.0088159
RPUSD1	ENSG00000007376	protein_coding	853.377	0.399244	0.0648271	6.15861	7.33884e-10	6.8844e-09
RHBDF1	ENSG00000007384	protein_coding	580.674	0.368925	0.0897734	4.10951	3.96494e-05	0.000151501
LUC7L	ENSG00000007392	protein_coding	889.848	0.346108	0.0642872	5.38377	7.29399e-08	4.72715e-07
CACNA2D2	ENSG00000007402	protein_coding	57.9231	0.185507	0.151652	1.22324	0.221237	0.318862
BAIAP3	ENSG00000007516	protein_coding	606.636	-0.260258	0.109813	-2.37	0.0177883	0.0369878
TSR3	ENSG00000007520	protein_coding	2222.88	0.357685	0.069806	5.12398	2.99147e-07	1.72487e-06
PIGQ	ENSG00000007541	protein_coding	1870.84	-0.0321687	0.0683274	-0.470802	0.637782	0.730909
CRAMP1	ENSG00000007545	protein_coding	362.737	0.0606026	0.0597151	1.01486	0.310172	0.419535
TEAD3	ENSG00000007866	protein_coding	1046.3	0.0900149	0.0617182	1.45848	0.144708	0.224379
SELE	ENSG00000007908	protein_coding	135.253	-1.52221	0.189388	-8.03753	9.16682e-16	2.37777e-14
DNAJC11	ENSG00000007923	protein_coding	930.975	-0.388264	0.0726993	-5.34068	9.26008e-08	5.87774e-07
FMO3	ENSG00000007933	protein_coding	16542.8	-1.18829	0.156157	-7.6096	2.74955e-14	5.55306e-13
MYLIP	ENSG00000007944	protein_coding	352.043	0.108008	0.0955697	1.13015	0.258413	0.362013
NOX1	ENSG00000007952	protein_coding	45.2301	0.686862	0.107675	6.37906	1.78181e-10	1.85791e-09
E2F2	ENSG00000007968	protein_coding	133.877	0.910956	0.126108	7.22363	5.0616e-13	8.1693e-12
PSMB1	ENSG00000008018	protein_coding	7584.71	0.604515	0.0726757	8.31798	8.94779e-17	2.72965e-15
SYN1	ENSG00000008056	protein_coding	67.6358	0.0176041	0.179283	0.0981915	0.92178	0.946697
JARID2	ENSG00000008083	protein_coding	618.572	-0.0007862	0.0649046	-0.0121132	0.990335	0.993044
CDKL5	ENSG00000008086	protein_coding	332.753	-0.204073	0.0958073	-2.13003	0.0331689	0.0634723
CAMK1G	ENSG00000008118	protein_coding	16.4988	-0.470526	0.181365	-2.59436	0.00947665	0.0212041
CDK11A	ENSG00000008128	protein_coding	197.603	0.0942524	0.0700559	1.34539	0.1785	0.267484
NADK	ENSG00000008130	protein_coding	3271.06	-0.293723	0.0675083	-4.35091	1.35572e-05	5.68465e-05
TFAP2B	ENSG00000008196	protein_coding	0.890321	1.63687	0.509458	3.21296	0.00131373	0.00362529
TFAP2D	ENSG00000008197	protein_coding	0.0705021	0.224358	1.05231	0.213206	0.831166
DLEC1	ENSG00000008226	protein_coding	37.1296	-0.666571	0.114478	-5.82272	5.78976e-09	4.5726e-08
CYTH3	ENSG00000008256	protein_coding	532.696	-0.141074	0.0861217	-1.63807	0.101406	0.166441
ADAM22	ENSG00000008277	protein_coding	77.3761	0.193217	0.174972	1.10427	0.269475	0.374522
SYPL1	ENSG00000008282	protein_coding	3947.93	-0.216921	0.0523777	-4.14148	3.45079e-05	0.000133599
CYB561	ENSG00000008283	protein_coding	1663.33	0.169946	0.128547	1.32205	0.18615	0.277123
SPAG9	ENSG00000008294	protein_coding	2398.79	-0.302356	0.0593076	-5.0981	3.43081e-07	1.95957e-06
CELSR3	ENSG00000008300	protein_coding	341.315	0.138165	0.142255	0.971248	0.331425	0.442498
AASS	ENSG00000008311	protein_coding	945.039	-1.47113	0.172521	-8.52724	1.49876e-17	5.23138e-16
PLEKHG6	ENSG00000008323	protein_coding	425.698	0.592792	0.145796	4.0659	4.7848e-05	0.000179505
SS18L2	ENSG00000008324	protein_coding	777.61	0.408798	0.0663768	6.15874	7.33273e-10	6.88038e-09
MPND	ENSG00000008382	protein_coding	1983.5	-0.0385007	0.0830961	-0.463327	0.64313	0.735394
MGST1	ENSG00000008394	protein_coding	28610.8	-0.320453	0.117812	-2.72003	0.00652757	0.0152121
CRY1	ENSG00000008405	protein_coding	661.655	-0.31691	0.0737588	-4.29657	1.73462e-05	7.11462e-05
PGLYRP1	ENSG00000008438	protein_coding	1.966	-0.477502	0.180483	-2.6457	0.00815225	0.0185351
NFIX	ENSG00000008441	protein_coding	2969.82	-0.712314	0.0871325	-8.17507	2.957e-16	8.3093e-15
ST3GAL1	ENSG00000008513	protein_coding	7161.74	-0.435691	0.120881	-3.60428	0.000313014	0.000992828
MMP25	ENSG00000008516	protein_coding	71.392	0.56909	0.119409	4.76588	1.88027e-06	9.34494e-06
IL32	ENSG00000008517	protein_coding	21760	0.343609	0.144248	2.38208	0.0172152	0.0359426
PKD1	ENSG00000008710	protein_coding	1665.26	-0.0422964	0.0654825	-0.645919	0.518332	0.625626
MAPK8IP2	ENSG00000008735	protein_coding	510.924	0.85016	0.178765	4.75574	1.97716e-06	9.78529e-06
MED24	ENSG00000008838	protein_coding	2940.4	0.0636807	0.047514	1.34025	0.180164	0.269667
RHOBTB2	ENSG00000008853	protein_coding	458.085	0.173678	0.0875587	1.98356	0.0473051	0.0863078
HEATR5B	ENSG00000008869	protein_coding	786.128	-0.285273	0.0581061	-4.90953	9.12968e-07	4.80491e-06
SEC62	ENSG00000008952	protein_coding	5949.04	-0.297059	0.0504227	-5.89137	3.83003e-09	3.1316e-08
RPS20	ENSG00000008988	protein_coding	42503.6	0.824937	0.0978848	8.42763	3.5275e-17	1.15746e-15
CSDE1	ENSG00000009307	protein_coding	15079.9	-0.12593	0.0495805	-2.53991	0.0110882	0.024405
UBE3C	ENSG00000009335	protein_coding	3001.44	-0.398944	0.0589994	-6.76183	1.3626e-11	1.73856e-10
REV3L	ENSG00000009413	protein_coding	531.57	-0.410053	0.0746721	-5.49137	3.98819e-08	2.70368e-07
TENM1	ENSG00000009694	protein_coding	276.229	-0.0737853	0.252992	-0.29165	0.770554	0.837116
PAX7	ENSG00000009709	protein_coding	0.292936	-0.162997	0.525834	-0.309978	0.756578	0.826211
MASP2	ENSG00000009724	protein_coding	9444.95	-0.430539	0.166545	-2.58513	0.00973422	0.0217251
IYD	ENSG00000009765	protein_coding	961.109	-1.12232	0.16648	-6.74146	1.56806e-11	1.97732e-10
FAM76A	ENSG00000009780	protein_coding	314.938	-0.113998	0.0531687	-2.14409	0.0320258	0.0615594
TRAF3IP3	ENSG00000009790	protein_coding	136.889	0.433124	0.127919	3.38592	0.000709404	0.00207835
POMT2	ENSG00000009830	protein_coding	551.85	0.12063	0.0573285	2.1042	0.0353612	0.0671066
VTA1	ENSG00000009844	protein_coding	1319.76	0.21198	0.0526815	4.0238	5.72668e-05	0.000211644
MLXIPL	ENSG00000009950	protein_coding	14861.2	-0.251059	0.108847	-2.30652	0.0210814	0.0428376
BAZ1B	ENSG00000009954	protein_coding	3114.55	-0.179703	0.0482301	-3.72594	0.000194587	0.000644582
RANBP9	ENSG00000010017	protein_coding	1742.28	-0.318818	0.0543839	-5.86236	4.56339e-09	3.67083e-08
ETV7	ENSG00000010030	protein_coding	197.538	0.630855	0.154319	4.08799	4.35131e-05	0.000164764
SPRTN	ENSG00000010072	protein_coding	361.852	-0.0217537	0.0488421	-0.445389	0.656039	0.746104
EEF1AKNMT	ENSG00000010165	protein_coding	1729.12	-0.0171483	0.0519558	-0.330057	0.741357	0.814085
DYRK4	ENSG00000010219	protein_coding	426.042	0.363934	0.0701488	5.18803	2.1253e-07	1.26006e-06
ZNF207	ENSG00000010244	protein_coding	3586.67	0.173953	0.0348289	4.9945	5.89887e-07	3.22173e-06
UQCRC1	ENSG00000010256	protein_coding	13962.2	-0.0356273	0.0710759	-0.501257	0.61619	0.712172
STARD3NL	ENSG00000010270	protein_coding	618.232	0.418698	0.0691459	6.05528	1.40177e-09	1.23607e-08
CD9	ENSG00000010278	protein_coding	2347.62	-0.0383228	0.109463	-0.350097	0.726266	0.802319
HHATL	ENSG00000010282	protein_coding	5.11393	-0.364164	0.226137	-1.61037	0.107317	0.174648
NCAPD2	ENSG00000010292	protein_coding	1416.49	0.664728	0.0845599	7.86103	3.80995e-15	8.99316e-14
IFFO1	ENSG00000010295	protein_coding	873.311	0.143675	0.0613395	2.3423	0.0191654	0.0394625
GIPR	ENSG00000010310	protein_coding	51.438	1.65724	0.189175	8.76037	1.94615e-18	7.90324e-17
PHF7	ENSG00000010318	protein_coding	228.081	-0.14526	0.0783752	-1.8534	0.0638257	0.111737
SEMA3G	ENSG00000010319	protein_coding	510.715	-0.234336	0.115939	-2.02119	0.0432601	0.0798771
NISCH	ENSG00000010322	protein_coding	2700.22	-0.0208804	0.0450698	-0.463291	0.643156	0.735394
STAB1	ENSG00000010327	protein_coding	2562.52	0.128391	0.101848	1.26062	0.207445	0.302552
FUZ	ENSG00000010361	protein_coding	339.076	0.0197404	0.116464	0.169498	0.865405	0.907407
SLC6A13	ENSG00000010379	protein_coding	393.554	-1.09706	0.17177	-6.38681	1.69385e-10	1.7706e-09
IDS	ENSG00000010404	protein_coding	1751.83	-0.15817	0.0790695	-2.00039	0.0454578	0.0834007
PRSS3	ENSG00000010438	protein_coding	472.285	0.950411	0.290179	3.27526	0.00105565	0.00297594
ZNF200	ENSG00000010539	protein_coding	361.1	-0.118914	0.0523937	-2.26962	0.0232306	0.0466279
CD4	ENSG00000010610	protein_coding	2187.44	-0.0479828	0.114957	-0.417399	0.676387	0.76254
LRRC23	ENSG00000010626	protein_coding	163.461	0.322841	0.0886753	3.64071	0.000271886	0.000874644
BTK	ENSG00000010671	protein_coding	138.962	0.63156	0.119061	5.30452	1.1297e-07	7.051e-07
HFE	ENSG00000010704	protein_coding	1087.68	-0.584414	0.0799558	-7.30922	2.68704e-13	4.54665e-12
SCMH1	ENSG00000010803	protein_coding	762.979	0.348511	0.0643566	5.41532	6.11804e-08	4.02473e-07
FYN	ENSG00000010810	protein_coding	964.765	-0.326705	0.0909275	-3.59303	0.00032686	0.00103163
HIVEP2	ENSG00000010818	protein_coding	597.511	-0.220893	0.0749171	-2.9485	0.00319317	0.00806342
FMO1	ENSG00000010932	protein_coding	250.777	0.607548	0.242516	2.50519	0.0122385	0.0266128
ELOA	ENSG00000011007	protein_coding	2139.61	-0.144931	0.0537524	-2.69628	0.00701191	0.0162038
LYPLA2	ENSG00000011009	protein_coding	3712.37	0.338874	0.0599766	5.65011	1.60349e-08	1.16497e-07
CLCN6	ENSG00000011021	protein_coding	601.194	-0.102009	0.0686549	-1.48582	0.137327	0.215115
MRC2	ENSG00000011028	protein_coding	683.195	0.237672	0.151849	1.56519	0.117539	0.188682
NME1-NME2	ENSG00000011052	protein_coding	31.7213	0.230059	0.111476	2.06375	0.039041	0.0730618
SLC6A7	ENSG00000011083	protein_coding	8.68068	0.255932	0.246306	1.03908	0.298767	0.407282
TSPAN9	ENSG00000011105	protein_coding	3784.92	-0.28638	0.0750554	-3.81559	0.000135859	0.000464553
BTBD7	ENSG00000011114	protein_coding	671.882	-0.227095	0.0574613	-3.95215	7.74523e-05	0.000278532
APBA3	ENSG00000011132	protein_coding	783.655	-0.0264821	0.0528654	-0.500935	0.616417	0.712326
MKS1	ENSG00000011143	protein_coding	390.933	0.114323	0.0564859	2.02391	0.0429792	0.0794212
ABHD5	ENSG00000011198	protein_coding	531.927	-0.491937	0.0685624	-7.17502	7.22961e-13	1.13957e-11
ANOS1	ENSG00000011201	protein_coding	65.8301	0.398813	0.168861	2.36178	0.0181876	0.0377019
AKAP8L	ENSG00000011243	protein_coding	1673.19	0.382033	0.0498542	7.663	1.81636e-14	3.77745e-13
MBTD1	ENSG00000011258	protein_coding	720.546	-0.118178	0.0620919	-1.90327	0.0570051	0.101433
UTP18	ENSG00000011260	protein_coding	1236.05	0.304439	0.0522355	5.82821	5.60235e-09	4.43572e-08
RNF216	ENSG00000011275	protein_coding	1704.37	0.0529826	0.0478719	1.10676	0.268399	0.373316
TTC19	ENSG00000011295	protein_coding	1172.99	-0.198781	0.0697943	-2.84811	0.00439804	0.0107196
PTBP1	ENSG00000011304	protein_coding	9299.83	0.162502	0.0331845	4.89692	9.73514e-07	5.10152e-06
DPF1	ENSG00000011332	protein_coding	7.66837	0.84062	0.152374	5.51682	3.45182e-08	2.3634e-07
SYT7	ENSG00000011347	protein_coding	4242.24	-0.879667	0.194627	-4.51977	6.19068e-06	2.77676e-05
LARS2	ENSG00000011376	protein_coding	929.431	-0.352763	0.0572945	-6.15702	7.41269e-10	6.95023e-09
PIK3C2A	ENSG00000011405	protein_coding	1385.77	-0.407903	0.062003	-6.57877	4.74368e-11	5.49892e-10
PLAUR	ENSG00000011422	protein_coding	310.932	0.809506	0.129908	6.23137	4.62385e-10	4.4938e-09
ANLN	ENSG00000011426	protein_coding	577.323	0.775283	0.134826	5.75023	8.9122e-09	6.78603e-08
WIZ	ENSG00000011451	protein_coding	1976.85	-0.0995116	0.0518784	-1.91817	0.0550897	0.0984654
RABGAP1	ENSG00000011454	protein_coding	1133.62	-0.1399	0.0528641	-2.64642	0.00813498	0.0185025
DCN	ENSG00000011465	protein_coding	3333.88	-0.587398	0.21397	-2.74523	0.00604681	0.0142047
QPCTL	ENSG00000011478	protein_coding	895.671	0.434599	0.0762511	5.69958	1.20102e-08	8.93769e-08
PPP5C	ENSG00000011485	protein_coding	2127.28	0.123869	0.0459523	2.6956	0.00702624	0.0162319
CEP68	ENSG00000011523	protein_coding	651.045	0.0229816	0.0555106	0.414004	0.678871	0.764545
MAP4K3	ENSG00000011566	protein_coding	1073.89	-0.00636308	0.0742171	-0.085736	0.931676	0.953231
ZBTB32	ENSG00000011590	protein_coding	16.5491	0.849653	0.135377	6.27621	3.46932e-10	3.44624e-09
TYROBP	ENSG00000011600	protein_coding	1575.36	0.774199	0.111881	6.91987	4.5206e-12	6.2699e-11
TMEM159	ENSG00000011638	protein_coding	141.307	0.615553	0.143415	4.2921	1.76988e-05	7.24901e-05
GABRA3	ENSG00000011677	protein_coding	45.195	1.23173	0.433067	2.84421	0.00445214	0.0108354
BRCA1	ENSG00000012048	protein_coding	383.802	0.433991	0.0954762	4.54554	5.47953e-06	2.48733e-05
ERCC1	ENSG00000012061	protein_coding	1969.87	0.531925	0.0698641	7.61371	2.66334e-14	5.39337e-13
CD22	ENSG00000012124	protein_coding	85.4884	0.644375	0.157848	4.08224	4.4603e-05	0.000168419
SEMA3B	ENSG00000012171	protein_coding	814.779	-0.0210166	0.179561	-0.117045	0.906825	0.936398
MBTPS2	ENSG00000012174	protein_coding	1243.48	-0.302033	0.05895	-5.12355	2.99842e-07	1.72861e-06
PRICKLE3	ENSG00000012211	protein_coding	223.981	-0.201585	0.0515079	-3.91367	9.09023e-05	0.000322388
LTF	ENSG00000012223	protein_coding	118.681	-0.8531	0.18476	-4.61735	3.88675e-06	1.81134e-05
EXTL3	ENSG00000012232	protein_coding	1304.27	0.0729329	0.0790226	0.922938	0.35604	0.468276
NR1H4	ENSG00000012504	protein_coding	3152.01	-0.307968	0.0792554	-3.88577	0.000102006	0.000358103
ELOVL5	ENSG00000012660	protein_coding	5218.2	-0.552212	0.0774421	-7.13065	9.98972e-13	1.54307e-11
ALOX5	ENSG00000012779	protein_coding	343.021	0.812332	0.171466	4.73757	2.16299e-06	1.0609e-05
KDM5D	ENSG00000012817	protein_coding	698.758	-0.388247	0.289384	-1.34163	0.179715	0.269092
CALCOCO1	ENSG00000012822	protein_coding	2167.02	-0.349888	0.0583169	-5.99976	1.97604e-09	1.69573e-08
UBR7	ENSG00000012963	protein_coding	1095.31	-0.184272	0.0476971	-3.86338	0.000111828	0.000389541
MAP4K5	ENSG00000012983	protein_coding	719.221	-0.0422257	0.0634304	-0.665701	0.505602	0.614029
EHD3	ENSG00000013016	protein_coding	261.799	-0.154426	0.113512	-1.36044	0.173691	0.26144
PSMC4	ENSG00000013275	protein_coding	5075.77	0.351623	0.0570291	6.16567	7.01844e-10	6.60846e-09
MAN2B2	ENSG00000013288	protein_coding	2992.14	-0.430764	0.0655029	-6.57626	4.82444e-11	5.58811e-10
SLC7A14	ENSG00000013293	protein_coding	17.4976	-1.50756	0.266509	-5.65669	1.54318e-08	1.12425e-07
CLDN11	ENSG00000013297	protein_coding	138.284	0.451214	0.179244	2.51731	0.0118253	0.0258408
SLC25A39	ENSG00000013306	protein_coding	8571.47	0.433147	0.0574298	7.5422	4.62121e-14	8.93601e-13
MVP	ENSG00000013364	protein_coding	8126.74	0.344854	0.0885664	3.89373	9.87154e-05	0.000347422
NUB1	ENSG00000013374	protein_coding	3051.98	0.005487	0.0479591	0.11441	0.908913	0.937919
PGM3	ENSG00000013375	protein_coding	1901.77	0.20184	0.071143	2.8371	0.00455248	0.0110504
RWDD2A	ENSG00000013392	protein_coding	315.011	0.109976	0.0590544	1.86229	0.0625626	0.109928
CLK1	ENSG00000013441	protein_coding	2113.21	-0.0455843	0.073855	-0.617213	0.537094	0.642917
POLR3B	ENSG00000013503	protein_coding	679.036	-0.139375	0.0512441	-2.71981	0.00653185	0.0152202
ANGEL1	ENSG00000013523	protein_coding	1003.24	-0.0865746	0.0806672	-1.07323	0.283167	0.38997
RNF14	ENSG00000013561	protein_coding	2207.8	-0.170224	0.0504122	-3.37664	0.000733769	0.00214209
DNASE1L1	ENSG00000013563	protein_coding	535.925	-0.317263	0.074961	-4.23237	2.3124e-05	9.24936e-05
DDX11	ENSG00000013573	protein_coding	570	0.729515	0.0942131	7.74324	9.69129e-15	2.1255e-13
HEBP1	ENSG00000013583	protein_coding	2867.44	-0.0849797	0.0692826	-1.22657	0.219986	0.317362
GPRC5A	ENSG00000013588	protein_coding	55.2013	0.586571	0.2086	2.81194	0.00492431	0.0118577
MAMLD1	ENSG00000013619	protein_coding	363.053	0.127258	0.149067	0.853697	0.393273	0.506056
CD6	ENSG00000013725	protein_coding	230.177	0.721267	0.146245	4.9319	8.14326e-07	4.33347e-06
TACC3	ENSG00000013810	protein_coding	1380.13	0.948796	0.10053	9.43794	3.80166e-21	2.54569e-19
UFL1	ENSG00000014123	protein_coding	1404.43	-0.292519	0.0677933	-4.31486	1.59704e-05	6.59616e-05
POLA2	ENSG00000014138	protein_coding	684.423	0.454357	0.0733337	6.19574	5.80113e-10	5.56264e-09
ZC3H3	ENSG00000014164	protein_coding	1731.55	0.190342	0.0741306	2.56766	0.0102387	0.0226968
CAPN1	ENSG00000014216	protein_coding	6108.35	0.00166976	0.0583818	0.0286007	0.977183	0.984219
ACP3	ENSG00000014257	protein_coding	15.3305	1.21771	0.234345	5.19624	2.03357e-07	1.20986e-06
MDH1	ENSG00000014641	protein_coding	8053.15	-0.067033	0.0644565	-1.03997	0.298353	0.406857
SLC30A9	ENSG00000014824	protein_coding	1788.54	-0.205841	0.0546296	-3.76793	0.000164605	0.000552984
MTMR11	ENSG00000014914	protein_coding	634.969	0.223381	0.146542	1.52434	0.127423	0.202015
COX15	ENSG00000014919	protein_coding	1757.08	-0.173722	0.0455694	-3.81224	0.000137711	0.000470307
CCDC88C	ENSG00000015133	protein_coding	390.479	0.475755	0.115716	4.11141	3.93256e-05	0.000150371
YAF2	ENSG00000015153	protein_coding	539.11	-0.148534	0.0479274	-3.09914	0.00194082	0.00515066
ZMYND11	ENSG00000015171	protein_coding	2104.72	-0.282791	0.0520067	-5.43758	5.40079e-08	3.58159e-07
WAS	ENSG00000015285	protein_coding	375.798	0.415921	0.0979835	4.24481	2.1878e-05	8.79851e-05
DPEP1	ENSG00000015413	protein_coding	84.5124	1.44312	0.253569	5.69123	1.26126e-08	9.34368e-08
BID	ENSG00000015475	protein_coding	2312.74	0.38237	0.075212	5.08389	3.69788e-07	2.09886e-06
MATR3	ENSG00000015479	protein_coding	94.8459	-0.483815	0.111728	-4.3303	1.48907e-05	6.18185e-05
NPC1L1	ENSG00000015520	protein_coding	2223.01	-0.0144123	0.238556	-0.060415	0.951825	0.966671
XYLT2	ENSG00000015532	protein_coding	1464.89	0.0858953	0.0566665	1.5158	0.129569	0.204875
RGPD5	ENSG00000015568	protein_coding	0.226951	-0.00532199	0.295324	-0.0180208	0.985622	0.989949
STMN4	ENSG00000015592	protein_coding	2.59023	-0.17322	0.272664	-0.635288	0.525241	0.631925
NUDCD3	ENSG00000015676	protein_coding	3370.14	-0.14059	0.0449514	-3.12759	0.00176243	0.00472336
ISL1	ENSG00000016082	protein_coding	0.904306	1.80948	0.454663	3.97982	6.89664e-05	0.000250544
CHDH	ENSG00000016391	protein_coding	4236.97	-0.219035	0.0844881	-2.59249	0.00952832	0.0213071
IL20RA	ENSG00000016402	protein_coding	60.4587	2.30552	0.347609	6.63252	3.30008e-11	3.93044e-10
CLCA1	ENSG00000016490	protein_coding	0.897586	2.53527	1.02249	2.47951	0.0131563	0.0283951
CLCA4	ENSG00000016602	protein_coding	0.694498	0.859087	0.491926	1.74638	0.0807455	0.13675
GLT8D1	ENSG00000016864	protein_coding	2622.97	-0.117369	0.0696852	-1.68427	0.0921287	0.15338
ATP2C1	ENSG00000017260	protein_coding	2361.46	-0.15369	0.0483396	-3.17938	0.00147592	0.00402607
IGF1	ENSG00000017427	protein_coding	404.214	-0.820839	0.179051	-4.5844	4.55301e-06	2.09853e-05
SLC38A5	ENSG00000017483	protein_coding	92.6233	1.28727	0.16914	7.6107	2.72624e-14	5.51483e-13
RALBP1	ENSG00000017797	protein_coding	2305.45	-0.259686	0.0571445	-4.54437	5.50992e-06	2.49932e-05
RUFY3	ENSG00000018189	protein_coding	676.075	-0.284204	0.0643091	-4.41933	9.90053e-06	4.26404e-05
CNTN1	ENSG00000018236	protein_coding	59.3449	-1.07188	0.376605	-2.84616	0.004425	0.0107756
SLC11A1	ENSG00000018280	protein_coding	150.902	0.759035	0.134363	5.64915	1.6124e-08	1.17084e-07
WWTR1	ENSG00000018408	protein_coding	1685.78	0.250453	0.100189	2.49981	0.0124259	0.0269846
AGPS	ENSG00000018510	protein_coding	2006.09	0.0468846	0.056589	0.828512	0.407381	0.520081
ZNF806	ENSG00000018607	transcribed_unprocessed_pseudogene	0.0963118	0.381655	0.744829	0.512407	0.608366
CXorf56	ENSG00000018610	protein_coding	712.795	-0.0731562	0.0544654	-1.34317	0.179217	0.268442
ATP1A2	ENSG00000018625	protein_coding	106.465	-0.797771	0.186382	-4.2803	1.8664e-05	7.61459e-05
TTC27	ENSG00000018699	protein_coding	696.315	0.274243	0.0435769	6.29332	3.10752e-10	3.10645e-09
ZNF582	ENSG00000018869	protein_coding	101.959	0.236019	0.123815	1.90621	0.0566224	0.100809
VSIG2	ENSG00000019102	protein_coding	159.634	-1.38581	0.216277	-6.40759	1.4784e-10	1.56487e-09
PHLDB1	ENSG00000019144	protein_coding	686.62	0.178056	0.123425	1.44262	0.149126	0.230192
MARCO	ENSG00000019169	protein_coding	163.996	-0.971044	0.250342	-3.87887	0.000104942	0.000367522
CYP24A1	ENSG00000019186	protein_coding	3.1377	2.37191	0.383174	6.19017	6.01009e-10	5.73769e-09
PRDM11	ENSG00000019485	protein_coding	191.824	0.0904513	0.0879507	1.02843	0.303747	0.412677
SYT13	ENSG00000019505	protein_coding	244.266	2.21627	0.329714	6.72181	1.79477e-11	2.23929e-10
SNAI2	ENSG00000019549	protein_coding	607.848	-0.466271	0.153835	-3.03099	0.00243753	0.00632181
CD74	ENSG00000019582	protein_coding	63938.3	0.524593	0.129989	4.03567	5.44468e-05	0.000202092
HGF	ENSG00000019991	protein_coding	399.779	0.193625	0.193606	1.0001	0.317264	0.42717
ZRANB1	ENSG00000019995	protein_coding	723.121	-0.839045	0.0938987	-8.93565	4.04801e-19	1.85311e-17
NCDN	ENSG00000020129	protein_coding	724.32	0.366324	0.0711891	5.14579	2.66394e-07	1.55213e-06
ADGRA2	ENSG00000020181	protein_coding	592.411	-0.250112	0.142493	-1.75525	0.0792158	0.134539
CCT8L1P	ENSG00000020219	processed_pseudogene	0.258414	0.193757	0.359232	0.539365	0.589635	0.689563
ZFP64	ENSG00000020256	protein_coding	584.354	0.106358	0.0471935	2.25365	0.0242181	0.0483249
MNAT1	ENSG00000020426	protein_coding	474.039	0.058791	0.0550033	1.06886	0.285131	0.392182
SAMD4A	ENSG00000020577	protein_coding	899.11	-0.531807	0.0842754	-6.31035	2.78409e-10	2.81291e-09
RUNX3	ENSG00000020633	protein_coding	232.528	0.407865	0.128157	3.18255	0.00145984	0.00398597
MRE11	ENSG00000020922	protein_coding	552.269	0.236695	0.0523408	4.52219	6.12029e-06	2.74943e-05
PLEKHB1	ENSG00000021300	protein_coding	332.149	2.83762	0.23722	11.962	5.62103e-33	3.2165e-30
SERPINB1	ENSG00000021355	protein_coding	3455.83	0.331979	0.0735169	4.51568	6.31124e-06	2.82514e-05
CYP3A43	ENSG00000021461	protein_coding	195.627	-1.34497	0.208546	-6.44927	1.12388e-10	1.21899e-09
SLC7A9	ENSG00000021488	protein_coding	847.691	-0.175037	0.120387	-1.45395	0.145959	0.226105
SPAST	ENSG00000021574	protein_coding	725.514	0.036556	0.0462633	0.790174	0.429426	0.541887
NRXN3	ENSG00000021645	protein_coding	169.653	-0.5616	0.226792	-2.47628	0.0132761	0.0286236
OSBPL5	ENSG00000021762	protein_coding	261.96	0.127589	0.11644	1.09575	0.273188	0.378887
AQR	ENSG00000021776	protein_coding	1122.31	-0.221843	0.0443355	-5.00374	5.623e-07	3.08265e-06
CPS1	ENSG00000021826	protein_coding	73362.5	-1.00292	0.203674	-4.92414	8.47333e-07	4.48589e-06
C8B	ENSG00000021852	protein_coding	15101.3	-0.714179	0.133703	-5.34154	9.21616e-08	5.85276e-07
FHL1	ENSG00000022267	protein_coding	871.84	-0.700072	0.121408	-5.76628	8.10421e-09	6.22224e-08
RTF2	ENSG00000022277	protein_coding	3512.19	0.228774	0.0408129	5.60543	2.07733e-08	1.48111e-07
GABRA1	ENSG00000022355	protein_coding	0.204906	0.151406	0.550005	0.27528	0.783101	0.846047
NLRP2	ENSG00000022556	protein_coding	78.9128	2.83949	0.232619	12.2066	2.86451e-34	2.00341e-31
SLC45A4	ENSG00000022567	protein_coding	510.557	0.687561	0.163505	4.20513	2.6093e-05	0.000103286
RNF10	ENSG00000022840	protein_coding	6247.21	-0.0368679	0.0378215	-0.974788	0.329665	0.440631
ZNF839	ENSG00000022976	protein_coding	242.901	-0.423606	0.0652121	-6.49582	8.25797e-11	9.1729e-10
ZDHHC6	ENSG00000023041	protein_coding	1335.28	-0.0879388	0.0489481	-1.79657	0.0724037	0.124516
GRAMD1B	ENSG00000023171	protein_coding	448.538	0.513033	0.196175	2.61518	0.00891807	0.0200912
RNH1	ENSG00000023191	protein_coding	6386.13	-0.002224	0.0559028	-0.0397833	0.968266	0.978343
NDUFS1	ENSG00000023228	protein_coding	5219.8	-0.455303	0.0511275	-8.90524	5.32686e-19	2.38931e-17
RB1CC1	ENSG00000023287	protein_coding	2738.81	-0.259745	0.0774069	-3.35558	0.000791984	0.00229589
ERP44	ENSG00000023318	protein_coding	4185.88	-0.0795047	0.0533668	-1.48978	0.136283	0.213675
ALAS1	ENSG00000023330	protein_coding	12973.7	-0.960403	0.114802	-8.36574	5.97395e-17	1.87235e-15
BIRC3	ENSG00000023445	protein_coding	3131.08	0.400459	0.160926	2.48846	0.0128297	0.02778
AKAP11	ENSG00000023516	protein_coding	975.205	-0.450566	0.0699699	-6.43942	1.19928e-10	1.29558e-09
GLRX2	ENSG00000023572	protein_coding	578.425	0.0934338	0.0783452	1.19259	0.233029	0.332772
SNAPC1	ENSG00000023608	protein_coding	184.117	0.154319	0.0652521	2.36496	0.0180321	0.0374268
DERA	ENSG00000023697	protein_coding	2121.02	-0.32464	0.0685139	-4.7383	2.15515e-06	1.05747e-05
STRAP	ENSG00000023734	protein_coding	3516.89	0.0947525	0.0455638	2.07956	0.0375662	0.0706837
ABCC2	ENSG00000023839	protein_coding	7310.79	-0.480022	0.126313	-3.80027	0.000144541	0.000491437
DEF6	ENSG00000023892	protein_coding	306.902	0.842936	0.111289	7.57429	3.61091e-14	7.11018e-13
PLEKHO1	ENSG00000023902	protein_coding	1205.44	0.940243	0.101707	9.24462	2.36089e-20	1.36336e-18
GCLM	ENSG00000023909	protein_coding	2998.21	-0.00902084	0.102988	-0.0875916	0.930201	0.952155
UBR2	ENSG00000024048	protein_coding	2047.62	-0.380918	0.0489272	-7.7854	6.94906e-15	1.55754e-13
EHD2	ENSG00000024422	protein_coding	1860.49	0.0850996	0.110644	0.769133	0.441814	0.553837
DEPDC1	ENSG00000024526	protein_coding	250.03	0.728375	0.141702	5.14017	2.74486e-07	1.59556e-06
CCDC28A	ENSG00000024862	protein_coding	1136.78	-0.0170767	0.0704224	-0.242489	0.808401	0.865388
RRAGD	ENSG00000025039	protein_coding	1547.49	0.359041	0.106776	3.36257	0.000772215	0.0022453
HSF2	ENSG00000025156	protein_coding	318.761	0.397811	0.0629441	6.32008	2.61434e-10	2.6549e-09
PHF20	ENSG00000025293	protein_coding	1073.12	0.0450172	0.0408253	1.10268	0.270167	0.375373
HSD17B6	ENSG00000025423	protein_coding	20024.8	-1.2005	0.153807	-7.80519	5.94136e-15	1.34848e-13
NR1H3	ENSG00000025434	protein_coding	3048.14	0.124126	0.065948	1.88218	0.0598113	0.105763
TYMP	ENSG00000025708	protein_coding	5304.23	0.0306724	0.122746	0.249885	0.802676	0.860625
NCAPH2	ENSG00000025770	protein_coding	2107.78	0.532215	0.064871	8.20421	2.32121e-16	6.63126e-15
TOMM34	ENSG00000025772	protein_coding	1349.21	0.458493	0.0549153	8.34911	6.87815e-17	2.13449e-15
SEC63	ENSG00000025796	protein_coding	4570.12	-0.126953	0.054566	-2.32659	0.019987	0.0409354
KPNA6	ENSG00000025800	protein_coding	2030.95	-0.204781	0.0479635	-4.26952	1.95897e-05	7.95786e-05
VIM	ENSG00000026025	protein_coding	11629.1	0.30397	0.0961383	3.1618	0.00156795	0.00424949
RTEL1-TNFRSF6B	ENSG00000026036	protein_coding	60.9226	-0.147399	0.0995079	-1.48128	0.138532	0.216569
FAS	ENSG00000026103	protein_coding	623.058	-0.958024	0.112559	-8.51129	1.72003e-17	5.93788e-16
RNASET2	ENSG00000026297	protein_coding	1839.41	1.00518	0.0898769	11.184	4.8846e-29	1.36649e-26
CD44	ENSG00000026508	protein_coding	2695.28	0.100508	0.162368	0.619014	0.535907	0.641814
KCNG1	ENSG00000026559	protein_coding	28.5215	1.00737	0.253015	3.98147	6.84891e-05	0.000249026
AGPAT4	ENSG00000026652	protein_coding	222.018	0.702931	0.139456	5.04051	4.64281e-07	2.58648e-06
SLAMF7	ENSG00000026751	protein_coding	349.295	0.977372	0.170166	5.74364	9.266e-09	7.02991e-08
BTN3A1	ENSG00000026950	protein_coding	1390.79	-0.359548	0.0905718	-3.96975	7.19477e-05	0.000260522
MIPEP	ENSG00000027001	protein_coding	519.291	-0.263099	0.0719663	-3.65586	0.000256323	0.000828318
PRKCH	ENSG00000027075	protein_coding	451.064	-0.199774	0.0922269	-2.16611	0.0303027	0.0586592
INSRR	ENSG00000027644	protein_coding	8.06946	0.584519	0.252231	2.31739	0.0204823	0.0417911
IFNGR1	ENSG00000027697	protein_coding	3748.7	-0.388398	0.103578	-3.74981	0.000176968	0.000590786
B4GALT7	ENSG00000027847	protein_coding	1547.13	0.305321	0.0644968	4.7339	2.20242e-06	1.07828e-05
SH2D2A	ENSG00000027869	protein_coding	141.923	1.12625	0.138923	8.107	5.18839e-16	1.40466e-14
VRK2	ENSG00000028116	protein_coding	326.687	0.05911	0.068817	0.858945	0.390371	0.503179
TNFRSF1B	ENSG00000028137	protein_coding	2378.63	-0.113915	0.0969717	-1.17472	0.240105	0.341122
VEZT	ENSG00000028203	protein_coding	1469.89	0.0266746	0.0606741	0.439637	0.6602	0.749505
POU2F2	ENSG00000028277	protein_coding	113.327	0.78462	0.122886	6.38494	1.71461e-10	1.79081e-09
BRD9	ENSG00000028310	protein_coding	1089.44	0.345787	0.0538891	6.41664	1.39313e-10	1.48293e-09
SNX1	ENSG00000028528	protein_coding	3761.51	-0.263073	0.0489222	-5.37737	7.55831e-08	4.88541e-07
TBPL1	ENSG00000028839	protein_coding	467.916	0.237584	0.0645783	3.67901	0.000234141	0.000763101
ARNTL2	ENSG00000029153	protein_coding	488.327	0.414084	0.137479	3.01197	0.00259554	0.00668434
BCLAF1	ENSG00000029363	protein_coding	2415.44	0.0291883	0.0419501	0.695788	0.486562	0.596448
SLC39A9	ENSG00000029364	protein_coding	4113.06	-0.470583	0.0487878	-9.6455	5.13592e-22	3.91065e-20
ANK1	ENSG00000029534	protein_coding	19.6878	0.123264	0.172931	0.712794	0.475973	0.586744
IBSP	ENSG00000029559	protein_coding	16.4111	0.784748	0.313772	2.50101	0.0123839	0.026905
TFB1M	ENSG00000029639	protein_coding	425.396	-0.0118653	0.0751413	-0.157907	0.87453	0.913598
RABEP1	ENSG00000029725	protein_coding	1647.88	-0.246186	0.0595186	-4.13628	3.52985e-05	0.000136325
HMGB3	ENSG00000029993	protein_coding	3026.15	0.151958	0.119447	1.27218	0.203309	0.297738
NUP160	ENSG00000030066	protein_coding	1321.89	-0.181958	0.0596175	-3.05208	0.00227258	0.00593582
BAK1	ENSG00000030110	protein_coding	742.696	0.618133	0.0810668	7.62498	2.44067e-14	4.97447e-13
MUSK	ENSG00000030304	protein_coding	5.16951	-0.776564	0.3721	-2.08698	0.0368902	0.0695929
IKZF2	ENSG00000030419	protein_coding	104.042	-0.20416	0.119784	-1.7044	0.0883062	0.147922
GRN	ENSG00000030582	protein_coding	16390.9	0.320084	0.0615559	5.1999	1.99396e-07	1.18729e-06
FAM13B	ENSG00000031003	protein_coding	510.408	-0.197036	0.0642439	-3.067	0.00216218	0.00567944
ARHGAP31	ENSG00000031081	protein_coding	416.234	-0.25812	0.0996797	-2.58949	0.00961171	0.0214796
CENPQ	ENSG00000031691	protein_coding	209.882	0.358157	0.082941	4.31822	1.57296e-05	6.50525e-05
SARS1	ENSG00000031698	protein_coding	5886.08	0.14901	0.0628692	2.37016	0.0177806	0.036978
RANBP3	ENSG00000031823	protein_coding	1962.15	0.171301	0.0425193	4.02879	5.60656e-05	0.000207693
ARID4A	ENSG00000032219	protein_coding	752.232	-0.483251	0.0692151	-6.98187	2.91277e-12	4.17324e-11
EIPR1	ENSG00000032389	protein_coding	880.406	0.44156	0.0528815	8.34999	6.82672e-17	2.12376e-15
PNPLA6	ENSG00000032444	protein_coding	2404.7	0.163574	0.0565548	2.89231	0.00382422	0.00946706
IFT88	ENSG00000032742	protein_coding	613.835	-0.251359	0.0682563	-3.68258	0.000230888	0.000753344
ALG1	ENSG00000033011	protein_coding	1071.62	-0.115254	0.0559907	-2.05845	0.0395466	0.0738616
ZCCHC8	ENSG00000033030	protein_coding	824.331	-0.0573902	0.0529728	-1.08339	0.278636	0.384959
ABCF2	ENSG00000033050	protein_coding	1740.73	0.119061	0.0515308	2.31049	0.020861	0.04244
CHPF2	ENSG00000033100	protein_coding	2098.2	0.127768	0.0565003	2.26137	0.0237366	0.0475146
LRRC7	ENSG00000033122	protein_coding	29.895	-0.0794149	0.128058	-0.620147	0.535161	0.641229
FUT8	ENSG00000033170	protein_coding	195.786	0.467311	0.119486	3.911	9.19147e-05	0.000325703
UBA6	ENSG00000033178	protein_coding	1086.21	-0.184068	0.059157	-3.11151	0.00186133	0.0049606
GAB2	ENSG00000033327	protein_coding	801.097	-0.292691	0.0829345	-3.52918	0.000416842	0.00128471
ATP6V0A1	ENSG00000033627	protein_coding	4010.91	-0.0518897	0.0685796	-0.756634	0.449269	0.560873
PIAS1	ENSG00000033800	protein_coding	902.536	-0.281572	0.0573073	-4.91337	8.95258e-07	4.7196e-06
SLC4A7	ENSG00000033867	protein_coding	310.123	0.071539	0.108655	0.658403	0.51028	0.618298
APBA2	ENSG00000034053	protein_coding	96.9043	1.29758	0.1789	7.25309	4.07375e-13	6.68928e-12
MAP2K3	ENSG00000034152	protein_coding	2667.71	-0.00528847	0.0743815	-0.0710992	0.943319	0.961029
EFCAB1	ENSG00000034239	protein_coding	15.3285	-0.727193	0.221367	-3.28501	0.0010198	0.00288473
TMSB10	ENSG00000034510	protein_coding	26284.1	1.79774	0.123792	14.5222	8.75974e-48	8.27073e-44
ASTE1	ENSG00000034533	protein_coding	243.092	-0.0876571	0.0431296	-2.03241	0.0421118	0.0779856
RNF19A	ENSG00000034677	protein_coding	2597.51	-0.0549229	0.0819718	-0.670022	0.502844	0.611564
PEX3	ENSG00000034693	protein_coding	595.254	-0.211442	0.0752557	-2.80964	0.00495964	0.0119283
GABARAPL2	ENSG00000034713	protein_coding	2464.23	0.0561873	0.0519285	1.08201	0.279246	0.385647
MYOC	ENSG00000034971	protein_coding	1.32913	-0.02335	0.34233	-0.0682092	0.945619	0.962575
SH3YL1	ENSG00000035115	protein_coding	577.008	0.642012	0.156561	4.10071	4.11892e-05	0.000156893
FAM136A	ENSG00000035141	protein_coding	1833.9	0.474221	0.0568568	8.34061	7.3906e-17	2.27854e-15
VCL	ENSG00000035403	protein_coding	2010.85	0.0437951	0.0785102	0.557828	0.576962	0.67863
DEPDC1B	ENSG00000035499	protein_coding	267.523	1.23924	0.15099	8.20745	2.25944e-16	6.47437e-15
DAPK2	ENSG00000035664	protein_coding	611.104	0.0566514	0.119433	0.474338	0.635259	0.728853
NSMAF	ENSG00000035681	protein_coding	544.444	0.234575	0.0766128	3.06182	0.00219994	0.005769
ADSS2	ENSG00000035687	protein_coding	1598.98	0.126124	0.0587329	2.14742	0.0317597	0.0611102
STAP1	ENSG00000035720	protein_coding	9.21799	0.8482	0.18062	4.69605	2.65241e-06	1.27789e-05
TIMP2	ENSG00000035862	protein_coding	4884.38	0.248568	0.143907	1.72728	0.0841171	0.14177
RFC1	ENSG00000035928	protein_coding	2750.13	-0.0852968	0.059321	-1.43789	0.150466	0.231909
TBC1D23	ENSG00000036054	protein_coding	1115.06	-0.292101	0.0516243	-5.65822	1.52955e-08	1.11562e-07
CUL3	ENSG00000036257	protein_coding	1776.52	-0.260876	0.0442309	-5.89805	3.67816e-09	3.01985e-08
MYOM2	ENSG00000036448	protein_coding	78.0036	-0.339541	0.177168	-1.91649	0.0553024	0.0988129
OTC	ENSG00000036473	protein_coding	4818.11	-0.890868	0.178592	-4.9883	6.09144e-07	3.31874e-06
CYP46A1	ENSG00000036530	protein_coding	35.1373	-0.773294	0.118813	-6.50849	7.591e-11	8.48295e-10
ZZZ3	ENSG00000036549	protein_coding	1173.62	-0.113549	0.0492823	-2.30406	0.0212195	0.043079
SLC18A1	ENSG00000036565	protein_coding	1.53654	0.609104	0.237211	2.56778	0.0102353	0.0226919
USP2	ENSG00000036672	protein_coding	479.348	-0.807024	0.131454	-6.13923	8.29223e-10	7.68899e-09
CASR	ENSG00000036828	protein_coding	22.6288	-1.02428	0.301246	-3.40014	0.000673504	0.00198302
TUBG2	ENSG00000037042	protein_coding	449.783	0.26804	0.0677303	3.95746	7.57497e-05	0.000272903
RPL26L1	ENSG00000037241	protein_coding	939.952	0.255322	0.0638845	3.99663	6.42516e-05	0.00023493
FLT4	ENSG00000037280	protein_coding	668.211	-0.502815	0.0924167	-5.44074	5.30606e-08	3.5231e-07
NSUN2	ENSG00000037474	protein_coding	2721.41	-0.083151	0.0459162	-1.81093	0.0701517	0.121172
FBXO42	ENSG00000037637	protein_coding	801.799	-0.0662038	0.0472864	-1.40006	0.161495	0.246223
MFAP3	ENSG00000037749	protein_coding	322.489	-0.572683	0.09519	-6.01621	1.78547e-09	1.54553e-08
MRI1	ENSG00000037757	protein_coding	714.738	-0.135387	0.0569943	-2.37544	0.0175279	0.0365228
METTL1	ENSG00000037897	protein_coding	718.664	0.582263	0.0681009	8.54999	1.23096e-17	4.33674e-16
HOXC8	ENSG00000037965	protein_coding	7.67841	0.989917	0.399265	2.47935	0.0131622	0.0284022
AGA	ENSG00000038002	protein_coding	1056.07	-0.0194561	0.0924884	-0.210362	0.833385	0.884535
PI4K2B	ENSG00000038210	protein_coding	1473.59	-0.557675	0.0696464	-8.00723	1.17322e-15	2.99588e-14
BOD1L1	ENSG00000038219	protein_coding	1003.02	-0.439193	0.0768752	-5.71307	1.10954e-08	8.30109e-08
MAT2B	ENSG00000038274	protein_coding	2560.43	-0.300364	0.0602335	-4.98665	6.14343e-07	3.34477e-06
TLL1	ENSG00000038295	protein_coding	15.371	-0.213444	0.172131	-1.24001	0.214973	0.311606
EDC4	ENSG00000038358	protein_coding	974.884	-0.230329	0.0796718	-2.89098	0.00384045	0.00950099
TRIO	ENSG00000038382	protein_coding	1625.1	-0.201463	0.0719567	-2.79977	0.00511386	0.012254
VCAN	ENSG00000038427	protein_coding	1795.6	0.754324	0.211407	3.56811	0.000359562	0.00112414
CLEC16A	ENSG00000038532	protein_coding	1154.41	-0.160604	0.0600571	-2.67419	0.00749108	0.0171839
MSR1	ENSG00000038945	protein_coding	499.068	0.276545	0.118866	2.32653	0.0199904	0.0409402
CDH1	ENSG00000039068	protein_coding	8507.43	0.00387238	0.124899	0.031004	0.975266	0.98306
MTREX	ENSG00000039123	protein_coding	1805.12	-0.0743021	0.0440512	-1.68672	0.0916567	0.152688
DNAH5	ENSG00000039139	protein_coding	185.413	-0.0666499	0.190179	-0.35046	0.725994	0.802183
ZFYVE16	ENSG00000039319	protein_coding	1096.53	-0.0781238	0.0523294	-1.49292	0.135457	0.212645
RIPOR1	ENSG00000039523	protein_coding	1641.16	0.134976	0.0611783	2.20627	0.0273653	0.0537222
C6	ENSG00000039537	protein_coding	12201.1	-1.39286	0.157448	-8.8465	9.03085e-19	3.88903e-17
RAI14	ENSG00000039560	protein_coding	2057.8	-0.03041	0.0728431	-0.417472	0.676333	0.76254
SOX30	ENSG00000039600	protein_coding	3.1552	0.392225	0.189432	2.07054	0.0384019	0.0720261
PNKP	ENSG00000039650	protein_coding	1263.24	0.357066	0.058853	6.06708	1.30253e-09	1.15638e-08
BEST2	ENSG00000039987	protein_coding	0.5099	0.24507	0.265245	0.923936	0.35552	0.467755
PHLPP2	ENSG00000040199	protein_coding	389.963	-0.31575	0.0806878	-3.91323	9.10683e-05	0.000322886
SPDL1	ENSG00000040275	protein_coding	320.993	0.582162	0.0779325	7.47008	8.01441e-14	1.49251e-12
STAU2	ENSG00000040341	protein_coding	1496.17	-0.0609263	0.0612112	-0.995345	0.319568	0.429629
SLC66A1	ENSG00000040487	protein_coding	1116.98	0.387632	0.0704737	5.50037	3.78987e-08	2.57664e-07
CTNS	ENSG00000040531	protein_coding	838.399	-0.0234963	0.0567447	-0.414071	0.678822	0.764539
RTN4R	ENSG00000040608	protein_coding	453.762	-0.018351	0.132378	-0.138625	0.889746	0.924252
PHF23	ENSG00000040633	protein_coding	1275.1	0.0948939	0.0601363	1.57798	0.11457	0.184637
CDH10	ENSG00000040731	protein_coding	8.12909	4.14323	0.473057	8.75842	1.98001e-18	8.03212e-17
INPP4A	ENSG00000040933	protein_coding	553.606	0.12318	0.0628113	1.96112	0.0498653	0.0903808
RAB27B	ENSG00000041353	protein_coding	170.494	0.742531	0.199309	3.72553	0.000194907	0.000645481
PSMA4	ENSG00000041357	protein_coding	4957.18	0.370615	0.0488139	7.5924	3.14037e-14	6.23895e-13
MYO16	ENSG00000041515	protein_coding	118.8	-0.920779	0.144432	-6.37517	1.82756e-10	1.90142e-09
LSG1	ENSG00000041802	protein_coding	1458.89	-0.0402646	0.0386939	-1.04059	0.298065	0.406552
PARP3	ENSG00000041880	protein_coding	840.745	-0.348402	0.0673023	-5.17667	2.25886e-07	1.33172e-06
TNC	ENSG00000041982	protein_coding	968.175	0.560979	0.167086	3.35742	0.000786731	0.00228259
THAP3	ENSG00000041988	protein_coding	532.955	0.301745	0.0678259	4.44883	8.63413e-06	3.76542e-05
RIPOR3	ENSG00000042062	protein_coding	90.4988	-0.777214	0.154396	-5.03389	4.80634e-07	2.66707e-06
TDP1	ENSG00000042088	protein_coding	430.728	0.119704	0.0550652	2.17387	0.0297152	0.0576787
AIFM2	ENSG00000042286	protein_coding	2363.12	0.304618	0.0819201	3.71848	0.000200426	0.000661654
C2orf83	ENSG00000042304	protein_coding	0.473846	1.10572	0.526865	2.09867	0.0358456	0.0678899
SPATA7	ENSG00000042317	protein_coding	206.727	0.133802	0.0667913	2.00329	0.0451462	0.0829097
MED17	ENSG00000042429	protein_coding	612.706	0.0462071	0.050568	0.913762	0.360842	0.473257
RETSAT	ENSG00000042445	protein_coding	7374.13	-0.654426	0.0811715	-8.06227	7.48934e-16	1.97797e-14
CAPG	ENSG00000042493	protein_coding	1545.47	0.873585	0.141196	6.18703	6.13082e-10	5.83967e-09
AP2S1	ENSG00000042753	protein_coding	4089.75	0.556065	0.0719589	7.72753	1.0965e-14	2.3786e-13
USH2A	ENSG00000042781	protein_coding	467.151	-1.1539	0.188531	-6.12048	9.32958e-10	8.573e-09
ZPBP	ENSG00000042813	protein_coding	0.231022	0.10203	0.556848	0.183228	0.854619	0.899766
TG	ENSG00000042832	protein_coding	63.5579	-1.49085	0.205775	-7.24503	4.32348e-13	7.0625e-12
ADAM28	ENSG00000042980	protein_coding	108.856	1.10449	0.169877	6.50168	7.94283e-11	8.83845e-10
BARX2	ENSG00000043039	protein_coding	6.76267	1.27574	0.261722	4.87443	1.09122e-06	5.668e-06
DCUN1D1	ENSG00000043093	protein_coding	1380.58	-0.341491	0.053773	-6.3506	2.14471e-10	2.20526e-09
JADE2	ENSG00000043143	protein_coding	942.628	0.242511	0.0713556	3.39863	0.000677254	0.00199282
ZIC2	ENSG00000043355	protein_coding	282.983	0.845452	0.203878	4.14685	3.37079e-05	0.000130649
LCP2	ENSG00000043462	protein_coding	564.945	0.286974	0.10921	2.62772	0.00859588	0.0194444
TRIT1	ENSG00000043514	protein_coding	494.044	0.134667	0.0511472	2.63293	0.00846521	0.019175
ADRB1	ENSG00000043591	protein_coding	25.5766	-0.932749	0.204518	-4.56072	5.09786e-06	2.3275e-05
GUCA2B	ENSG00000044012	protein_coding	129.939	-0.107973	0.242386	-0.445459	0.655988	0.746069
CUL7	ENSG00000044090	protein_coding	1891.67	0.0782278	0.0662697	1.18045	0.237823	0.338491
CTNNA1	ENSG00000044115	protein_coding	11947.9	-0.02643	0.046123	-0.573033	0.566622	0.669638
PHKA2	ENSG00000044446	protein_coding	3157.84	0.0729032	0.0656889	1.10982	0.267075	0.37187
CNTLN	ENSG00000044459	protein_coding	646.356	-0.293561	0.0860269	-3.41243	0.000643866	0.00190452
EPHA3	ENSG00000044524	protein_coding	242.631	-0.213361	0.187089	-1.14043	0.254109	0.357081
HSPA5	ENSG00000044574	protein_coding	44025.3	0.00685096	0.0678481	0.100975	0.91957	0.945117
DSG2	ENSG00000046604	protein_coding	1791.84	0.660422	0.153295	4.30817	1.64612e-05	6.78034e-05
GEMIN8	ENSG00000046647	protein_coding	470.457	0.174545	0.0535005	3.26249	0.00110439	0.00310176
OFD1	ENSG00000046651	protein_coding	762.689	0.36983	0.0556502	6.64562	3.01944e-11	3.62247e-10
GPM6B	ENSG00000046653	protein_coding	27.0043	0.197226	0.117386	1.68015	0.0929285	0.154534
MAGEC2	ENSG00000046774	protein_coding	427.253	0.837527	0.43194	1.93899	0.0525028	0.0945306
PREX2	ENSG00000046889	protein_coding	194.124	-0.351111	0.146482	-2.39695	0.0165322	0.0346949
WDR37	ENSG00000047056	protein_coding	578.865	-0.185757	0.051501	-3.60686	0.00030992	0.000983676
YTHDC2	ENSG00000047188	protein_coding	1090.38	-0.32347	0.0587855	-5.50256	3.74322e-08	2.54859e-07
CTPS2	ENSG00000047230	protein_coding	833.184	0.175897	0.0597195	2.94538	0.00322558	0.00813656
ATP6V1H	ENSG00000047249	protein_coding	1701.94	0.058846	0.0693943	0.847996	0.39644	0.509385
POLR2B	ENSG00000047315	protein_coding	2043.64	-0.120919	0.0615421	-1.96481	0.049436	0.0897017
FAM214A	ENSG00000047346	protein_coding	1219.8	-0.625604	0.0682506	-9.16629	4.89601e-20	2.68371e-18
ARAP2	ENSG00000047365	protein_coding	400.761	-0.0351712	0.102111	-0.344442	0.730514	0.805615
TPR	ENSG00000047410	protein_coding	4020.41	-0.0258627	0.0619985	-0.41715	0.676568	0.762677
CP	ENSG00000047457	protein_coding	35203.1	-0.825073	0.138714	-5.94801	2.71417e-09	2.2769e-08
KIAA0556	ENSG00000047578	protein_coding	577.829	-0.0342263	0.0706012	-0.484783	0.62783	0.722221
DTNBP1	ENSG00000047579	protein_coding	530.658	0.593398	0.0752467	7.88604	3.11928e-15	7.45606e-14
XK	ENSG00000047597	protein_coding	193.225	-0.170995	0.194411	-0.879552	0.379102	0.492029
ANO2	ENSG00000047617	protein_coding	51.6175	0.88136	0.198613	4.43758	9.09767e-06	3.95115e-05
C12orf4	ENSG00000047621	protein_coding	394.143	0.285927	0.0437077	6.5418	6.07822e-11	6.9206e-10
SCML1	ENSG00000047634	protein_coding	1288.65	-0.142197	0.084055	-1.69171	0.0907011	0.151384
WWC3	ENSG00000047644	protein_coding	878.584	0.0107371	0.0784841	0.136806	0.891184	0.925211
ARHGAP6	ENSG00000047648	protein_coding	81.0019	-0.246972	0.109952	-2.24619	0.0246919	0.0491197
FAM184B	ENSG00000047662	protein_coding	9.81537	0.0592961	0.099357	0.596799	0.550642	0.655273
MAP4	ENSG00000047849	protein_coding	7750.8	0.0944912	0.0485699	1.94547	0.0517185	0.0933339
GOPC	ENSG00000047932	protein_coding	1006.76	-0.147088	0.0550119	-2.67375	0.00750084	0.0172031
ROS1	ENSG00000047936	protein_coding	24.6448	-0.953028	0.278711	-3.41942	0.000627554	0.00186093
USP28	ENSG00000048028	protein_coding	644.297	-0.2423	0.0555394	-4.36268	1.28481e-05	5.40649e-05
HDAC9	ENSG00000048052	protein_coding	86.5999	0.437805	0.140349	3.11941	0.00181213	0.00484247
TSPAN17	ENSG00000048140	protein_coding	1826.06	0.165843	0.0603679	2.74721	0.00601043	0.0141272
NOP16	ENSG00000048162	protein_coding	1070.41	0.508925	0.0823109	6.18296	6.29088e-10	5.98759e-09
CC2D2A	ENSG00000048342	protein_coding	183.406	0.257097	0.0913691	2.81383	0.00489553	0.0117967
RRM2B	ENSG00000048392	protein_coding	1516.62	-0.171966	0.0719749	-2.38924	0.0168831	0.0353254
ZNF800	ENSG00000048405	protein_coding	568.998	-0.370618	0.0505052	-7.33821	2.16468e-13	3.72964e-12
TNFRSF17	ENSG00000048462	protein_coding	15.8917	1.88385	0.266795	7.06105	1.6525e-12	2.47169e-11
SNX29	ENSG00000048471	protein_coding	540.534	0.0593761	0.0815252	0.728316	0.46642	0.577456
LMO3	ENSG00000048540	protein_coding	20.7815	0.99951	0.145574	6.86601	6.60231e-12	8.82028e-11
MRPS10	ENSG00000048544	protein_coding	2028.17	0.0137246	0.0489222	0.28054	0.779063	0.843159
GUCA1A	ENSG00000048545	protein_coding	0.590557	0.506776	0.280043	1.80964	0.0703521	0.121451
RSF1	ENSG00000048649	protein_coding	959.526	-0.28601	0.0499612	-5.72463	1.03659e-08	7.79545e-08
VPS13D	ENSG00000048707	protein_coding	1776.64	-0.407389	0.0573305	-7.10597	1.1948e-12	1.8232e-11
CELF2	ENSG00000048740	protein_coding	314.456	0.0547589	0.134167	0.408139	0.683172	0.767898
FAM120A	ENSG00000048828	protein_coding	6569.41	-0.228964	0.0400651	-5.71479	1.0984e-08	8.22755e-08
R3HDM1	ENSG00000048991	protein_coding	861.759	0.086295	0.0501175	1.72185	0.0850958	0.143218
COL9A2	ENSG00000049089	protein_coding	209.104	1.77809	0.17533	10.1414	3.61832e-24	3.96095e-22
KITLG	ENSG00000049130	protein_coding	364.193	0.0992667	0.123439	0.804177	0.421295	0.533605
ERCC8	ENSG00000049167	protein_coding	209.296	-0.0474132	0.0478437	-0.991002	0.321685	0.43189
ADAMTS6	ENSG00000049192	protein_coding	39.8056	0.717888	0.149548	4.8004	1.58347e-06	7.97053e-06
H6PD	ENSG00000049239	protein_coding	10352.5	-0.637931	0.0887937	-7.18442	6.74927e-13	1.06742e-11
VAMP3	ENSG00000049245	protein_coding	2328.1	-0.135588	0.0589573	-2.29976	0.0214617	0.0435051
PER3	ENSG00000049246	protein_coding	935.486	-0.538955	0.105804	-5.09393	3.50722e-07	1.99845e-06
UTS2	ENSG00000049247	protein_coding	16.1924	1.67017	0.245322	6.80809	9.89026e-12	1.28891e-10
TNFRSF9	ENSG00000049249	protein_coding	91.8746	0.420442	0.199069	2.11204	0.0346828	0.0659781
EPN3	ENSG00000049283	protein_coding	17.1804	0.805618	0.202858	3.97133	7.14712e-05	0.000258996
LTBP1	ENSG00000049323	protein_coding	1060.27	-0.140349	0.138524	-1.01317	0.310977	0.420413
RCN1	ENSG00000049449	protein_coding	4206.33	0.357178	0.102452	3.48629	0.000489765	0.0014857
ELN	ENSG00000049540	protein_coding	1370.99	-1.10573	0.181988	-6.07588	1.23309e-09	1.10199e-08
RFC2	ENSG00000049541	protein_coding	1278.12	0.388922	0.0627135	6.20156	5.59051e-10	5.37244e-09
ARID1B	ENSG00000049618	protein_coding	1380.5	-0.102452	0.0603265	-1.69829	0.0894531	0.149651
CLPTM1L	ENSG00000049656	protein_coding	6457.47	-0.0107968	0.0624648	-0.172846	0.862772	0.905422
NEDD4L	ENSG00000049759	protein_coding	2848.57	-0.0658419	0.0852412	-0.772419	0.439866	0.551829
FOXP3	ENSG00000049768	protein_coding	262.042	-0.808271	0.178457	-4.52923	5.9198e-06	2.66794e-05
PPP1R3F	ENSG00000049769	protein_coding	263.898	-0.0281453	0.110372	-0.255005	0.798719	0.857356
HEXB	ENSG00000049860	protein_coding	7551.17	-0.00241094	0.0658528	-0.036611	0.970795	0.979794
PTCD2	ENSG00000049883	protein_coding	372.61	-0.257297	0.0529323	-4.86087	1.16874e-06	6.03744e-06
NEXMIF	ENSG00000050030	protein_coding	4.60532	-0.071696	0.28038	-0.25571	0.798175	0.85701
JKAMP	ENSG00000050130	protein_coding	1156.12	-0.218934	0.0480537	-4.55603	5.21303e-06	2.37606e-05
DKK3	ENSG00000050165	protein_coding	1501.85	-0.380842	0.174712	-2.17982	0.0292704	0.0569266
ARHGEF5	ENSG00000050327	protein_coding	533.61	0.0430386	0.101023	0.426028	0.670087	0.757292
NFE2L3	ENSG00000050344	protein_coding	372.525	0.881426	0.120913	7.28978	3.10467e-13	5.22058e-12
MCUR1	ENSG00000050393	protein_coding	1789.61	-0.239123	0.0714395	-3.34721	0.000816302	0.00235992
LIMA1	ENSG00000050405	protein_coding	1222.82	-0.0235912	0.0829608	-0.284366	0.77613	0.8409
LETMD1	ENSG00000050426	protein_coding	2091.16	0.104405	0.0510259	2.04612	0.0407447	0.0757957
SLC4A8	ENSG00000050438	protein_coding	20.4883	0.737549	0.129238	5.70689	1.15058e-08	8.59285e-08
LAMC3	ENSG00000050555	protein_coding	846.027	-0.714376	0.165164	-4.32527	1.52348e-05	6.31514e-05
PTGER3	ENSG00000050628	protein_coding	51.9755	-0.0861553	0.16363	-0.526526	0.598523	0.697393
TNIP3	ENSG00000050730	protein_coding	8.50636	0.456683	0.215808	2.11615	0.0343321	0.0654297
MAPK9	ENSG00000050748	protein_coding	1523.45	0.0107834	0.0498198	0.216447	0.828639	0.881034
COL23A1	ENSG00000050767	protein_coding	62.8282	-0.637097	0.170264	-3.74182	0.000182695	0.000608397
BCAR1	ENSG00000050820	protein_coding	2594.34	0.0551302	0.0684186	0.805778	0.420371	0.532685
FAM160A2	ENSG00000051009	protein_coding	1574.86	-0.250405	0.0542999	-4.61152	3.99735e-06	1.8599e-05
HERPUD1	ENSG00000051108	protein_coding	5786.54	-0.287275	0.0720501	-3.98715	6.68717e-05	0.000243567
HOMER3	ENSG00000051128	protein_coding	603.539	1.05646	0.117401	8.99879	2.28228e-19	1.07878e-17
RAD51	ENSG00000051180	protein_coding	160.928	1.14925	0.104872	10.9586	6.04454e-28	1.28974e-25
POLQ	ENSG00000051341	protein_coding	138.995	0.783772	0.128026	6.12197	9.24242e-10	8.49911e-09
PIK3CB	ENSG00000051382	protein_coding	1236.24	-0.0828531	0.0530461	-1.56191	0.11831	0.189684
CYBA	ENSG00000051523	protein_coding	3158.39	1.20988	0.160741	7.52685	5.19778e-14	9.99514e-13
THOC3	ENSG00000051596	protein_coding	373.577	0.354687	0.0594651	5.96463	2.45193e-09	2.07209e-08
HEBP2	ENSG00000051620	protein_coding	2909.94	0.456817	0.0763712	5.98154	2.21039e-09	1.88272e-08
MPHOSPH9	ENSG00000051825	protein_coding	515.268	-0.335768	0.0715175	-4.69491	2.66728e-06	1.28439e-05
PLEKHA5	ENSG00000052126	protein_coding	1061.98	-0.337946	0.0722912	-4.67479	2.94258e-06	1.40656e-05
PRSS8	ENSG00000052344	protein_coding	985.587	0.188146	0.27527	0.683497	0.494293	0.603691
SIKE1	ENSG00000052723	protein_coding	1025.77	-0.138893	0.0485936	-2.85826	0.00425975	0.0104148
RRP12	ENSG00000052749	protein_coding	1547.67	0.542382	0.0733106	7.39841	1.37824e-13	2.44951e-12
FNIP2	ENSG00000052795	protein_coding	1972.31	-0.817715	0.113366	-7.21307	5.47053e-13	8.77306e-12
MSMO1	ENSG00000052802	protein_coding	12462.1	-0.564728	0.107752	-5.241	1.59708e-07	9.68323e-07
TTC17	ENSG00000052841	protein_coding	2993.68	-0.32321	0.0540516	-5.97966	2.2361e-09	1.90333e-08
ALX4	ENSG00000052850	protein_coding	1.90293	0.812519	0.247932	3.27718	0.00104848	0.00295771
FSTL4	ENSG00000053108	protein_coding	111.664	-0.36523	0.213778	-1.70845	0.0875524	0.146816
FOXN3	ENSG00000053254	protein_coding	2595.11	-0.547853	0.0690153	-7.93815	2.05226e-15	5.04608e-14
METTL24	ENSG00000053328	protein_coding	21.1348	-0.210785	0.204795	-1.02925	0.303361	0.412213
AKR7A2	ENSG00000053371	protein_coding	2468.11	-0.0277568	0.072435	-0.383196	0.701574	0.782897
MRTO4	ENSG00000053372	protein_coding	1563.23	0.549906	0.0621385	8.84968	8.77694e-19	3.79701e-17
NNAT	ENSG00000053438	protein_coding	11.2162	-0.492275	0.160905	-3.05941	0.00221774	0.00581003
USE1	ENSG00000053501	protein_coding	1406.51	0.505288	0.0807717	6.25576	3.95595e-10	3.89479e-09
MCF2L2	ENSG00000053524	protein_coding	47.4116	-0.258198	0.205918	-1.25389	0.209882	0.305506
NRIP2	ENSG00000053702	protein_coding	143.182	0.122085	0.0956557	1.27629	0.201852	0.296053
LAMA3	ENSG00000053747	protein_coding	1434.14	-1.11658	0.177797	-6.28005	3.38457e-10	3.36825e-09
AP5M1	ENSG00000053770	protein_coding	1100.31	-0.470634	0.0587792	-8.00682	1.1771e-15	3.00375e-14
ANAPC4	ENSG00000053900	protein_coding	770.766	0.152723	0.0491716	3.10592	0.00189688	0.00504325
KCNQ1	ENSG00000053918	protein_coding	357.081	0.523736	0.15186	3.44882	0.00056305	0.00168754
TRAPPC3	ENSG00000054116	protein_coding	2006.1	0.175409	0.0471704	3.71862	0.000200312	0.000661466
THRAP3	ENSG00000054118	protein_coding	4097.28	-0.161038	0.0358313	-4.49434	6.97859e-06	3.10035e-05
PHPT1	ENSG00000054148	protein_coding	3885.62	0.763392	0.091962	8.30117	1.03091e-16	3.10976e-15
ENTPD2	ENSG00000054179	protein_coding	229.826	1.16178	0.148314	7.83323	4.75485e-15	1.09935e-13
LY75	ENSG00000054219	protein_coding	98.717	0.43978	0.12468	3.52727	0.000419871	0.00129255
ARID4B	ENSG00000054267	protein_coding	1386.05	-0.19462	0.0630667	-3.08594	0.00202908	0.00535741
OPN3	ENSG00000054277	protein_coding	512.258	-0.394487	0.116812	-3.37711	0.000732528	0.0021388
SDCCAG8	ENSG00000054282	protein_coding	617.128	0.0683991	0.0530895	1.28837	0.197616	0.291001
PTPRN	ENSG00000054356	protein_coding	5.31262	0.852715	0.213123	4.00105	6.30622e-05	0.00023095
HHAT	ENSG00000054392	protein_coding	458.233	-0.700447	0.100916	-6.94089	3.8965e-12	5.46857e-11
KIF1B	ENSG00000054523	protein_coding	2009.91	-0.384105	0.0657516	-5.84176	5.16533e-09	4.1182e-08
FOXC1	ENSG00000054598	protein_coding	203.984	-0.0958443	0.162588	-0.58949	0.555533	0.659608
TBC1D22A	ENSG00000054611	protein_coding	1657.91	0.380106	0.055523	6.84593	7.59823e-12	1.00653e-10
SYNE2	ENSG00000054654	protein_coding	2288.02	-0.478161	0.0895462	-5.33982	9.30367e-08	5.89946e-07
PLEKHH1	ENSG00000054690	protein_coding	207.609	0.0834267	0.107483	0.776182	0.437642	0.549829
ATP9A	ENSG00000054793	protein_coding	2308.95	0.0681938	0.0989364	0.689268	0.490654	0.6002
SPO11	ENSG00000054796	protein_coding	0.0886524	0.193395	1.43443	0.134824	0.892751
CBLN4	ENSG00000054803	protein_coding	115.411	-2.64176	0.298588	-8.84752	8.94886e-19	3.85812e-17
CHRDL2	ENSG00000054938	protein_coding	378.951	0.421317	0.175864	2.39569	0.016589	0.034791
FAM168A	ENSG00000054965	protein_coding	1938.97	-0.216446	0.055154	-3.9244	8.69471e-05	0.000309669
RELT	ENSG00000054967	protein_coding	144.598	0.51244	0.0949049	5.39951	6.68219e-08	4.35865e-07
GALC	ENSG00000054983	protein_coding	553.92	-0.197089	0.119563	-1.64841	0.0992691	0.163445
NOP58	ENSG00000055044	protein_coding	2616.19	0.472004	0.0492715	9.57966	9.73678e-22	7.14037e-20
SZRD1	ENSG00000055070	protein_coding	3631.19	0.0895729	0.0487477	1.83748	0.0661394	0.1152
KCNH2	ENSG00000055118	protein_coding	78.6696	1.1058	0.266454	4.15006	3.32386e-05	0.000128936
CUL1	ENSG00000055130	protein_coding	3249.85	-0.219489	0.0494212	-4.4412	8.94604e-06	3.89022e-05
FAM114A2	ENSG00000055147	protein_coding	799.675	-0.258914	0.0464716	-5.57146	2.52617e-08	1.77301e-07
CYFIP2	ENSG00000055163	protein_coding	2351.42	-0.649847	0.152549	-4.25992	2.04503e-05	8.27453e-05
TAB2	ENSG00000055208	protein_coding	2284.18	-0.356171	0.0718521	-4.957	7.15918e-07	3.85432e-06
GINM1	ENSG00000055211	protein_coding	1434.11	-0.09584	0.05413	-1.77055	0.0766354	0.130668
EIF2AK2	ENSG00000055332	protein_coding	1693.41	-0.212402	0.0567686	-3.74154	0.000182894	0.000608847
USP36	ENSG00000055483	protein_coding	1767.87	0.0257713	0.0548917	0.469494	0.638716	0.731714
KMT2C	ENSG00000055609	protein_coding	1744.9	-0.488818	0.0670609	-7.28916	3.11894e-13	5.23524e-12
MCOLN3	ENSG00000055732	protein_coding	105.518	0.756387	0.290087	2.60745	0.00912197	0.0204919
CCDC85A	ENSG00000055813	protein_coding	8.74819	-0.809398	0.168196	-4.81222	1.49263e-06	7.5394e-06
PUM2	ENSG00000055917	protein_coding	4160.77	-0.117879	0.0416327	-2.83141	0.00463429	0.0112281
MRPL43	ENSG00000055950	protein_coding	2738.8	0.209216	0.0549056	3.81048	0.000138698	0.00047336
ITIH4	ENSG00000055955	protein_coding	2195.1	0.283128	0.132334	2.1395	0.0323949	0.0621896
ITIH1	ENSG00000055957	protein_coding	77093.2	-0.538065	0.132423	-4.06323	4.83981e-05	0.000181388
HPF1	ENSG00000056050	protein_coding	630.857	0.162199	0.0553899	2.92832	0.00340799	0.00853965
ZFR	ENSG00000056097	protein_coding	2556.56	-0.183201	0.046738	-3.91974	8.86431e-05	0.000315234
ZNF280C	ENSG00000056277	protein_coding	110.328	-0.126561	0.07611	-1.66287	0.0963381	0.159383
NPFFR2	ENSG00000056291	protein_coding	66.3327	0.965877	0.370663	2.60581	0.00916571	0.0205791
PHF21B	ENSG00000056487	protein_coding	1.39163	0.698424	0.339824	2.05525	0.0398547	0.0743378
TRAF1	ENSG00000056558	protein_coding	450.065	0.180611	0.0776479	2.32603	0.0200171	0.0409793
RC3H2	ENSG00000056586	protein_coding	1338.69	-0.192773	0.0492371	-3.9152	9.033e-05	0.000320478
IL17RB	ENSG00000056736	protein_coding	2814.21	0.306839	0.118266	2.59447	0.0094736	0.0211998
TRAF3IP2	ENSG00000056972	protein_coding	541.654	-0.0707533	0.0883513	-0.800818	0.423237	0.535724
GYG2	ENSG00000056998	protein_coding	1149.33	-0.210376	0.126171	-1.6674	0.0954358	0.158057
DCBLD2	ENSG00000057019	protein_coding	1046.66	-0.103823	0.0683325	-1.51938	0.128667	0.203738
SERPINB3	ENSG00000057149	protein_coding	2.25163	0.139967	0.541407	0.258524	0.796002	0.85551
SOAT1	ENSG00000057252	protein_coding	1598.88	0.221813	0.065804	3.37082	0.000749459	0.00218396
PKP2	ENSG00000057294	protein_coding	1176.7	-0.645316	0.105664	-6.10725	1.01366e-09	9.24906e-09
MSH4	ENSG00000057468	protein_coding	6.84712	0.205626	0.195812	1.05012	0.293665	0.401536
F7	ENSG00000057593	protein_coding	7955.42	-0.570641	0.120719	-4.72702	2.27843e-06	1.11261e-05
GDI2	ENSG00000057608	protein_coding	9869.53	0.054117	0.0441374	1.2261	0.22016	0.317576
PRDM1	ENSG00000057657	protein_coding	224.55	0.200063	0.11051	1.81035	0.0702415	0.121282
ATG5	ENSG00000057663	protein_coding	1063.6	0.0593274	0.0481935	1.23103	0.218313	0.315544
TMCC3	ENSG00000057704	protein_coding	443.44	-0.102309	0.0940828	-1.08743	0.276846	0.382976
PITHD1	ENSG00000057757	protein_coding	1522.2	0.0294276	0.0569794	0.51646	0.605533	0.703537
MTA3	ENSG00000057935	protein_coding	933.49	0.482446	0.0545919	8.83731	9.80493e-19	4.19369e-17
USP13	ENSG00000058056	protein_coding	802.705	-0.153329	0.0702397	-2.18293	0.0290408	0.056555
ATP11B	ENSG00000058063	protein_coding	1252.73	-0.359801	0.0742168	-4.84798	1.24728e-06	6.40027e-06
LAMC2	ENSG00000058085	protein_coding	243.536	1.9517	0.23927	8.15691	3.437e-16	9.58678e-15
CDK14	ENSG00000058091	protein_coding	1190.22	-0.417651	0.0896383	-4.65929	3.17296e-06	1.50658e-05
SEC61A1	ENSG00000058262	protein_coding	18478.1	0.0467665	0.0538271	0.868829	0.384941	0.497947
PPP1R12A	ENSG00000058272	protein_coding	1038.45	-0.0390335	0.0588079	-0.663746	0.506853	0.61535
RASGRF1	ENSG00000058335	protein_coding	101.521	-2.13944	0.2368	-9.03479	1.6431e-19	8.00711e-18
CAMK2B	ENSG00000058404	protein_coding	194.888	-0.99799	0.234909	-4.24841	2.15289e-05	8.67286e-05
CROCC	ENSG00000058453	protein_coding	587.953	0.235722	0.0761969	3.09359	0.00197751	0.00523918
POLR3E	ENSG00000058600	protein_coding	1271.24	-0.0118609	0.0450616	-0.263216	0.792384	0.852664
ATP2B4	ENSG00000058668	protein_coding	3028.33	-0.257223	0.105451	-2.43926	0.0147174	0.0313569
ZC3H11A	ENSG00000058673	protein_coding	3972.9	-0.137682	0.0573387	-2.40121	0.0163411	0.0343474
RIOK2	ENSG00000058729	protein_coding	790.931	-0.0299705	0.0451877	-0.663245	0.507174	0.615546
YIPF1	ENSG00000058799	protein_coding	1840.86	0.0405835	0.0535244	0.758224	0.448317	0.56
NDC1	ENSG00000058804	protein_coding	945.539	0.320821	0.0591764	5.42144	5.91215e-08	3.90016e-07
DGKG	ENSG00000058866	protein_coding	107.748	0.62982	0.145167	4.33859	1.434e-05	5.98232e-05
FLYWCH1	ENSG00000059122	protein_coding	1113.58	-0.0405562	0.059988	-0.676071	0.498995	0.608059
UNKL	ENSG00000059145	protein_coding	407.355	-0.196072	0.0869259	-2.25562	0.0240941	0.0481131
TBXAS1	ENSG00000059377	protein_coding	329.224	0.474511	0.105746	4.48726	7.21452e-06	3.19389e-05
PARP12	ENSG00000059378	protein_coding	2157.29	0.192193	0.0740982	2.59376	0.00949333	0.0212377
ALDH18A1	ENSG00000059573	protein_coding	2766.67	0.227694	0.0741605	3.07029	0.00213851	0.00562236
TARBP1	ENSG00000059588	protein_coding	1503.74	0.0944587	0.0843203	1.12024	0.262613	0.366794
GATB	ENSG00000059691	protein_coding	1161.07	-0.312939	0.0689848	-4.53635	5.72373e-06	2.5876e-05
MXD1	ENSG00000059728	protein_coding	512.831	0.228279	0.0890416	2.56374	0.0103552	0.0229296
CDK17	ENSG00000059758	protein_coding	732.242	-0.173455	0.0577495	-3.00358	0.00266824	0.00685379
DNAJC25	ENSG00000059769	protein_coding	923.853	-0.517785	0.0821072	-6.30621	2.85947e-10	2.87983e-09
SLC2A3	ENSG00000059804	protein_coding	648.211	0.0761869	0.136459	0.558313	0.576631	0.67843
PSD	ENSG00000059915	protein_coding	138.261	-0.144555	0.0875098	-1.65187	0.0985616	0.162471
CTDP1	ENSG00000060069	protein_coding	986.203	0.0419569	0.0458252	0.915585	0.359884	0.472394
YBX3	ENSG00000060138	protein_coding	1531.89	0.852536	0.132064	6.45548	1.07878e-10	1.17481e-09
STYK1	ENSG00000060140	protein_coding	6.49771	1.08079	0.215852	5.00706	5.5267e-07	3.03294e-06
WNK1	ENSG00000060237	protein_coding	5048.08	-0.151875	0.0630328	-2.40946	0.0159762	0.0336703
RPS17P5	ENSG00000060303	processed_pseudogene	1.01297	0.765725	0.211484	3.62072	0.000293786	0.000938064
CCAR1	ENSG00000060339	protein_coding	1782.08	0.130505	0.0488507	2.67151	0.00755114	0.017307
OGFR	ENSG00000060491	protein_coding	3691.46	0.349812	0.0616558	5.67363	1.39806e-08	1.02725e-07
GNA15	ENSG00000060558	protein_coding	130.087	0.529854	0.116873	4.53358	5.79936e-06	2.61835e-05
CREB3L3	ENSG00000060566	protein_coding	12398.6	-0.257532	0.1391	-1.85141	0.0641102	0.112162
PIGV	ENSG00000060642	protein_coding	963.076	-0.500665	0.0728891	-6.86886	6.4717e-12	8.67033e-11
PTPRU	ENSG00000060656	protein_coding	1142.76	-0.262624	0.133916	-1.96112	0.0498653	0.0903808
SNRNP40	ENSG00000060688	protein_coding	866.179	0.328305	0.0510722	6.42825	1.2908e-10	1.38697e-09
RIMBP2	ENSG00000060709	protein_coding	7.53923	-1.32171	0.387393	-3.41181	0.000645336	0.00190857
COL11A1	ENSG00000060718	protein_coding	81.0649	1.33188	0.28882	4.61147	3.99826e-06	1.86009e-05
QSER1	ENSG00000060749	protein_coding	835.031	0.0873871	0.0613805	1.4237	0.154535	0.237229
MPC1	ENSG00000060762	protein_coding	3584.2	-0.079137	0.0993341	-0.796675	0.42564	0.538127
ACAA1	ENSG00000060971	protein_coding	9236.81	-0.679227	0.0969563	-7.0055	2.46105e-12	3.56938e-11
BCAT1	ENSG00000060982	protein_coding	289.669	0.751085	0.125435	5.98785	2.12628e-09	1.81764e-08
HDAC7	ENSG00000061273	protein_coding	1396.79	0.593008	0.0823543	7.20069	5.99089e-13	9.56693e-12
LZTS1	ENSG00000061337	protein_coding	247.875	0.155802	0.116968	1.332	0.182859	0.273136
PRDM6	ENSG00000061455	protein_coding	31.2327	0.00489208	0.150535	0.032498	0.974075	0.982189
WNT8A	ENSG00000061492	protein_coding	0.191618	0.666149	0.837929	0.794995	0.426616	0.538972
SPAG4	ENSG00000061656	protein_coding	312.741	0.24481	0.137289	1.78317	0.0745588	0.127665
NCKAP1	ENSG00000061676	protein_coding	3738.63	-0.0742575	0.0596472	-1.24494	0.213152	0.30943
MRPS35	ENSG00000061794	protein_coding	3265.67	0.138193	0.0480396	2.87664	0.00401937	0.0098976
GUCY1B1	ENSG00000061918	protein_coding	333.044	0.126173	0.113771	1.10901	0.267426	0.37225
SFSWAP	ENSG00000061936	protein_coding	1306.15	0.243523	0.043887	5.54887	2.87523e-08	2.00163e-07
TNK2	ENSG00000061938	protein_coding	1528.93	0.191289	0.0728953	2.62416	0.00868628	0.0196358
MON2	ENSG00000061987	protein_coding	1387.4	-0.289626	0.0535561	-5.4079	6.37675e-08	4.17481e-07
CDH3	ENSG00000062038	protein_coding	21.2125	1.1285	0.201865	5.59034	2.26631e-08	1.60571e-07
ARSF	ENSG00000062096	protein_coding	126.814	-1.68216	0.321748	-5.2282	1.71165e-07	1.03133e-06
GPBP1	ENSG00000062194	protein_coding	2899.86	0.0502272	0.0369053	1.36098	0.173522	0.261258
DGAT2	ENSG00000062282	protein_coding	7794.6	-0.301818	0.133106	-2.26751	0.0233594	0.0468614
ZNF112	ENSG00000062370	protein_coding	80.3813	0.18894	0.101759	1.85673	0.0633492	0.111037
CS	ENSG00000062485	protein_coding	4028.73	0.182085	0.0629953	2.89046	0.0038468	0.00951546
LTK	ENSG00000062524	protein_coding	62.2137	0.571831	0.174542	3.27619	0.00105218	0.00296687
MRPS24	ENSG00000062582	protein_coding	566.472	-0.0134008	0.075128	-0.178373	0.85843	0.902595
ELMO2	ENSG00000062598	protein_coding	938.931	0.0226201	0.0499129	0.453191	0.650411	0.741281
WAPL	ENSG00000062650	protein_coding	1815.22	-0.0690361	0.0455301	-1.51628	0.12945	0.204746
VMP1	ENSG00000062716	protein_coding	6801.99	0.336655	0.0585389	5.75096	8.87378e-09	6.76087e-08
APPBP2	ENSG00000062725	protein_coding	1058.69	-0.239418	0.0538693	-4.44442	8.81282e-06	3.83714e-05
POLD1	ENSG00000062822	protein_coding	1036.28	0.526647	0.071002	7.41736	1.19482e-13	2.15392e-12
SEZ6	ENSG00000063015	protein_coding	118.323	0.127012	0.308013	0.412361	0.680075	0.765601
EIF4B	ENSG00000063046	protein_coding	10630.6	0.0156891	0.0593871	0.264183	0.791639	0.852247
SLC6A16	ENSG00000063127	protein_coding	183.391	-0.276109	0.120707	-2.28744	0.0221703	0.0447804
BICRA	ENSG00000063169	protein_coding	578.796	0.0379161	0.0506794	0.748156	0.454366	0.565685
SPHK2	ENSG00000063176	protein_coding	904.661	-0.154318	0.0845618	-1.82492	0.0680136	0.118015
RPL18	ENSG00000063177	protein_coding	27764.2	0.92937	0.0838169	11.0881	1.43291e-28	3.46901e-26
CA11	ENSG00000063180	protein_coding	158.402	0.646749	0.13137	4.92311	8.51803e-07	4.50813e-06
ISOC2	ENSG00000063241	protein_coding	6798.58	0.192725	0.0943967	2.04165	0.041186	0.0765112
U2AF2	ENSG00000063244	protein_coding	4783.41	0.180877	0.0378083	4.78407	1.71779e-06	8.60194e-06
EPN1	ENSG00000063245	protein_coding	9187.12	0.0143643	0.0598335	0.240072	0.810275	0.86673
MED29	ENSG00000063322	protein_coding	2900.67	0.0729535	0.0455385	1.60202	0.109151	0.177182
AHRR	ENSG00000063438	protein_coding	28.9341	0.360349	0.120978	2.97863	0.00289541	0.00737805
GSC2	ENSG00000063515	protein_coding	0.175886	-0.023922	0.795668	-0.0300654	0.976015	0.983541
ZNF275	ENSG00000063587	protein_coding	1322.75	-0.572278	0.0794944	-7.19897	6.067e-13	9.67212e-12
MTMR1	ENSG00000063601	protein_coding	890.644	-0.189277	0.060171	-3.14565	0.00165716	0.00446596
GPC1	ENSG00000063660	protein_coding	2734.42	-0.0267348	0.134453	-0.198842	0.842386	0.890811
ADCK1	ENSG00000063761	protein_coding	414.82	-0.148927	0.0607472	-2.45159	0.0142226	0.0304229
HAGH	ENSG00000063854	protein_coding	8209.8	-0.41971	0.102275	-4.10373	4.06549e-05	0.000154998
RNF4	ENSG00000063978	protein_coding	1723.2	-0.107383	0.0487274	-2.20375	0.027542	0.0540044
CASP8	ENSG00000064012	protein_coding	939.195	0.0310301	0.0595616	0.520976	0.602384	0.700762
LIMCH1	ENSG00000064042	protein_coding	632.569	0.242761	0.147741	1.64315	0.100351	0.164961
INTS13	ENSG00000064102	protein_coding	733.581	0.197884	0.0576821	3.4306	0.000602246	0.00179321
TM7SF3	ENSG00000064115	protein_coding	3386.6	-0.588146	0.0768757	-7.6506	2.00037e-14	4.13735e-13
DLX3	ENSG00000064195	protein_coding	5.93764	1.23386	0.345974	3.56636	0.00036198	0.00113091
SPA17	ENSG00000064199	protein_coding	147.769	0.235523	0.0981418	2.39982	0.0164032	0.0344625
TSPAN32	ENSG00000064201	protein_coding	38.4837	0.35168	0.126456	2.78106	0.00541826	0.0128902
CCN5	ENSG00000064205	protein_coding	77.4552	-0.475689	0.231013	-2.05914	0.0394809	0.0737701
DMRT3	ENSG00000064218	protein_coding	0.678715	0.959564	0.451197	2.12671	0.0334445	0.0639123
ST3GAL6	ENSG00000064225	protein_coding	1176.41	-0.974346	0.112664	-8.64828	5.2281e-18	1.96467e-16
ATP2C2	ENSG00000064270	protein_coding	20.419	2.51867	0.242357	10.3924	2.68456e-25	3.57e-23
NGFR	ENSG00000064300	protein_coding	500.126	-0.43503	0.180574	-2.40915	0.0159896	0.033693
CDON	ENSG00000064309	protein_coding	226.982	-0.0352941	0.0990403	-0.356361	0.72157	0.798814
TAF2	ENSG00000064313	protein_coding	885.168	-0.154724	0.0811356	-1.90698	0.0565238	0.100652
HIPK2	ENSG00000064393	protein_coding	3405.88	-0.841642	0.0822942	-10.2272	1.4973e-24	1.70841e-22
TNPO3	ENSG00000064419	protein_coding	2138.69	-0.128458	0.0464226	-2.76714	0.00565507	0.013392
BORCS8-MEF2B	ENSG00000064489	protein_coding	15.6272	0.192748	0.090209	2.13668	0.032624	0.0625787
RFXANK	ENSG00000064490	protein_coding	1507.21	0.807522	0.0725051	11.1375	8.24438e-29	2.14735e-26
TMEM161A	ENSG00000064545	protein_coding	2614.84	0.153426	0.0681171	2.25238	0.024298	0.0484561
LPAR2	ENSG00000064547	protein_coding	228.711	1.57546	0.146716	10.7382	6.73663e-27	1.18336e-24
CTSA	ENSG00000064601	protein_coding	15517.2	0.237697	0.0748464	3.1758	0.00149425	0.00407109
SUGP2	ENSG00000064607	protein_coding	1243.01	-0.0278692	0.0651908	-0.427502	0.669014	0.756441
SLC12A2	ENSG00000064651	protein_coding	1065.54	0.0229299	0.143385	0.159918	0.872945	0.912624
SNX24	ENSG00000064652	protein_coding	483.598	0.125465	0.057763	2.17207	0.0298504	0.0578951
EYA2	ENSG00000064655	protein_coding	52.4295	0.225396	0.206068	1.09379	0.274046	0.379927
CNN2	ENSG00000064666	protein_coding	2732.51	0.157027	0.0869402	1.80615	0.0708949	0.122265
ABCA7	ENSG00000064687	protein_coding	604.728	0.127543	0.104684	1.21836	0.223088	0.32104
SNCAIP	ENSG00000064692	protein_coding	171.775	0.689371	0.182436	3.7787	0.000157651	0.000532034
DDX20	ENSG00000064703	protein_coding	472.201	0.0940598	0.0461201	2.03945	0.0414048	0.0768723
BTBD1	ENSG00000064726	protein_coding	1571.67	-0.0229375	0.0504873	-0.454322	0.649597	0.740673
FAR2	ENSG00000064763	protein_coding	136.378	0.391957	0.122328	3.20413	0.0013547	0.0037269
BCAS1	ENSG00000064787	protein_coding	161.276	1.23896	0.227084	5.45599	4.87016e-08	3.25657e-07
POU1F1	ENSG00000064835	protein_coding	2.02136	0.450571	0.170114	2.64865	0.00808148	0.0183941
CHI3L2	ENSG00000064886	protein_coding	40.3031	1.69549	0.193355	8.7688	1.80582e-18	7.38099e-17
SBNO2	ENSG00000064932	protein_coding	1941.19	0.0112154	0.0620497	0.180749	0.856564	0.901211
PMS1	ENSG00000064933	protein_coding	380.125	0.106533	0.0470069	2.26632	0.0234315	0.046989
HMG20B	ENSG00000064961	protein_coding	2374.79	0.172729	0.0540872	3.19353	0.00140545	0.00385304
CALCRL	ENSG00000064989	protein_coding	832.368	-0.429638	0.121164	-3.54592	0.000391242	0.00121314
TAF11	ENSG00000064995	protein_coding	1256.81	0.192028	0.0493855	3.88834	0.00010093	0.000354622
ANKS1A	ENSG00000064999	protein_coding	855.534	-0.0919336	0.0624623	-1.47183	0.141068	0.219817
AP3D1	ENSG00000065000	protein_coding	6942.9	0.000879265	0.0553074	0.0158978	0.987316	0.990972
ZNF76	ENSG00000065029	protein_coding	1449	-0.000558745	0.0521896	-0.0107061	0.991458	0.993721
SLC9A3R2	ENSG00000065054	protein_coding	10065.9	-0.144556	0.0997883	-1.44863	0.147442	0.228009
NTHL1	ENSG00000065057	protein_coding	1613.97	0.266083	0.0999769	2.66144	0.00778072	0.0177751
UHRF1BP1	ENSG00000065060	protein_coding	837.359	0.0531034	0.069971	0.758934	0.447892	0.55958
GNAI3	ENSG00000065135	protein_coding	2813.84	0.0717327	0.0425134	1.6873	0.0915463	0.152538
IPO5	ENSG00000065150	protein_coding	4458.14	0.131058	0.0697281	1.87955	0.0601692	0.10629
OAT	ENSG00000065154	protein_coding	3263.28	-0.888438	0.21125	-4.20563	2.6036e-05	0.000103093
WDR3	ENSG00000065183	protein_coding	1197.28	-0.0121842	0.0709463	-0.171739	0.863643	0.906084
PKN2	ENSG00000065243	protein_coding	1179.75	-0.244841	0.0609216	-4.01895	5.84578e-05	0.000215645
WDR18	ENSG00000065268	protein_coding	1838.32	0.234134	0.0667087	3.5098	0.00044845	0.00137172
TRAM2	ENSG00000065308	protein_coding	1217.7	-0.281174	0.0686699	-4.09457	4.22954e-05	0.000160685
NTN1	ENSG00000065320	protein_coding	723.401	-0.436863	0.139244	-3.13739	0.00170458	0.00458264
GLP2R	ENSG00000065325	protein_coding	17.6699	0.286325	0.253997	1.12728	0.259626	0.363468
MCM10	ENSG00000065328	protein_coding	186.445	1.07581	0.131517	8.17998	2.83882e-16	8.01297e-15
DGKA	ENSG00000065357	protein_coding	284.641	0.493909	0.111399	4.4337	9.26309e-06	4.01745e-05
ERBB3	ENSG00000065361	protein_coding	10593.7	0.260801	0.081964	3.1819	0.00146313	0.00399408
ROPN1	ENSG00000065371	protein_coding	1.22803	-0.0561382	0.307243	-0.182716	0.855021	0.900139
ANKRD44	ENSG00000065413	protein_coding	353.469	0.0227917	0.0796854	0.286021	0.774862	0.839961
KARS1	ENSG00000065427	protein_coding	4614.9	0.319007	0.0551687	5.78239	7.36465e-09	5.70712e-08
ADAT1	ENSG00000065457	protein_coding	537.798	-0.298472	0.0585449	-5.09817	3.42958e-07	1.95923e-06
PDIA5	ENSG00000065485	protein_coding	2784.77	-0.225786	0.0726636	-3.10728	0.00188818	0.00502261
TBC1D22B	ENSG00000065491	protein_coding	429.594	0.259207	0.0617268	4.19927	2.6778e-05	0.000105688
NDUFB4	ENSG00000065518	protein_coding	4151.11	0.246784	0.0517576	4.76807	1.85997e-06	9.24966e-06
SPEN	ENSG00000065526	protein_coding	2213.24	-0.312478	0.064984	-4.80853	1.52042e-06	7.66955e-06
MYLK	ENSG00000065534	protein_coding	3617.28	-1.09026	0.0938382	-11.6185	3.32091e-31	1.42524e-28
ZC3H15	ENSG00000065548	protein_coding	2279.37	-0.00971073	0.0417222	-0.232747	0.815958	0.871205
MAP2K4	ENSG00000065559	protein_coding	872.201	-0.156666	0.0551751	-2.83944	0.00451922	0.010981
PACC1	ENSG00000065600	protein_coding	212.045	0.374462	0.0657525	5.69503	1.23353e-08	9.15078e-08
SNAP91	ENSG00000065609	protein_coding	2.98097	2.28663	0.387852	5.89562	3.73283e-09	3.06074e-08
SLK	ENSG00000065613	protein_coding	1827.85	-0.215615	0.0548594	-3.93033	8.48303e-05	0.000302844
CYB5R4	ENSG00000065615	protein_coding	469.841	-0.0515665	0.0617733	-0.834771	0.403847	0.516635
COL17A1	ENSG00000065618	protein_coding	18.2899	0.142615	0.177121	0.805182	0.420715	0.533014
GSTO2	ENSG00000065621	protein_coding	415.893	0.598624	0.15071	3.97203	7.12621e-05	0.000258337
SEC61A2	ENSG00000065665	protein_coding	341.846	-0.0189731	0.0728065	-0.260596	0.794404	0.854269
PRKCQ	ENSG00000065675	protein_coding	48.433	0.602079	0.146218	4.11767	3.8272e-05	0.000146758
TLE2	ENSG00000065717	protein_coding	677.061	-0.216285	0.114151	-1.89473	0.0581286	0.103184
ASB1	ENSG00000065802	protein_coding	722.388	0.419217	0.063238	6.6292	3.37513e-11	4.00971e-10
FAM107B	ENSG00000065809	protein_coding	4574.5	-0.388221	0.0670637	-5.78884	7.08727e-09	5.51091e-08
ME1	ENSG00000065833	protein_coding	1327.65	0.343284	0.166292	2.06435	0.0389845	0.0729815
TBC1D1	ENSG00000065882	protein_coding	1859.15	-0.0410949	0.0756071	-0.543531	0.586764	0.687056
CDK13	ENSG00000065883	protein_coding	1678.96	-0.191747	0.0478769	-4.00501	6.20156e-05	0.000227547
MTHFD2	ENSG00000065911	protein_coding	268.638	0.633789	0.122115	5.19009	2.10194e-07	1.24798e-06
SLC9A7	ENSG00000065923	protein_coding	653.386	0.136087	0.0883815	1.53977	0.123617	0.196848
FOXJ2	ENSG00000065970	protein_coding	615.334	-0.19919	0.0580521	-3.43123	0.000600842	0.00178945
YBX1	ENSG00000065978	protein_coding	12373.8	0.373891	0.0577577	6.47344	9.57943e-11	1.05293e-09
PDE4A	ENSG00000065989	protein_coding	392.265	0.333193	0.13199	2.52439	0.01159	0.0253751
PPP2R5A	ENSG00000066027	protein_coding	5235.75	-0.0372274	0.0666826	-0.558278	0.576655	0.678437
CTNNA2	ENSG00000066032	protein_coding	420.421	-1.38458	0.377736	-3.66546	0.000246892	0.000801751
ELAVL1	ENSG00000066044	protein_coding	2672.77	-0.0412415	0.0410173	-1.00547	0.314673	0.424546
TIE1	ENSG00000066056	protein_coding	1125.93	-0.489723	0.0952198	-5.14309	2.70263e-07	1.57346e-06
DIP2B	ENSG00000066084	protein_coding	1678.83	-0.0843293	0.0559616	-1.50691	0.131833	0.207854
SMARCD1	ENSG00000066117	protein_coding	1690.86	0.394769	0.0470807	8.38495	5.07491e-17	1.61062e-15
KDM4A	ENSG00000066135	protein_coding	1445.82	-0.304007	0.0562733	-5.40233	6.57821e-08	4.29751e-07
NFYC	ENSG00000066136	protein_coding	2085.61	0.153425	0.0444767	3.44957	0.000561484	0.00168338
ZMYND12	ENSG00000066185	protein_coding	121.961	-0.914334	0.136376	-6.7045	2.021e-11	2.50007e-10
SLC9A3	ENSG00000066230	protein_coding	107.901	0.103943	0.241091	0.431135	0.66637	0.754543
NGEF	ENSG00000066248	protein_coding	1656.53	-0.108334	0.0784039	-1.38175	0.16705	0.253219
ASPM	ENSG00000066279	protein_coding	965.016	0.567991	0.130558	4.35049	1.35832e-05	5.69399e-05
CD84	ENSG00000066294	protein_coding	262.554	0.330722	0.129911	2.54577	0.0109037	0.0240398
ELOVL1	ENSG00000066322	protein_coding	2589.93	0.296508	0.0517601	5.72852	1.01314e-08	7.62516e-08
SPI1	ENSG00000066336	protein_coding	580.1	0.592104	0.110823	5.34279	9.15262e-08	5.81833e-07
ZNRD1	ENSG00000066379	protein_coding	804.958	0.524028	0.0744778	7.03603	1.97793e-12	2.91684e-11
MPPED2	ENSG00000066382	protein_coding	67.0878	-0.213567	0.165951	-1.28693	0.19812	0.291586
CLDN18	ENSG00000066405	protein_coding	14.7494	2.04429	0.255821	7.9911	1.33741e-15	3.38994e-14
ZBTB11	ENSG00000066422	protein_coding	681.683	-0.185735	0.0479165	-3.87622	0.000106093	0.00037124
ATXN3	ENSG00000066427	protein_coding	614.968	-0.21412	0.0502192	-4.2637	2.01066e-05	8.15461e-05
GOLGA5	ENSG00000066455	protein_coding	2395.39	-0.379963	0.0480599	-7.90604	2.65713e-15	6.42046e-14
FGFR2	ENSG00000066468	protein_coding	2901.74	-0.0722098	0.2213	-0.326298	0.744199	0.816352
LRRC40	ENSG00000066557	protein_coding	525.293	-0.274874	0.0699241	-3.93103	8.4581e-05	0.000302068
ISOC1	ENSG00000066583	protein_coding	2260.28	-0.437056	0.0699393	-6.24908	4.12869e-10	4.05324e-09
EML1	ENSG00000066629	protein_coding	236.073	-0.261706	0.10374	-2.5227	0.0116457	0.0254792
TRMT11	ENSG00000066651	protein_coding	474.298	-0.15743	0.0753556	-2.08916	0.0366931	0.0692893
THUMPD1	ENSG00000066654	protein_coding	1194.17	-0.187107	0.0504806	-3.70651	0.000210134	0.000691119
MSANTD3	ENSG00000066697	protein_coding	590.395	0.41006	0.0623011	6.58191	4.64452e-11	5.39389e-10
KIF26A	ENSG00000066735	protein_coding	103.462	-0.801942	0.137759	-5.82135	5.83753e-09	4.60744e-08
ATG2B	ENSG00000066739	protein_coding	1331.58	-0.493398	0.064099	-7.69743	1.38829e-14	2.95523e-13
ARFGEF1	ENSG00000066777	protein_coding	1925.88	-0.0491968	0.061555	-0.799232	0.424156	0.536693
ACSM2B	ENSG00000066813	protein_coding	13098.7	-0.733417	0.155519	-4.71594	2.40595e-06	1.16899e-05
ZFAT	ENSG00000066827	protein_coding	384.62	0.0348652	0.0612913	0.568844	0.569462	0.672311
MTFR1	ENSG00000066855	protein_coding	2044.31	-0.220065	0.0751392	-2.92876	0.00340312	0.0085297
STAG3	ENSG00000066923	protein_coding	214.385	-0.0966839	0.129761	-0.74509	0.456217	0.567559
FECH	ENSG00000066926	protein_coding	1289.81	-0.420968	0.0664399	-6.33606	2.3571e-10	2.40792e-09
MYO9A	ENSG00000066933	protein_coding	336.238	-0.354746	0.086659	-4.09359	4.24752e-05	0.000161238
DDX3Y	ENSG00000067048	protein_coding	951.084	-0.167751	0.286066	-0.586406	0.557603	0.661483
PFKP	ENSG00000067057	protein_coding	939.656	1.18781	0.175864	6.75411	1.4371e-11	1.82254e-10
IDI1	ENSG00000067064	protein_coding	7206.75	-0.131788	0.0935132	-1.40929	0.158748	0.242626
SP100	ENSG00000067066	protein_coding	2543.6	-0.232275	0.0594227	-3.90887	9.27306e-05	0.000328132
KLF6	ENSG00000067082	protein_coding	5849.99	-0.394736	0.0964839	-4.09121	4.29125e-05	0.000162702
PLPP1	ENSG00000067113	protein_coding	3056.4	-0.303388	0.101739	-2.98202	0.00286349	0.00730317
NEO1	ENSG00000067141	protein_coding	1366.56	-0.044528	0.0851538	-0.522913	0.601035	0.699688
TRAM1	ENSG00000067167	protein_coding	12625.8	0.115403	0.0709131	1.62739	0.103654	0.169563
PHKA1	ENSG00000067177	protein_coding	154.361	-0.387251	0.136654	-2.83382	0.00459954	0.0111553
TNFRSF1A	ENSG00000067182	protein_coding	6572.31	-0.159063	0.0562717	-2.82669	0.00470315	0.0113701
CACNB1	ENSG00000067191	protein_coding	62.9741	0.739019	0.107621	6.86684	6.56396e-12	8.78148e-11
EVI5	ENSG00000067208	protein_coding	834.07	-0.398505	0.0607928	-6.55513	5.55942e-11	6.36829e-10
STOML1	ENSG00000067221	protein_coding	921.382	0.116885	0.0682611	1.71232	0.0868381	0.145754
PKM	ENSG00000067225	protein_coding	8706.78	1.42311	0.143173	9.93978	2.79457e-23	2.60599e-21
DHX29	ENSG00000067248	protein_coding	1479.39	-0.263665	0.0446496	-5.90522	3.52185e-09	2.90034e-08
DNTTIP2	ENSG00000067334	protein_coding	1994.59	0.272473	0.0442416	6.15875	7.33192e-10	6.88038e-09
METTL22	ENSG00000067365	protein_coding	390.329	0.215623	0.0537819	4.00921	6.0921e-05	0.000223966
TP53BP1	ENSG00000067369	protein_coding	506.826	-0.091979	0.0930603	-0.98838	0.322966	0.433149
TRO	ENSG00000067445	protein_coding	465.826	-0.729783	0.145393	-5.01938	5.18394e-07	2.85646e-06
RRP15	ENSG00000067533	protein_coding	959.99	0.109964	0.0568052	1.93581	0.0528911	0.0951571
RHOA	ENSG00000067560	protein_coding	14063.8	0.0725201	0.0377975	1.91865	0.0550289	0.0983879
DHX8	ENSG00000067596	protein_coding	1656.07	-0.0434965	0.0424824	-1.02387	0.305896	0.41488
PMS2P4	ENSG00000067601	transcribed_unprocessed_pseudogene	47.9683	0.199828	0.067115	2.9774	0.00290708	0.00740484
PRKCZ	ENSG00000067606	protein_coding	523.941	-0.234114	0.112608	-2.07902	0.0376159	0.0707595
ZFY	ENSG00000067646	protein_coding	186.664	-0.515274	0.285501	-1.80481	0.0711046	0.122588
IARS2	ENSG00000067704	protein_coding	6588.68	-0.282039	0.0617141	-4.57009	4.87513e-06	2.23418e-05
SYT1	ENSG00000067715	protein_coding	210.111	-0.0995564	0.234524	-0.424505	0.671198	0.758161
NAV3	ENSG00000067798	protein_coding	296.999	0.334493	0.214044	1.56273	0.118116	0.189453
IDH3G	ENSG00000067829	protein_coding	2466.44	0.184908	0.0711178	2.60002	0.0093218	0.0208973
ROGDI	ENSG00000067836	protein_coding	1189.4	-0.0458972	0.0758569	-0.605049	0.545146	0.650219
PDZD4	ENSG00000067840	protein_coding	97.5552	-0.257723	0.147047	-1.75265	0.0796614	0.135168
ATP2B3	ENSG00000067842	protein_coding	2.95026	-1.00219	0.265919	-3.76879	0.000164042	0.000551436
ROCK1	ENSG00000067900	protein_coding	1422.05	-0.316657	0.0611932	-5.17471	2.28262e-07	1.34448e-06
CBFB	ENSG00000067955	protein_coding	923.375	0.278569	0.0598198	4.6568	3.21158e-06	1.52377e-05
PDK3	ENSG00000067992	protein_coding	174.933	0.135527	0.10258	1.32118	0.18644	0.277479
HYAL2	ENSG00000068001	protein_coding	2215.78	0.0523085	0.0559707	0.934571	0.35001	0.462083
HDAC4	ENSG00000068024	protein_coding	472.477	-0.0248022	0.0762183	-0.32541	0.744871	0.816851
RASSF1	ENSG00000068028	protein_coding	963.027	0.376434	0.0503012	7.4836	7.23139e-14	1.35537e-12
FGFR3	ENSG00000068078	protein_coding	3756.02	0.664587	0.127677	5.20521	1.93783e-07	1.15636e-06
IFI35	ENSG00000068079	protein_coding	2400.78	0.42344	0.0948407	4.46475	8.01633e-06	3.52038e-05
HEATR6	ENSG00000068097	protein_coding	407.102	0.0798539	0.0583703	1.36806	0.171294	0.258533
COASY	ENSG00000068120	protein_coding	4377.83	0.253265	0.057856	4.37751	1.20044e-05	5.08204e-05
PLEKHH3	ENSG00000068137	protein_coding	992.977	-0.084409	0.0777813	-1.08521	0.277829	0.384105
MEF2A	ENSG00000068305	protein_coding	1218.37	-0.539044	0.0705746	-7.63794	2.20733e-14	4.52821e-13
OTUD5	ENSG00000068308	protein_coding	2642.99	0.0326441	0.0413408	0.789634	0.429742	0.542158
TFE3	ENSG00000068323	protein_coding	2072.01	0.0953477	0.0474613	2.00896	0.0445417	0.081955
TBC1D25	ENSG00000068354	protein_coding	639.261	0.0562843	0.0457226	1.23099	0.218325	0.315544
ACSL4	ENSG00000068366	protein_coding	14154.4	0.259306	0.186874	1.3876	0.165258	0.25097
INPP5A	ENSG00000068383	protein_coding	832.913	-0.0791862	0.0548332	-1.44413	0.148703	0.229649
GPKOW	ENSG00000068394	protein_coding	1199.53	0.153152	0.0515363	2.97173	0.0029613	0.00752824
GRIPAP1	ENSG00000068400	protein_coding	1985.83	-0.126963	0.0398636	-3.18494	0.00144785	0.0039574
FTSJ1	ENSG00000068438	protein_coding	933.814	0.29021	0.0512033	5.66778	1.44655e-08	1.05917e-07
PRR11	ENSG00000068489	protein_coding	297.226	1.04306	0.120009	8.69153	3.57587e-18	1.38229e-16
REEP1	ENSG00000068615	protein_coding	102.978	-0.0915355	0.192753	-0.474886	0.634868	0.728542
ATP11A	ENSG00000068650	protein_coding	1937.11	-0.10611	0.092716	-1.14446	0.252432	0.35523
POLR1A	ENSG00000068654	protein_coding	1688.19	-0.056349	0.0500784	-1.12522	0.260497	0.364445
LAPTM4A	ENSG00000068697	protein_coding	11809.9	-0.195804	0.0483749	-4.04764	5.17366e-05	0.000192772
TTC7A	ENSG00000068724	protein_coding	1480.85	-0.0773897	0.0777416	-0.995473	0.319506	0.429561
IP6K2	ENSG00000068745	protein_coding	1932.44	0.309345	0.0539774	5.731	9.9838e-09	7.52611e-08
STON1-GTF2A1L	ENSG00000068781	protein_coding	0.916215	0.554806	0.317574	1.74701	0.0806352	0.136612
SRBD1	ENSG00000068784	protein_coding	516.396	-0.346172	0.0502212	-6.89295	5.46486e-12	7.4295e-11
KIF2A	ENSG00000068796	protein_coding	368.585	0.196392	0.0737473	2.66304	0.00774373	0.0177022
RASGRP2	ENSG00000068831	protein_coding	282.441	0.100272	0.135759	0.738607	0.460145	0.571504
PSME4	ENSG00000068878	protein_coding	3361.64	-0.0675214	0.0438738	-1.53899	0.123806	0.197116
IFT80	ENSG00000068885	protein_coding	284.777	0.399096	0.093164	4.28381	1.83723e-05	7.50044e-05
SIRT2	ENSG00000068903	protein_coding	2542.17	0.0227662	0.0554489	0.41058	0.681381	0.766546
ERLEC1	ENSG00000068912	protein_coding	2647.63	-0.131493	0.046327	-2.83837	0.0045345	0.0110125
PPP2R5B	ENSG00000068971	protein_coding	644.082	-0.176607	0.0548402	-3.2204	0.00128014	0.00354009
PYGM	ENSG00000068976	protein_coding	27.2208	0.0335826	0.114166	0.294156	0.768639	0.835742
PAGE1	ENSG00000068985	protein_coding	58.8074	1.37059	0.503985	2.71951	0.00653788	0.0152323
PITX1	ENSG00000069011	protein_coding	262.011	1.317	0.274232	4.80249	1.56703e-06	7.89305e-06
TRPC7	ENSG00000069018	protein_coding	1.06258	0.964967	0.340166	2.83675	0.00455752	0.0110619
MAST4	ENSG00000069020	protein_coding	970.148	-0.169371	0.0997832	-1.69739	0.0896226	0.149862
ADGRF5	ENSG00000069122	protein_coding	881.457	-0.475313	0.0927211	-5.12627	2.95547e-07	1.70665e-06
SDK2	ENSG00000069188	protein_coding	122.85	0.326208	0.247517	1.31792	0.187529	0.27877
ADAM7	ENSG00000069206	protein_coding	0.185059	-0.343811	0.622537	-0.552273	0.580761	0.68193
NUP133	ENSG00000069248	protein_coding	1605.29	0.106121	0.0510997	2.07674	0.0378258	0.071073
NUCKS1	ENSG00000069275	protein_coding	15358.4	-0.023775	0.0559097	-0.42524	0.670662	0.757737
VPS35	ENSG00000069329	protein_coding	2834.34	0.150944	0.0552834	2.73037	0.00632634	0.0148016
DNAJA2	ENSG00000069345	protein_coding	2905.08	-0.183174	0.0646836	-2.83184	0.0046281	0.0112152
BCL3	ENSG00000069399	protein_coding	3079.05	0.0409491	0.0942035	0.434688	0.663789	0.752493
KCNAB2	ENSG00000069424	protein_coding	1335.42	-0.499905	0.158165	-3.16066	0.00157411	0.00426405
ABCC9	ENSG00000069431	protein_coding	1172.42	-1.5272	0.141004	-10.8309	2.45603e-27	4.7325e-25
GAL	ENSG00000069482	protein_coding	16.8729	3.30576	0.337604	9.79183	1.22071e-22	1.04069e-20
CLEC2D	ENSG00000069493	protein_coding	180.577	0.635106	0.114497	5.5469	2.90774e-08	2.02129e-07
FUNDC1	ENSG00000069509	protein_coding	365.498	0.484693	0.0554961	8.73382	2.46203e-18	9.83953e-17
MAOB	ENSG00000069535	protein_coding	10861.7	-0.591444	0.0893632	-6.61843	3.63032e-11	4.28725e-10
RORA	ENSG00000069667	protein_coding	1599.44	-1.07909	0.0987652	-10.9259	8.6724e-28	1.78006e-25
DRD4	ENSG00000069696	protein_coding	45.39	0.565591	0.141547	3.99578	6.44809e-05	0.000235609
TGFBR3	ENSG00000069702	protein_coding	1115.81	-0.889518	0.119057	-7.47138	7.9359e-14	1.47934e-12
PLA2G10	ENSG00000069764	protein_coding	2.94973	0.737391	0.195524	3.77136	0.00016236	0.000546561
HES2	ENSG00000069812	protein_coding	37.3332	0.828625	0.215119	3.85193	0.00011719	0.000406644
ATP1B3	ENSG00000069849	protein_coding	1432.3	0.582869	0.103116	5.65258	1.58059e-08	1.14973e-07
NEDD4	ENSG00000069869	protein_coding	2017.12	-0.744432	0.101267	-7.35117	1.96486e-13	3.41024e-12
PIGB	ENSG00000069943	protein_coding	322.691	-0.301472	0.0587813	-5.12871	2.9174e-07	1.68731e-06
MAPK6	ENSG00000069956	protein_coding	2691.14	-0.244845	0.0653403	-3.74723	0.000178796	0.000596309
GNB5	ENSG00000069966	protein_coding	1956.02	-0.153865	0.0992972	-1.54955	0.121251	0.193668
RAB27A	ENSG00000069974	protein_coding	1265.31	-0.175047	0.088379	-1.98064	0.0476321	0.0868667
HDHD5	ENSG00000069998	protein_coding	1978.2	-0.0386421	0.0577526	-0.669097	0.503434	0.612028
UFD1	ENSG00000070010	protein_coding	3060.26	0.328897	0.0563286	5.8389	5.25473e-09	4.18153e-08
LRP6	ENSG00000070018	protein_coding	2252.31	-0.710266	0.0744226	-9.5437	1.37832e-21	9.76641e-20
GUCY2C	ENSG00000070019	protein_coding	212.283	0.0215743	0.271151	0.0795657	0.936583	0.956744
SCT	ENSG00000070031	protein_coding	7.09482	0.244829	0.190643	1.28423	0.199062	0.292721
PHRF1	ENSG00000070047	protein_coding	2207.47	-0.231947	0.0453833	-5.11086	3.20703e-07	1.84017e-06
ELP1	ENSG00000070061	protein_coding	1972.53	0.23161	0.0857601	2.70068	0.00691986	0.0160117
NUCB2	ENSG00000070081	protein_coding	3383.15	-0.0597291	0.0876632	-0.681348	0.495652	0.604967
PFN2	ENSG00000070087	protein_coding	683.411	0.91191	0.169318	5.38579	7.21273e-08	4.67966e-07
PTPN3	ENSG00000070159	protein_coding	2032.89	-0.462757	0.0707936	-6.53671	6.28876e-11	7.13022e-10
SPTB	ENSG00000070182	protein_coding	62.9949	-0.0965343	0.156403	-0.617214	0.537094	0.642917
DAPP1	ENSG00000070190	protein_coding	58.4166	0.540146	0.141601	3.81456	0.000136425	0.000466278
FGF10	ENSG00000070193	protein_coding	1.74325	-0.241191	0.351394	-0.686383	0.492472	0.601897
SLC44A1	ENSG00000070214	protein_coding	3504.96	0.0815906	0.0664411	1.22801	0.219442	0.316734
TMEM260	ENSG00000070269	protein_coding	689.569	0.077568	0.0666828	1.16324	0.244733	0.346355
SMG6	ENSG00000070366	protein_coding	377.635	-0.510511	0.0910462	-5.60716	2.05672e-08	1.46697e-07
EXOC5	ENSG00000070367	protein_coding	1323.89	-0.305405	0.0515353	-5.92614	3.10142e-09	2.57432e-08
CLTCL1	ENSG00000070371	protein_coding	692.422	-0.588205	0.114087	-5.15576	2.52604e-07	1.47794e-06
FGF22	ENSG00000070388	protein_coding	6.33986	-0.0971569	0.195924	-0.495892	0.619971	0.715337
FSTL3	ENSG00000070404	protein_coding	1506.72	0.426826	0.170624	2.50155	0.0123649	0.0268707
DGCR2	ENSG00000070413	protein_coding	4679.96	0.0403081	0.0553342	0.728448	0.466339	0.577394
RNF126	ENSG00000070423	protein_coding	1762.14	0.254759	0.0591868	4.30433	1.6749e-05	6.88763e-05
MNT	ENSG00000070444	protein_coding	528.09	0.104501	0.0536975	1.9461	0.0516424	0.0932035
ZXDC	ENSG00000070476	protein_coding	1157.39	-0.101104	0.0478279	-2.11391	0.0345232	0.0657268
JMJD6	ENSG00000070495	protein_coding	1144.67	0.548885	0.0644686	8.51399	1.68051e-17	5.82195e-16
POLB	ENSG00000070501	protein_coding	919.475	-0.0420594	0.0960557	-0.437864	0.661485	0.750534
ST6GALNAC1	ENSG00000070526	protein_coding	9.3969	-0.224105	0.17551	-1.27688	0.201644	0.295838
WIPI1	ENSG00000070540	protein_coding	793.235	-0.20688	0.0947185	-2.18415	0.0289511	0.0564217
FRMPD1	ENSG00000070601	protein_coding	154.036	-0.383487	0.210738	-1.81974	0.0687994	0.119191
GBA2	ENSG00000070610	protein_coding	2354.4	-0.0738247	0.051623	-1.43007	0.152696	0.234913
NDST1	ENSG00000070614	protein_coding	6027.43	-0.403713	0.0708394	-5.69898	1.20525e-08	8.96211e-08
ASNS	ENSG00000070669	protein_coding	503.771	1.06601	0.164691	6.47277	9.62209e-11	1.057e-09
AP3M2	ENSG00000070718	protein_coding	366.404	0.229146	0.075902	3.01898	0.00253631	0.00654833
CNGB1	ENSG00000070729	protein_coding	5.28439	0.864651	0.211366	4.09077	4.29937e-05	0.000162944
ST6GALNAC2	ENSG00000070731	protein_coding	219.654	-0.539171	0.151183	-3.56634	0.000361998	0.00113091
CHAT	ENSG00000070748	protein_coding	0.0707511	-0.130586	1.09566	-0.119185	0.905129
PABPC1	ENSG00000070756	protein_coding	43260.4	0.562358	0.0909544	6.18285	6.29529e-10	5.98939e-09
TESK2	ENSG00000070759	protein_coding	254.165	-0.319627	0.0825571	-3.87159	0.000108127	0.000377693
CFAP20	ENSG00000070761	protein_coding	1074.05	-0.188008	0.0552143	-3.40507	0.000661481	0.00195214
CSNK2A2	ENSG00000070770	protein_coding	2088.75	0.0942629	0.0468971	2.00999	0.0444318	0.0817965
PTPN21	ENSG00000070778	protein_coding	553.351	-0.657124	0.0757948	-8.66978	4.32946e-18	1.65497e-16
EIF2B3	ENSG00000070785	protein_coding	1087.62	0.109273	0.0645393	1.69312	0.0904332	0.15101
CAMK2A	ENSG00000070808	protein_coding	26.723	-0.463518	0.245164	-1.89065	0.0586717	0.104026
TCOF1	ENSG00000070814	protein_coding	1901.29	0.5616	0.0603274	9.3092	1.28799e-20	7.88388e-19
CDC42	ENSG00000070831	protein_coding	6155.4	0.114973	0.042943	2.67735	0.00742075	0.017036
OSBPL3	ENSG00000070882	protein_coding	418.711	0.630467	0.100895	6.24876	4.13714e-10	4.06048e-09
EPHA8	ENSG00000070886	protein_coding	1.00357	1.04041	0.259126	4.01508	5.9426e-05	0.000218875
SLC12A3	ENSG00000070915	protein_coding	3.89697	0.741126	0.186967	3.96394	7.37213e-05	0.000266255
RAD18	ENSG00000070950	protein_coding	487.76	0.307853	0.0548065	5.61709	1.94204e-08	1.38885e-07
ATP2B1	ENSG00000070961	protein_coding	1503.42	0.240556	0.0784879	3.06489	0.00217754	0.005717
TRPM5	ENSG00000070985	protein_coding	4.31015	0.541931	0.235845	2.29783	0.0215714	0.0437088
NCK2	ENSG00000071051	protein_coding	997.526	0.490304	0.128461	3.81677	0.000135212	0.000462471
MAP4K4	ENSG00000071054	protein_coding	5181.85	0.17656	0.0657515	2.68527	0.00724719	0.0166788
MGAT4A	ENSG00000071073	protein_coding	1173.92	0.188808	0.0734502	2.57055	0.0101536	0.0225398
RPL31	ENSG00000071082	protein_coding	24385.5	0.684567	0.0754782	9.06973	1.19315e-19	5.9843e-18
WDR1	ENSG00000071127	protein_coding	8000.31	0.0315754	0.0502102	0.628864	0.529438	0.63578
SNX13	ENSG00000071189	protein_coding	962.112	-0.400563	0.0535876	-7.47492	7.72506e-14	1.44432e-12
MS4A12	ENSG00000071203	protein_coding	0.0980446	0.0537887	1.25182	0.0429684	0.965727
ARHGAP10	ENSG00000071205	protein_coding	275.592	-0.469845	0.123813	-3.79478	0.000147773	0.000501837
RPS6KA2	ENSG00000071242	protein_coding	767.494	-0.618217	0.114817	-5.38435	7.27074e-08	4.71406e-07
ING3	ENSG00000071243	protein_coding	268.307	-0.159125	0.0521577	-3.05084	0.00228201	0.00595734
VASH1	ENSG00000071246	protein_coding	470.935	0.0676515	0.0948613	0.713161	0.475746	0.586626
LMCD1	ENSG00000071282	protein_coding	766.365	0.343401	0.0929866	3.69302	0.000221607	0.000725631
BUD23	ENSG00000071462	protein_coding	3226.09	0.270449	0.0559941	4.82995	1.36569e-06	6.94935e-06
SEL1L	ENSG00000071537	protein_coding	6846.04	-0.752502	0.0625281	-12.0346	2.33713e-33	1.42365e-30
TRIP13	ENSG00000071539	protein_coding	270.486	1.42331	0.119733	11.8874	1.37666e-32	7.42747e-30
ATP6AP1	ENSG00000071553	protein_coding	6878.7	0.142598	0.05768	2.47223	0.0134274	0.0289201
TCF3	ENSG00000071564	protein_coding	1652.7	0.576984	0.0621493	9.28385	1.6347e-20	9.80419e-19
TRIB2	ENSG00000071575	protein_coding	1328.82	-0.271981	0.125203	-2.17233	0.0298309	0.0578675
DAZAP1	ENSG00000071626	protein_coding	3795.74	0.402564	0.0367458	10.9554	6.26129e-28	1.32585e-25
MBD3	ENSG00000071655	protein_coding	3751.41	0.444657	0.0734573	6.05327	1.41931e-09	1.24978e-08
PRLH	ENSG00000071677	protein_coding	0.155971	0.149288	0.574539	0.25984	0.794987
HLTF	ENSG00000071794	protein_coding	1634.79	-0.175538	0.0747823	-2.34732	0.0189089	0.0390045
FAM50A	ENSG00000071859	protein_coding	4304.1	0.548828	0.0847775	6.47375	9.56025e-11	1.05113e-09
FAM3A	ENSG00000071889	protein_coding	3203.95	-0.0642562	0.0713797	-0.900203	0.368012	0.480609
CPSF1	ENSG00000071894	protein_coding	4305.45	0.294827	0.0685751	4.29933	1.71313e-05	7.03259e-05
MYO3B	ENSG00000071909	protein_coding	21.6692	-0.506837	0.220255	-2.30114	0.021384	0.0433593
CYBRD1	ENSG00000071967	protein_coding	1081.21	-0.25935	0.135399	-1.91545	0.0554357	0.0990134
CDH19	ENSG00000071991	protein_coding	56.7794	-0.725843	0.25741	-2.8198	0.00480542	0.0115951
PDCD2	ENSG00000071994	protein_coding	1352.94	0.482673	0.052354	9.21941	2.9874e-20	1.69917e-18
SLC6A15	ENSG00000072041	protein_coding	6.69238	2.7186	0.523571	5.19242	2.07576e-07	1.23282e-06
RDH11	ENSG00000072042	protein_coding	5554.2	-0.333556	0.0767976	-4.34331	1.40349e-05	5.86605e-05
PRKACA	ENSG00000072062	protein_coding	5491.21	-0.241351	0.0740405	-3.25972	0.00111523	0.0031292
ADGRL1	ENSG00000072071	protein_coding	553.17	-0.0286102	0.170908	-0.167402	0.867054	0.908577
SPP2	ENSG00000072080	protein_coding	4334.52	-0.299366	0.219752	-1.36229	0.173107	0.26081
ACTN1	ENSG00000072110	protein_coding	6308.63	-0.0662735	0.0733204	-0.903889	0.366055	0.478664
ZFYVE26	ENSG00000072121	protein_coding	960.814	-0.21101	0.0491688	-4.29155	1.77429e-05	7.26405e-05
RPS6KA6	ENSG00000072133	protein_coding	26.1037	0.189367	0.321158	0.589638	0.555434	0.659532
EPN2	ENSG00000072134	protein_coding	593.218	0.14315	0.0662074	2.16214	0.0306075	0.0591825
PTPN18	ENSG00000072135	protein_coding	2198.31	0.0638765	0.0443955	1.43881	0.150206	0.231572
LIMS2	ENSG00000072163	protein_coding	1712.76	-0.318555	0.102831	-3.09784	0.00194938	0.00517118
ASIC4	ENSG00000072182	protein_coding	2.42143	1.38523	0.214578	6.45559	1.07796e-10	1.17425e-09
SPEG	ENSG00000072195	protein_coding	65.9943	1.31974	0.18066	7.30509	2.77077e-13	4.68414e-12
LNX1	ENSG00000072201	protein_coding	304.29	-0.44792	0.100547	-4.45485	8.39526e-06	3.66887e-05
ALDH3A2	ENSG00000072210	protein_coding	15128.2	-0.366056	0.0965432	-3.79163	0.000149661	0.000507792
TFRC	ENSG00000072274	protein_coding	3957.2	0.0648114	0.0891267	0.727183	0.467114	0.578087
SREBF1	ENSG00000072310	protein_coding	9102.85	0.152346	0.112201	1.3578	0.174526	0.262449
TRPC5	ENSG00000072315	protein_coding	22.8555	-1.44711	0.251639	-5.75075	8.88507e-09	6.7681e-08
AFF4	ENSG00000072364	protein_coding	3969.97	-0.382782	0.0646225	-5.92334	3.15461e-09	2.61444e-08
UBE2D1	ENSG00000072401	protein_coding	543.119	0.330095	0.0567161	5.82012	5.8806e-09	4.63562e-08
MPP5	ENSG00000072415	protein_coding	1076.15	-0.51321	0.0544123	-9.43188	4.02818e-21	2.68311e-19
RHOBTB1	ENSG00000072422	protein_coding	1191.52	-0.338581	0.187991	-1.80105	0.071695	0.123487
SMC1A	ENSG00000072501	protein_coding	3259.36	-0.306047	0.0679765	-4.50225	6.72363e-06	2.99801e-05
HSD17B10	ENSG00000072506	protein_coding	6245.15	-0.0830438	0.0854881	-0.971407	0.331345	0.442438
MARK2	ENSG00000072518	protein_coding	1282.74	0.105922	0.0535285	1.9788	0.0478389	0.0871806
HMMR	ENSG00000072571	protein_coding	429.333	0.4541	0.12173	3.73038	0.000191189	0.000634114
CHFR	ENSG00000072609	protein_coding	772.006	0.168892	0.0704729	2.39655	0.0165502	0.0347174
TRHDE	ENSG00000072657	protein_coding	114.693	-0.519966	0.306257	-1.69781	0.0895436	0.149756
P4HA2	ENSG00000072682	protein_coding	1726.52	0.109748	0.100131	1.09605	0.273057	0.378761
FCGR2B	ENSG00000072694	protein_coding	179.603	0.163625	0.182976	0.894247	0.37119	0.483855
NFATC3	ENSG00000072736	protein_coding	690.264	-0.399498	0.0715239	-5.58552	2.33005e-08	1.64423e-07
TRNT1	ENSG00000072756	protein_coding	494.44	-0.0190281	0.0486196	-0.391368	0.695525	0.778078
ACADVL	ENSG00000072778	protein_coding	22717.3	-0.20104	0.0829862	-2.42257	0.0154113	0.0326365
STK10	ENSG00000072786	protein_coding	984.611	0.0593327	0.0697325	0.850862	0.394846	0.507734
FBXW11	ENSG00000072803	protein_coding	1880.29	-0.220833	0.053398	-4.1356	3.54031e-05	0.000136659
ACAP1	ENSG00000072818	protein_coding	311.625	0.536023	0.115164	4.65443	3.24873e-06	1.54043e-05
CRMP1	ENSG00000072832	protein_coding	268.508	0.645577	0.155537	4.15062	3.31569e-05	0.000128632
EVC	ENSG00000072840	protein_coding	443.902	0.201415	0.201055	1.00179	0.316446	0.426358
DERL2	ENSG00000072849	protein_coding	1807.52	0.116109	0.0641769	1.80921	0.0704186	0.121544
SIDT1	ENSG00000072858	protein_coding	61.38	0.515034	0.134682	3.82407	0.000131267	0.000450277
NDE1	ENSG00000072864	protein_coding	399.512	0.125599	0.0766925	1.6377	0.101485	0.166541
IRAG1	ENSG00000072952	protein_coding	253.931	-0.280876	0.127854	-2.19685	0.0280309	0.0548324
TMEM38A	ENSG00000072954	protein_coding	605.809	-0.228269	0.0966443	-2.36195	0.0181791	0.0376911
AP1M1	ENSG00000072958	protein_coding	4487.21	0.031309	0.0550942	0.568281	0.569844	0.672604
PVR	ENSG00000073008	protein_coding	3199.77	-0.196285	0.0698301	-2.8109	0.00494035	0.0118903
XRCC1	ENSG00000073050	protein_coding	1257.98	0.320168	0.0529055	6.0517	1.43328e-09	1.2609e-08
SCARB1	ENSG00000073060	protein_coding	17952.9	-0.0987516	0.0864553	-1.14223	0.25336	0.356215
CYP2W1	ENSG00000073067	protein_coding	22.6322	1.5272	0.204122	7.48183	7.3293e-14	1.37304e-12
MCM2	ENSG00000073111	protein_coding	1613.76	0.668966	0.114509	5.84205	5.15611e-09	4.11172e-08
MOV10L1	ENSG00000073146	protein_coding	53.3928	-0.211347	0.159995	-1.32096	0.186513	0.277528
PANX2	ENSG00000073150	protein_coding	1102.79	-0.130689	0.172452	-0.757824	0.448557	0.560262
SELENOO	ENSG00000073169	protein_coding	3206.86	-0.309016	0.0826583	-3.73847	0.000185142	0.000615679
TP63	ENSG00000073282	protein_coding	35.0101	-0.600962	0.181593	-3.3094	0.00093497	0.00267063
ALPK1	ENSG00000073331	protein_coding	385.337	-0.290711	0.0919661	-3.16107	0.00157193	0.00425967
LLGL2	ENSG00000073350	protein_coding	3903.3	0.205137	0.0735024	2.79088	0.0052565	0.0125544
PDE8A	ENSG00000073417	protein_coding	1469.88	-0.339001	0.057424	-5.90346	3.55948e-09	2.92877e-08
CLCN4	ENSG00000073464	protein_coding	517.025	-0.271659	0.0703133	-3.86354	0.000111753	0.000389354
NLE1	ENSG00000073536	protein_coding	752.745	0.678271	0.0736717	9.20667	3.3639e-20	1.89902e-18
SDHA	ENSG00000073578	protein_coding	10153.8	-0.341002	0.0710047	-4.80253	1.56671e-06	7.8925e-06
SMARCE1	ENSG00000073584	protein_coding	2128.72	0.138611	0.0442283	3.13399	0.00172447	0.00463281
FNDC8	ENSG00000073598	protein_coding	0.91442	0.356635	0.216852	1.6446	0.100052	0.164561
GSDMB	ENSG00000073605	protein_coding	1031.28	0.442385	0.108547	4.07553	4.59102e-05	0.000172922
KDM5A	ENSG00000073614	protein_coding	1415.46	-0.191828	0.0488965	-3.92314	8.74018e-05	0.000311171
ADAM11	ENSG00000073670	protein_coding	39.9982	0.632511	0.169725	3.72669	0.000194013	0.0006428
PPP2R3A	ENSG00000073711	protein_coding	155.102	0.634945	0.125693	5.05156	4.38223e-07	2.45155e-06
FERMT2	ENSG00000073712	protein_coding	2459.18	-0.437383	0.068369	-6.39739	1.58056e-10	1.66229e-09
ABCB11	ENSG00000073734	protein_coding	1710.99	-1.58082	0.20283	-7.79382	6.50144e-15	1.46329e-13
DHRS9	ENSG00000073737	protein_coding	71.9978	0.389103	0.137597	2.82785	0.0046862	0.0113373
CD5L	ENSG00000073754	protein_coding	592.417	-0.051082	0.250088	-0.204256	0.838153	0.887676
PTGS2	ENSG00000073756	protein_coding	44.0018	-0.609416	0.17577	-3.46712	0.000526058	0.00158801
IGF2BP2	ENSG00000073792	protein_coding	845.302	1.03956	0.192343	5.40472	6.49111e-08	4.24355e-07
MAP3K13	ENSG00000073803	protein_coding	2013.96	-0.208314	0.076273	-2.73116	0.00631114	0.0147706
ST6GAL1	ENSG00000073849	protein_coding	31170.6	-0.489758	0.0928215	-5.27634	1.31792e-07	8.12367e-07
TBX21	ENSG00000073861	protein_coding	45.1327	0.408431	0.130777	3.12311	0.00178949	0.00478908
VDAC1P1	ENSG00000073905	processed_pseudogene	5.68622	0.102736	0.112906	0.909926	0.362862	0.475329
FRY	ENSG00000073910	protein_coding	1278.22	-0.42941	0.0864024	-4.96988	6.69953e-07	3.62443e-06
PICALM	ENSG00000073921	protein_coding	5195.01	-0.140549	0.0440975	-3.18723	0.0014364	0.00392935
NSF	ENSG00000073969	protein_coding	1477.42	-0.0079767	0.046214	-0.172603	0.862963	0.905522
GLI2	ENSG00000074047	protein_coding	33.2065	0.109086	0.192268	0.567362	0.570468	0.673046
CLASP1	ENSG00000074054	protein_coding	1535.58	-0.302157	0.0475387	-6.35602	2.07042e-10	2.13708e-09
MRPS34	ENSG00000074071	protein_coding	3321.51	0.432111	0.0742891	5.81661	6.00528e-09	4.72897e-08
NOTCH3	ENSG00000074181	protein_coding	2258.11	-0.0749127	0.121174	-0.618225	0.536427	0.642334
CLNS1A	ENSG00000074201	protein_coding	3243.8	0.131532	0.0581242	2.26295	0.023639	0.0473495
PPP2R2C	ENSG00000074211	protein_coding	189.081	1.09434	0.325627	3.36072	0.000777394	0.00225852
TEAD2	ENSG00000074219	protein_coding	988.215	0.802549	0.116117	6.91154	4.79409e-12	6.60315e-11
EED	ENSG00000074266	protein_coding	545.92	0.194019	0.0473169	4.10041	4.12415e-05	0.00015706
CDHR2	ENSG00000074276	protein_coding	1533.08	-0.0359627	0.250757	-0.143417	0.885961	0.921664
SNCB	ENSG00000074317	protein_coding	1.66582	1.362	0.286548	4.75314	2.00283e-06	9.89807e-06
TSG101	ENSG00000074319	protein_coding	2625.16	0.111628	0.0374406	2.98147	0.00286865	0.00731534
NCBP3	ENSG00000074356	protein_coding	944.828	-0.0674919	0.0537894	-1.25474	0.209572	0.305123
ATP2A3	ENSG00000074370	protein_coding	588.512	0.269852	0.131863	2.04646	0.0407108	0.0757514
CA12	ENSG00000074410	protein_coding	1254.59	0.418864	0.249539	1.67855	0.0932398	0.154977
MGLL	ENSG00000074416	protein_coding	5961.48	-0.18909	0.115063	-1.64337	0.100307	0.164916
NTN4	ENSG00000074527	protein_coding	652.656	-0.390727	0.118515	-3.29684	0.000977777	0.00278049
BCS1L	ENSG00000074582	protein_coding	1093.91	0.0350674	0.0577102	0.607646	0.543423	0.648737
NUAK1	ENSG00000074590	protein_coding	788.848	0.1764	0.0813004	2.16973	0.0300276	0.0581833
DPP8	ENSG00000074603	protein_coding	847.367	-0.146993	0.051695	-2.84346	0.00446265	0.0108575
SLC24A1	ENSG00000074621	protein_coding	304.027	-0.441239	0.0758518	-5.81712	5.98707e-09	4.7166e-08
ZNF532	ENSG00000074657	protein_coding	490.833	0.325627	0.111477	2.92103	0.0034888	0.00872131
SCARF1	ENSG00000074660	protein_coding	427.741	-0.306241	0.0682515	-4.48695	7.22512e-06	3.19821e-05
LMAN1	ENSG00000074695	protein_coding	8079.19	-0.468281	0.0658708	-7.10908	1.16819e-12	1.78619e-11
HACD3	ENSG00000074696	protein_coding	7734.42	-0.37482	0.0657032	-5.70474	1.16519e-08	8.69681e-08
IPCEF1	ENSG00000074706	protein_coding	53.976	0.365234	0.132297	2.76071	0.00576767	0.013621
ZZEF1	ENSG00000074755	protein_coding	1189.92	-0.291529	0.0606805	-4.80433	1.55271e-06	7.82716e-06
NOX3	ENSG00000074771	protein_coding	0.296954	0.590539	0.654169	0.902732	0.366668	0.479284
ENO1	ENSG00000074800	protein_coding	42812.6	0.490891	0.0900037	5.45412	4.92159e-08	3.28806e-07
SLC12A1	ENSG00000074803	protein_coding	152.337	-2.44244	0.340557	-7.17191	7.39573e-13	1.16284e-11
MYDGF	ENSG00000074842	protein_coding	6958.1	0.374324	0.0699921	5.34809	8.88892e-08	5.66596e-07
ANO8	ENSG00000074855	protein_coding	474.596	-0.124574	0.0890935	-1.39824	0.162042	0.246927
TUBE1	ENSG00000074935	protein_coding	458.262	-0.711985	0.0918047	-7.75543	8.80477e-15	1.95147e-13
ARHGEF10L	ENSG00000074964	protein_coding	4801.55	-0.350894	0.0726161	-4.83218	1.35045e-06	6.88016e-06
TXK	ENSG00000074966	protein_coding	24.1195	-0.423367	0.114928	-3.68376	0.000229816	0.000750039
WSCD2	ENSG00000075035	protein_coding	3.96601	-0.890092	0.184781	-4.81701	1.45724e-06	7.37349e-06
KCNQ2	ENSG00000075043	protein_coding	2.61922	1.14018	0.289745	3.93511	8.31591e-05	0.000297412
TACR2	ENSG00000075073	protein_coding	18.6801	0.711902	0.174622	4.07682	4.56562e-05	0.000172069
ACTR6	ENSG00000075089	protein_coding	722.466	0.134583	0.0505587	2.66192	0.00776958	0.0177537
TIPIN	ENSG00000075131	protein_coding	186.533	0.500987	0.0627438	7.98465	1.40925e-15	3.5617e-14
SRI	ENSG00000075142	protein_coding	1348.16	0.482734	0.0959233	5.0325	4.84115e-07	2.68442e-06
EIF4G3	ENSG00000075151	protein_coding	2015.5	-0.184033	0.0631789	-2.91288	0.00358109	0.0089266
NUP37	ENSG00000075188	protein_coding	536.05	0.464889	0.0533585	8.71255	2.97109e-18	1.16763e-16
SEMA3A	ENSG00000075213	protein_coding	62.4257	1.38211	0.197629	6.9935	2.68115e-12	3.86485e-11
GTSE1	ENSG00000075218	protein_coding	253.508	1.08465	0.130599	8.30521	9.96446e-17	3.01303e-15
SEMA3C	ENSG00000075223	protein_coding	113.461	0.826121	0.219806	3.75841	0.000170998	0.000572576
TTC38	ENSG00000075234	protein_coding	7984.74	-0.543106	0.0862126	-6.29961	2.98403e-10	2.99409e-09
ACAT1	ENSG00000075239	protein_coding	13503.9	-0.615662	0.0934546	-6.58782	4.46329e-11	5.20176e-10
GRAMD4	ENSG00000075240	protein_coding	3195.49	-0.765407	0.129395	-5.91529	3.31294e-09	2.73785e-08
CELSR1	ENSG00000075275	protein_coding	708.503	-0.274244	0.135984	-2.01673	0.0437233	0.0806424
WNT8B	ENSG00000075290	protein_coding	3.43779	-1.0598	0.254587	-4.16284	3.14319e-05	0.000122368
ZNF638	ENSG00000075292	protein_coding	3070.95	-0.0871741	0.0357985	-2.43513	0.0148864	0.0316634
SLC25A40	ENSG00000075303	protein_coding	541.699	-0.191682	0.0612271	-3.13067	0.00174407	0.00467881
TIMM21	ENSG00000075336	protein_coding	788.011	-0.0104357	0.0492637	-0.211833	0.832238	0.883741
ADD2	ENSG00000075340	protein_coding	24.2593	0.572878	0.164	3.49316	0.000477347	0.00145106
FGF4	ENSG00000075388	protein_coding	1.54645	0.369301	0.589872	0.626069	0.53127	0.637554
RASAL2	ENSG00000075391	protein_coding	741.751	-0.0737622	0.0931924	-0.791504	0.42865	0.540998
VPS9D1	ENSG00000075399	protein_coding	846.393	0.0671748	0.0703451	0.954932	0.339612	0.451354
ZNF37A	ENSG00000075407	protein_coding	598.685	-0.0757748	0.0626391	-1.2097	0.226393	0.325008
MARK3	ENSG00000075413	protein_coding	1596.73	-0.0608967	0.0421945	-1.44324	0.148954	0.22997
SLC25A3	ENSG00000075415	protein_coding	17857.9	0.149704	0.0529533	2.82709	0.00469726	0.0113588
FNDC3B	ENSG00000075420	protein_coding	3632.85	0.131542	0.0742576	1.77143	0.0764885	0.130429
FOSL2	ENSG00000075426	protein_coding	2290.27	-0.102862	0.0959841	-1.07166	0.283875	0.390796
CACNG5	ENSG00000075429	protein_coding	0.238729	0.197955	0.569148	0.347809	0.727983	0.803441
CACNG4	ENSG00000075461	protein_coding	211.379	0.691383	0.30313	2.28082	0.0225593	0.0454543
FRYL	ENSG00000075539	protein_coding	877.643	-0.269481	0.0574868	-4.68769	2.76305e-06	1.32612e-05
TMEM131	ENSG00000075568	protein_coding	2165.91	-0.172295	0.0499014	-3.45271	0.000554984	0.00166707
FSCN1	ENSG00000075618	protein_coding	1641.64	0.7358	0.117777	6.2474	4.17331e-10	4.09067e-09
ACTB	ENSG00000075624	protein_coding	126244	0.280979	0.0546117	5.14503	2.67475e-07	1.55795e-06
MOCOS	ENSG00000075643	protein_coding	1657.03	-0.421753	0.0882277	-4.78028	1.75051e-06	8.75415e-06
PLD1	ENSG00000075651	protein_coding	1347.04	-0.0568058	0.112095	-0.506765	0.61232	0.709175
ATP12A	ENSG00000075673	protein_coding	3.77312	-0.296992	0.48121	-0.617177	0.537118	0.642917
WDR62	ENSG00000075702	protein_coding	339.192	0.992067	0.112654	8.80629	1.29359e-18	5.38645e-17
DLG1	ENSG00000075711	protein_coding	1768.82	-0.306297	0.050237	-6.09704	1.08049e-09	9.78347e-09
RAB7A	ENSG00000075785	protein_coding	8981.83	-0.0754095	0.0351747	-2.14386	0.0320445	0.0615921
BCAP29	ENSG00000075790	protein_coding	1808.3	-0.111686	0.0504804	-2.21247	0.0269344	0.0529698
SEC31B	ENSG00000075826	protein_coding	216.327	-0.41771	0.101395	-4.11964	3.79462e-05	0.000145656
SART3	ENSG00000075856	protein_coding	1513.16	0.00748063	0.0414072	0.18066	0.856634	0.901259
ARHGAP15	ENSG00000075884	protein_coding	231.557	0.30714	0.114865	2.67391	0.00749715	0.0171968
TUBA3D	ENSG00000075886	protein_coding	19.2916	0.0778249	0.191615	0.406152	0.684631	0.768965
PAX2	ENSG00000075891	protein_coding	10.7173	-0.688459	0.336224	-2.04762	0.0405973	0.075555
EXOSC7	ENSG00000075914	protein_coding	1074.21	0.381984	0.0542954	7.0353	1.98838e-12	2.92997e-11
KIFAP3	ENSG00000075945	protein_coding	1330.94	-0.0989475	0.067353	-1.46909	0.141809	0.220708
MKRN2	ENSG00000075975	protein_coding	971.916	-0.0365847	0.0459772	-0.795714	0.426199	0.538624
MCM6	ENSG00000076003	protein_coding	1501.37	0.492615	0.0896536	5.49465	3.91492e-08	2.65735e-07
REXO2	ENSG00000076043	protein_coding	1284.43	0.0758351	0.0582081	1.30283	0.192633	0.285044
RBM7	ENSG00000076053	protein_coding	677.365	-0.161604	0.0491348	-3.289	0.00100545	0.0028493
RBMS2	ENSG00000076067	protein_coding	457.713	0.223392	0.0924399	2.41662	0.0156653	0.0330908
BAZ2A	ENSG00000076108	protein_coding	2438.37	0.0646883	0.0593146	1.0906	0.275451	0.381464
PTPN23	ENSG00000076201	protein_coding	2364.32	0.0542108	0.0476974	1.13656	0.255723	0.35887
MLH1	ENSG00000076242	protein_coding	1163.77	-0.10569	0.0420584	-2.51294	0.0119731	0.0261111
UNG	ENSG00000076248	protein_coding	1883.32	0.141181	0.0549943	2.5672	0.0102524	0.0227232
FMO4	ENSG00000076258	protein_coding	1194.32	-1.31151	0.113404	-11.5649	6.2062e-31	2.44156e-28
KLHL20	ENSG00000076321	protein_coding	651.27	-0.579734	0.0703376	-8.24216	1.69127e-16	4.94294e-15
RGS11	ENSG00000076344	protein_coding	30.0226	-0.164126	0.177009	-0.927219	0.353813	0.466042
SLC46A1	ENSG00000076351	protein_coding	1512.86	-0.112441	0.0776901	-1.4473	0.147813	0.228471
PLXNA2	ENSG00000076356	protein_coding	1259.38	-0.0247347	0.0708191	-0.349266	0.726889	0.802632
SPAG5	ENSG00000076382	protein_coding	1405.68	0.498021	0.104671	4.75798	1.95539e-06	9.68769e-06
ANKRD13A	ENSG00000076513	protein_coding	1537.39	0.133229	0.0571652	2.33059	0.0197751	0.0405609
TPD52	ENSG00000076554	protein_coding	2669.34	0.413457	0.0858717	4.81482	1.47332e-06	7.44784e-06
ACACB	ENSG00000076555	protein_coding	4068.91	-0.724262	0.103935	-6.96838	3.20611e-12	4.56409e-11
TRAF4	ENSG00000076604	protein_coding	2650.48	0.262316	0.0637032	4.11778	3.82538e-05	0.000146718
PAG1	ENSG00000076641	protein_coding	1000.68	0.395553	0.125072	3.16261	0.00156364	0.00423934
GPATCH1	ENSG00000076650	protein_coding	471.809	0.206873	0.0480447	4.30584	1.66352e-05	6.84677e-05
ICAM3	ENSG00000076662	protein_coding	33.8988	0.253288	0.142011	1.78359	0.074491	0.127576
NT5C2	ENSG00000076685	protein_coding	533.337	-0.310682	0.103722	-2.99534	0.00274137	0.00702206
MCAM	ENSG00000076706	protein_coding	2672.48	0.0417172	0.0968294	0.430832	0.666591	0.754605
GPC4	ENSG00000076716	protein_coding	391.833	0.613089	0.211361	2.90067	0.00372368	0.00924299
MBNL3	ENSG00000076770	protein_coding	7971.93	-0.102295	0.13922	-0.73477	0.462479	0.573875
CAMSAP3	ENSG00000076826	protein_coding	2044.74	0.151031	0.0823281	1.8345	0.0665795	0.115876
RAP1GAP	ENSG00000076864	protein_coding	2487.51	0.736929	0.144247	5.10882	3.24183e-07	1.85844e-06
XAB2	ENSG00000076924	protein_coding	2682.12	0.207374	0.057867	3.58363	0.000338851	0.00106494
ARHGEF1	ENSG00000076928	protein_coding	2989.36	0.272288	0.0497391	5.47433	4.39158e-08	2.9612e-07
STXBP2	ENSG00000076944	protein_coding	1475.32	0.522768	0.075909	6.88677	5.70738e-12	7.73414e-11
MAP2K7	ENSG00000076984	protein_coding	1668.56	-0.00785698	0.0454782	-0.172764	0.862837	0.90544
NMRK2	ENSG00000077009	protein_coding	1.84426	-0.155359	0.324592	-0.478628	0.632203	0.726257
DGKD	ENSG00000077044	protein_coding	850.828	0.102082	0.0642332	1.58924	0.112007	0.18114
CTTNBP2	ENSG00000077063	protein_coding	126.466	0.195059	0.235768	0.827336	0.408047	0.520779
ACTL6B	ENSG00000077080	protein_coding	8.29081	0.348542	0.185452	1.87941	0.060188	0.106305
RARB	ENSG00000077092	protein_coding	131.966	-0.293883	0.125183	-2.34762	0.0188937	0.0389769
TOP2B	ENSG00000077097	protein_coding	3265.18	0.00219792	0.0473082	0.0464595	0.962944	0.974425
TM9SF3	ENSG00000077147	protein_coding	7145.99	-0.0731331	0.0406727	-1.79809	0.0721628	0.124157
NFKB2	ENSG00000077150	protein_coding	3150.43	0.35906	0.072616	4.94464	7.62831e-07	4.07841e-06
UBE2T	ENSG00000077152	protein_coding	431.251	0.880425	0.0976363	9.0174	1.92613e-19	9.21058e-18
PPP1R12B	ENSG00000077157	protein_coding	941.78	-0.473821	0.0755092	-6.275	3.49625e-10	3.47116e-09
DNAJC10	ENSG00000077232	protein_coding	2271.96	0.217738	0.0648093	3.35968	0.000780327	0.00226558
GTF3C1	ENSG00000077235	protein_coding	2562.84	0.0288953	0.0468959	0.616157	0.537791	0.643621
IL4R	ENSG00000077238	protein_coding	2994.49	-0.0210175	0.0828093	-0.253806	0.799646	0.85811
USP33	ENSG00000077254	protein_coding	1463.72	-0.0832248	0.0526037	-1.58211	0.113625	0.183317
PAK3	ENSG00000077264	protein_coding	50.521	-0.596925	0.276675	-2.15749	0.0309674	0.0597683
CAPN6	ENSG00000077274	protein_coding	116.559	1.68715	0.32925	5.12422	2.98769e-07	1.72327e-06
DCX	ENSG00000077279	protein_coding	14.6425	-0.225289	0.254193	-0.886294	0.375459	0.488308
SNRPA	ENSG00000077312	protein_coding	2164.89	0.720402	0.0581483	12.389	2.99575e-35	2.63117e-32
SPAG6	ENSG00000077327	protein_coding	4.44942	1.46022	0.246117	5.93303	2.974e-09	2.47934e-08
EXOSC5	ENSG00000077348	protein_coding	1234.23	0.618645	0.0752785	8.21808	2.06787e-16	5.97073e-15
DYNC1I2	ENSG00000077380	protein_coding	1540.69	0.0308386	0.0659441	0.467647	0.640037	0.732771
APBB1IP	ENSG00000077420	protein_coding	1106.88	0.134735	0.134527	1.00155	0.316562	0.426453
LRCH4	ENSG00000077454	protein_coding	390.909	-0.329064	0.0826796	-3.97999	6.8918e-05	0.000250392
FAM76B	ENSG00000077458	protein_coding	491.557	-0.328469	0.0718509	-4.57153	4.84166e-06	2.22073e-05
SIRT6	ENSG00000077463	protein_coding	774.399	0.548754	0.0635245	8.63845	5.69784e-18	2.12639e-16
TYR	ENSG00000077498	protein_coding	1.0387	-0.879665	0.64983	-1.35369	0.175837	0.263975
POLD3	ENSG00000077514	protein_coding	513.818	0.154278	0.0712437	2.1655	0.0303496	0.058741
ACTN2	ENSG00000077522	protein_coding	378.669	-1.52297	0.261538	-5.82314	5.77528e-09	4.56307e-08
CAPZB	ENSG00000077549	protein_coding	6539.06	0.161541	0.047282	3.41653	0.000634243	0.0018787
GPR137B	ENSG00000077585	protein_coding	686.237	0.061574	0.117281	0.525012	0.599575	0.698333
NAALAD2	ENSG00000077616	protein_coding	68.7021	0.243046	0.17622	1.37922	0.167828	0.254196
JADE1	ENSG00000077684	protein_coding	1266.68	-0.221181	0.0727769	-3.03916	0.00237235	0.00616929
SLC25A43	ENSG00000077713	protein_coding	836.614	-0.263001	0.0738866	-3.55952	0.00037153	0.00115734
UBE2A	ENSG00000077721	protein_coding	2095.95	0.0180749	0.053405	0.33845	0.735024	0.809233
FGFR1	ENSG00000077782	protein_coding	713.007	0.415521	0.154687	2.6862	0.007227	0.0166398
FKBP6	ENSG00000077800	protein_coding	2.21602	0.994881	0.229232	4.34006	1.42441e-05	5.94615e-05
SMC1B	ENSG00000077935	protein_coding	55.3413	0.341885	0.227382	1.50357	0.132692	0.208965
FBLN1	ENSG00000077942	protein_coding	2312.36	1.14951	0.173812	6.61356	3.75189e-11	4.41563e-10
ITGA8	ENSG00000077943	protein_coding	100.288	-0.080451	0.129922	-0.619223	0.535769	0.64169
CST7	ENSG00000077984	protein_coding	193.02	0.764798	0.145019	5.27376	1.33656e-07	8.22653e-07
MAP2	ENSG00000078018	protein_coding	1115.59	-0.0364703	0.157644	-0.231346	0.817046	0.872096
PIAS2	ENSG00000078043	protein_coding	694.678	0.0141284	0.0474202	0.297941	0.765748	0.83355
AMPH	ENSG00000078053	protein_coding	17.9867	0.662281	0.188274	3.51764	0.000435402	0.00133483
ARAF	ENSG00000078061	protein_coding	3663.81	-0.040858	0.0611776	-0.667859	0.504224	0.612769
MCCC1	ENSG00000078070	protein_coding	2103.32	-0.285103	0.0787457	-3.62055	0.00029398	0.000938523
LAMP3	ENSG00000078081	protein_coding	151.421	0.343627	0.156675	2.19324	0.0282898	0.0552697
FAP	ENSG00000078098	protein_coding	125.361	0.378083	0.186048	2.03218	0.0421358	0.0780184
NEBL	ENSG00000078114	protein_coding	336.318	0.74526	0.22719	3.28034	0.00103682	0.00292875
ACER3	ENSG00000078124	protein_coding	556.174	-0.0649185	0.0692723	-0.937149	0.348682	0.460636
UBE2K	ENSG00000078140	protein_coding	3531.25	0.0495848	0.0484404	1.02362	0.306013	0.415024
PIK3C3	ENSG00000078142	protein_coding	893.509	-0.0487645	0.0445203	-1.09533	0.273371	0.379085
N4BP2	ENSG00000078177	protein_coding	596.036	-0.391523	0.090001	-4.35021	1.36006e-05	5.69952e-05
TIGAR	ENSG00000078237	protein_coding	245.203	0.00885278	0.0812304	0.108984	0.913215	0.940817
TULP3	ENSG00000078246	protein_coding	589.151	0.235289	0.064213	3.6642	0.000248111	0.000805155
SYNJ2	ENSG00000078269	protein_coding	1034.19	0.271089	0.0931796	2.90931	0.00362224	0.00901787
ADCY2	ENSG00000078295	protein_coding	2.79125	0.862254	0.241945	3.56384	0.000365473	0.00114092
PPP2R5C	ENSG00000078304	protein_coding	3368.88	-0.226822	0.0500058	-4.53592	5.73533e-06	2.59222e-05
PMS2P1	ENSG00000078319	transcribed_unprocessed_pseudogene	358.338	0.0276678	0.0606822	0.455947	0.648428	0.73981
RBFOX1	ENSG00000078328	protein_coding	1.24176	1.47999	0.343318	4.31085	1.62628e-05	6.70525e-05
GNB1	ENSG00000078369	protein_coding	9431.2	0.0622019	0.0460878	1.34964	0.177132	0.265687
HOXA9	ENSG00000078399	protein_coding	6.20705	0.333762	0.215683	1.54746	0.121752	0.194334
EDN1	ENSG00000078401	protein_coding	134.594	0.0397556	0.143335	0.277362	0.781502	0.844855
MLLT10	ENSG00000078403	protein_coding	997.93	-0.091034	0.0660901	-1.37742	0.168382	0.254891
ZCWPW1	ENSG00000078487	protein_coding	242.807	0.0550901	0.0997097	0.552505	0.580602	0.681876
ADCYAP1R1	ENSG00000078549	protein_coding	23.9003	0.0354607	0.200906	0.176503	0.859899	0.903586
FGF20	ENSG00000078579	protein_coding	1.73118	1.50354	0.323084	4.6537	3.2603e-06	1.54533e-05
P2RY10	ENSG00000078589	protein_coding	23.5295	0.658164	0.191345	3.43967	0.00058243	0.00173928
ITM2A	ENSG00000078596	protein_coding	339.75	0.174866	0.141231	1.23815	0.21566	0.312469
NRDC	ENSG00000078618	protein_coding	5850.11	-0.00457719	0.0458171	-0.0999013	0.920423	0.945688
VDAC3	ENSG00000078668	protein_coding	3203.21	0.170451	0.073552	2.31743	0.0204806	0.0417899
PCM1	ENSG00000078674	protein_coding	3216.29	-0.154672	0.0806159	-1.91863	0.0550307	0.0983879
TNRC6C	ENSG00000078687	protein_coding	630.283	-0.347855	0.0906814	-3.83601	0.000125049	0.00043122
CBFA2T2	ENSG00000078699	protein_coding	885.623	0.267942	0.0633328	4.23071	2.3296e-05	9.31322e-05
BRINP1	ENSG00000078725	protein_coding	13.4129	-0.646168	0.259303	-2.49194	0.0127046	0.0275329
ITCH	ENSG00000078747	protein_coding	2590.9	-0.351821	0.0587705	-5.98636	2.14593e-09	1.83195e-08
PKD2L2	ENSG00000078795	protein_coding	2.176	0.236565	0.164118	1.44143	0.149462	0.230614
TP53INP2	ENSG00000078804	protein_coding	3277.55	-0.265568	0.0932669	-2.84739	0.00440787	0.0107394
SDF4	ENSG00000078808	protein_coding	7559.47	-0.152122	0.0559592	-2.71845	0.00655893	0.0152748
MYH7B	ENSG00000078814	protein_coding	111.805	-0.34622	0.136959	-2.52791	0.0114745	0.0251572
BPIFB2	ENSG00000078898	protein_coding	714.033	2.76897	0.346107	8.00034	1.24077e-15	3.15556e-14
TP73	ENSG00000078900	protein_coding	160.336	-0.245293	0.163636	-1.49902	0.133869	0.21051
TOLLIP	ENSG00000078902	protein_coding	6791.84	-0.274328	0.0556659	-4.92811	8.30288e-07	4.40785e-06
UBE2D4	ENSG00000078967	protein_coding	999.582	-0.0909607	0.0637275	-1.42734	0.153482	0.235882
CLUL1	ENSG00000079101	protein_coding	11.4364	-0.163642	0.188144	-0.869771	0.384426	0.497434
RUNX1T1	ENSG00000079102	protein_coding	66.0281	-0.337141	0.133507	-2.52528	0.0115608	0.0253269
CDH17	ENSG00000079112	protein_coding	27.2644	1.31701	0.295226	4.46103	8.15666e-06	3.57452e-05
THOC1	ENSG00000079134	protein_coding	764.198	0.335412	0.0541374	6.19556	5.80777e-10	5.56706e-09
FKBP7	ENSG00000079150	protein_coding	263.825	-0.264876	0.0766608	-3.45517	0.000549952	0.00165406
OSBPL6	ENSG00000079156	protein_coding	249.345	0.180061	0.130827	1.37633	0.168719	0.25534
SLC1A3	ENSG00000079215	protein_coding	370.423	0.254313	0.14108	1.80261	0.0714497	0.123108
XRCC5	ENSG00000079246	protein_coding	9102.12	0.103518	0.0399966	2.58816	0.00964899	0.0215578
LXN	ENSG00000079257	protein_coding	151.307	0.40047	0.130166	3.07661	0.00209372	0.00551459
SP140	ENSG00000079263	protein_coding	121.876	0.997623	0.151351	6.59144	4.35582e-11	5.0852e-10
MKNK1	ENSG00000079277	protein_coding	869.778	0.0889577	0.0430132	2.06815	0.0386258	0.0723746
TNS1	ENSG00000079308	protein_coding	4304.49	-0.255544	0.0828335	-3.08503	0.00203528	0.00537228
REXO1	ENSG00000079313	protein_coding	1120.06	-0.0906372	0.061082	-1.48386	0.137846	0.215713
SAR1A	ENSG00000079332	protein_coding	4179.16	0.0865661	0.0411294	2.10473	0.0353152	0.0670328
CDC14A	ENSG00000079335	protein_coding	135.33	0.0631258	0.101792	0.620143	0.535164	0.641229
RAPGEF3	ENSG00000079337	protein_coding	306.931	-0.184962	0.0952334	-1.94219	0.0521138	0.0939332
CEACAM1	ENSG00000079385	protein_coding	3587.65	-0.222683	0.102622	-2.16994	0.0300114	0.058164
SENP1	ENSG00000079387	protein_coding	433.823	0.0776679	0.0527187	1.47325	0.140684	0.219327
DUSP13	ENSG00000079393	protein_coding	15.7569	3.17758	0.290485	10.9389	7.51375e-28	1.55918e-25
CIC	ENSG00000079432	protein_coding	2779.46	-0.114975	0.0543059	-2.11717	0.0342452	0.0652773
LIPE	ENSG00000079435	protein_coding	107.825	-0.536569	0.131325	-4.08581	4.39241e-05	0.000166179
FDFT1	ENSG00000079459	protein_coding	5326.18	-0.0362496	0.0915108	-0.396124	0.692014	0.775045
PAFAH1B3	ENSG00000079462	protein_coding	905.681	1.51173	0.123699	12.221	2.40069e-34	1.74996e-31
OPHN1	ENSG00000079482	protein_coding	89.4532	-0.189052	0.126063	-1.49966	0.133703	0.21031
AFM	ENSG00000079557	protein_coding	7274.68	-0.845417	0.172115	-4.91193	9.01864e-07	4.74978e-06
KIF22	ENSG00000079616	protein_coding	2028.42	0.498616	0.0742919	6.71157	1.92537e-11	2.3896e-10
SCGN	ENSG00000079689	protein_coding	695.416	0.0943264	0.228856	0.412164	0.680219	0.765695
CARMIL1	ENSG00000079691	protein_coding	403.429	0.276093	0.128156	2.15435	0.031213	0.0601931
PGM1	ENSG00000079739	protein_coding	7845.42	-0.627286	0.0807024	-7.77282	7.67569e-15	1.71126e-13
DDX1	ENSG00000079785	protein_coding	3803.61	0.0623564	0.0417087	1.49505	0.134902	0.211889
DNM2	ENSG00000079805	protein_coding	4870.4	-0.070978	0.0506376	-1.40168	0.16101	0.245562
EPB41L2	ENSG00000079819	protein_coding	1340.52	0.399973	0.0917348	4.3601	1.30005e-05	5.46517e-05
RIMS1	ENSG00000079841	protein_coding	1.77772	-0.368641	0.242529	-1.51999	0.128514	0.203557
MOXD1	ENSG00000079931	protein_coding	221.724	0.310992	0.205701	1.51187	0.130568	0.206152
STX7	ENSG00000079950	protein_coding	1318.22	0.318178	0.0609871	5.21714	1.8171e-07	1.09e-06
RABL2B	ENSG00000079974	protein_coding	307.342	0.102738	0.0560624	1.83257	0.066867	0.116301
KEAP1	ENSG00000079999	protein_coding	3836.61	0.0427519	0.0555605	0.769466	0.441617	0.553682
DDX43	ENSG00000080007	protein_coding	21.7241	0.756498	0.230567	3.28104	0.00103426	0.00292197
PTPRH	ENSG00000080031	protein_coding	1854.15	0.179948	0.150619	1.19472	0.232196	0.331845
DCT	ENSG00000080166	protein_coding	12.0433	-0.316334	0.22246	-1.42199	0.15503	0.237835
SLC35C2	ENSG00000080189	protein_coding	2919.98	0.303635	0.0466196	6.51302	7.36539e-11	8.24937e-10
CRYBG3	ENSG00000080200	protein_coding	184.956	-0.64213	0.157235	-4.0839	4.4287e-05	0.000167409
EPHA6	ENSG00000080224	protein_coding	7.17893	2.29225	0.392747	5.83645	5.33241e-09	4.23795e-08
SCTR	ENSG00000080293	protein_coding	117.348	0.818141	0.207978	3.93378	8.36207e-05	0.000298893
RFX3	ENSG00000080298	protein_coding	162.084	0.145001	0.0815427	1.77822	0.0753683	0.128827
RIF1	ENSG00000080345	protein_coding	1321.39	0.0526862	0.058102	0.906788	0.364519	0.477168
RAB21	ENSG00000080371	protein_coding	2224.85	-0.173826	0.0380537	-4.56792	4.92587e-06	2.25552e-05
SLC4A4	ENSG00000080493	protein_coding	1311.5	-1.21484	0.158075	-7.6852	1.52754e-14	3.22474e-13
SMARCA2	ENSG00000080503	protein_coding	2549.84	-0.767832	0.0837194	-9.17149	4.66521e-20	2.57004e-18
RDH8	ENSG00000080511	protein_coding	7.55051	0.987469	0.347312	2.84318	0.00446662	0.0108658
SESN1	ENSG00000080546	protein_coding	1011.03	-0.248007	0.0803634	-3.08607	0.00202824	0.00535556
MID2	ENSG00000080561	protein_coding	294.837	-0.583844	0.100408	-5.81469	6.07445e-09	4.77846e-08
DNAAF6	ENSG00000080572	protein_coding	0.230112	0.0549816	0.418808	0.131281	0.895553	0.928195
COL5A3	ENSG00000080573	protein_coding	2933.88	-0.834057	0.148426	-5.61933	1.917e-08	1.37178e-07
SRCAP	ENSG00000080603	protein_coding	3202.89	-0.0155875	0.053022	-0.293981	0.768772	0.835806
PUM3	ENSG00000080608	protein_coding	800.106	0.320932	0.0680025	4.71941	2.36524e-06	1.15054e-05
CPB2	ENSG00000080618	protein_coding	24447.2	-0.899746	0.115064	-7.81956	5.30093e-15	1.21452e-13
CHRNA3	ENSG00000080644	protein_coding	6.68657	-0.08675	0.276346	-0.313918	0.753583	0.823822
KCNN2	ENSG00000080709	protein_coding	91.7401	-1.44958	0.210036	-6.90156	5.14344e-12	7.04835e-11
CNOT4	ENSG00000080802	protein_coding	764.642	-0.21054	0.0392304	-5.36675	8.01664e-08	5.16487e-07
PSEN1	ENSG00000080815	protein_coding	2274.4	-0.245348	0.0426981	-5.7461	9.13247e-09	6.93557e-08
CPOX	ENSG00000080819	protein_coding	933.065	-0.354916	0.0602137	-5.89427	3.7633e-09	3.07971e-08
CLDND1	ENSG00000080822	protein_coding	1304.42	-0.0709671	0.0440249	-1.61198	0.106967	0.174189
MOK	ENSG00000080823	protein_coding	170.147	0.367616	0.0830824	4.42471	9.65707e-06	4.16964e-05
HSP90AA1	ENSG00000080824	protein_coding	35457.5	0.105178	0.0648108	1.62284	0.104623	0.170889
RBL1	ENSG00000080839	protein_coding	272.014	0.673775	0.0881916	7.6399	2.17385e-14	4.46438e-13
DLGAP4	ENSG00000080845	protein_coding	2863.6	0.418862	0.0545051	7.68483	1.53201e-14	3.23237e-13
IGSF9B	ENSG00000080854	protein_coding	6.17498	0.0625508	0.185077	0.337972	0.735384	0.809504
CFHR2	ENSG00000080910	protein_coding	492.676	-0.29864	0.155384	-1.92195	0.0546118	0.0977731
CROCCP3	ENSG00000080947	transcribed_unprocessed_pseudogene	53.4043	0.0846823	0.0872062	0.971059	0.331519	0.442607
NDC80	ENSG00000080986	protein_coding	381.559	0.990951	0.111941	8.85242	8.56427e-19	3.71351e-17
AP4E1	ENSG00000081014	protein_coding	401.742	-0.147	0.0506011	-2.90507	0.00367172	0.00912541
RSBN1	ENSG00000081019	protein_coding	428.27	-0.147174	0.0559146	-2.63213	0.00848516	0.0192168
MAGI3	ENSG00000081026	protein_coding	550.302	-0.264516	0.0816581	-3.23932	0.00119816	0.00333491
CXCL2	ENSG00000081041	protein_coding	1738.26	-0.481012	0.165533	-2.90584	0.00366268	0.00910656
AFP	ENSG00000081051	protein_coding	27247.1	4.10414	0.304527	13.4771	2.13308e-41	5.85127e-38
COL4A4	ENSG00000081052	protein_coding	195.694	-0.659889	0.161748	-4.07975	4.50849e-05	0.000170073
TCF7	ENSG00000081059	protein_coding	971.979	-0.0244874	0.141472	-0.17309	0.862581	0.905296
OSTM1	ENSG00000081087	protein_coding	1104.22	0.0886622	0.0778719	1.13857	0.254884	0.357966
CDH7	ENSG00000081138	protein_coding	3.04525	-1.27851	0.36499	-3.50285	0.000460305	0.00140423
IMPG2	ENSG00000081148	protein_coding	10.391	-0.0273884	0.116483	-0.235128	0.814109	0.869674
PCNP	ENSG00000081154	protein_coding	2723.01	-0.00205612	0.0371582	-0.0553342	0.955872	0.969477
EXD2	ENSG00000081177	protein_coding	546.709	-0.223957	0.057713	-3.88053	0.000104228	0.000365259
ARG2	ENSG00000081181	protein_coding	210.717	-0.572055	0.18314	-3.1236	0.00178653	0.00478253
MEF2C	ENSG00000081189	protein_coding	592.789	-0.110728	0.0850868	-1.30136	0.193136	0.285664
PTPRC	ENSG00000081237	protein_coding	767.053	0.194288	0.147743	1.31504	0.188495	0.279952
CACNA1S	ENSG00000081248	protein_coding	4.96429	0.267719	0.197846	1.35317	0.176002	0.26417
PKP1	ENSG00000081277	protein_coding	20.262	0.339848	0.230626	1.47359	0.140592	0.219215
UBA5	ENSG00000081307	protein_coding	1566.96	-0.107863	0.0426935	-2.52644	0.0115225	0.0252522
STK17B	ENSG00000081320	protein_coding	457.268	0.252965	0.115835	2.18384	0.0289743	0.0564565
CDC14B	ENSG00000081377	protein_coding	1552.67	-1.06585	0.100095	-10.6484	1.77381e-26	2.88757e-24
ZNF510	ENSG00000081386	protein_coding	263.23	-0.361095	0.07273	-4.96487	6.87463e-07	3.71224e-06
LRP2	ENSG00000081479	protein_coding	119.023	1.1949	0.295448	4.04437	5.24648e-05	0.000195235
ZNF506	ENSG00000081665	protein_coding	257.252	0.302288	0.110136	2.74468	0.00605694	0.0142277
JMJD4	ENSG00000081692	protein_coding	1068.43	0.412947	0.0691273	5.97371	2.31918e-09	1.96828e-08
DUSP12	ENSG00000081721	protein_coding	495.895	0.415709	0.053342	7.79329	6.52885e-15	1.46858e-13
AACS	ENSG00000081760	protein_coding	748.505	0.550836	0.0863626	6.37818	1.79207e-10	1.8681e-09
DELE1	ENSG00000081791	protein_coding	2860.74	-0.292056	0.0510579	-5.72009	1.06466e-08	7.99064e-08
SLC13A1	ENSG00000081800	protein_coding	1.19079	0.539657	0.48072	1.1226	0.261606	0.365591
CADPS2	ENSG00000081803	protein_coding	1033.05	-0.0721073	0.0898703	-0.802348	0.422351	0.534675
PCDHB4	ENSG00000081818	protein_coding	35.706	-0.307201	0.147449	-2.08344	0.037211	0.0701166
PCDHA6	ENSG00000081842	protein_coding	7.42273	-0.253495	0.310801	-0.815618	0.414719	0.527239
PCDHGA2	ENSG00000081853	protein_coding	130.162	-0.691449	0.202166	-3.42021	0.00062573	0.00185623
HSPB11	ENSG00000081870	protein_coding	938.017	0.41994	0.0602138	6.97415	3.07726e-12	4.39556e-11
PHLPP1	ENSG00000081913	protein_coding	1561.09	-0.51693	0.0793904	-6.51124	7.45317e-11	8.34273e-10
ATP8B1	ENSG00000081923	protein_coding	1871.91	-0.346801	0.0914748	-3.79121	0.000149912	0.000508508
IL12RB2	ENSG00000081985	protein_coding	29.4014	-0.871987	0.172394	-5.05811	4.23426e-07	2.37545e-06
SMARCD3	ENSG00000082014	protein_coding	409.78	0.846864	0.143977	5.88194	4.05494e-09	3.2934e-08
WDR70	ENSG00000082068	protein_coding	913.222	0.264822	0.0474324	5.58314	2.36219e-08	1.66597e-07
FYB1	ENSG00000082074	protein_coding	383.406	0.484563	0.136991	3.53718	0.000404418	0.00124958
MPP4	ENSG00000082126	protein_coding	3.52138	0.427615	0.142258	3.00591	0.00264789	0.00680753
STRADB	ENSG00000082146	protein_coding	1976.78	-0.186911	0.059879	-3.12147	0.00179948	0.00481241
BZW1	ENSG00000082153	protein_coding	4170.11	-0.213989	0.0532523	-4.0184	5.85937e-05	0.000216083
PGR	ENSG00000082175	protein_coding	36.9223	-0.757569	0.219067	-3.45815	0.000543889	0.00163713
C1QTNF3	ENSG00000082196	protein_coding	655.241	-1.2288	0.208755	-5.8863	3.94927e-09	3.21656e-08
ME2	ENSG00000082212	protein_coding	986.634	0.097083	0.0703966	1.37909	0.167868	0.254236
C5orf22	ENSG00000082213	protein_coding	826.249	-0.0393237	0.0500182	-0.786188	0.431758	0.544077
CCNT2	ENSG00000082258	protein_coding	1012.95	-0.150428	0.0577676	-2.60402	0.00921376	0.0206735
FAM135A	ENSG00000082269	protein_coding	314.065	0.0472627	0.0879311	0.537497	0.590924	0.690707
COL19A1	ENSG00000082293	protein_coding	3.01513	-0.118879	0.269486	-0.441134	0.659116	0.748612
EPB41L3	ENSG00000082397	protein_coding	252.248	0.0469077	0.137615	0.340861	0.733208	0.807791
COBLL1	ENSG00000082438	protein_coding	3598.34	-0.984723	0.0992182	-9.92482	3.2468e-23	3.00543e-21
DLG3	ENSG00000082458	protein_coding	340.905	1.03545	0.158298	6.54113	6.1056e-11	6.94967e-10
KCNK2	ENSG00000082482	protein_coding	9.02653	-0.112621	0.370654	-0.303844	0.761247	0.829894
SERTAD4	ENSG00000082497	protein_coding	31.4311	-0.352395	0.197024	-1.78859	0.0736807	0.126423
TRAF5	ENSG00000082512	protein_coding	337.002	0.777946	0.0955321	8.14329	3.84665e-16	1.06196e-14
MRPL22	ENSG00000082515	protein_coding	1350.6	0.370813	0.061733	6.00673	1.89302e-09	1.63302e-08
GEMIN5	ENSG00000082516	protein_coding	799.569	-0.0284089	0.0494893	-0.57404	0.56594	0.669021
OPRK1	ENSG00000082556	protein_coding	2.18403	0.792657	0.432961	1.83078	0.0671331	0.116662
NFE2L1	ENSG00000082641	protein_coding	15194.8	-0.430754	0.0682755	-6.30905	2.8075e-10	2.83278e-09
SEMA5B	ENSG00000082684	protein_coding	222.411	0.301577	0.114365	2.63697	0.00836506	0.0189675
GSK3B	ENSG00000082701	protein_coding	1819.84	-0.196548	0.0409567	-4.79893	1.59519e-06	8.02524e-06
ITGB5	ENSG00000082781	protein_coding	7492.79	0.175319	0.0679336	2.58073	0.00985904	0.0219686
ERC1	ENSG00000082805	protein_coding	1231.03	-0.349026	0.0587075	-5.94517	2.76166e-09	2.31417e-08
XPO1	ENSG00000082898	protein_coding	4626.88	-0.0249258	0.0429083	-0.580908	0.561302	0.664828
LINC01587	ENSG00000082929	lncRNA	16.7984	0.620082	0.304383	2.03717	0.0416326	0.0772294
RNF13	ENSG00000082996	protein_coding	2136.48	-0.255207	0.0507399	-5.0297	4.91246e-07	2.71837e-06
TRPM3	ENSG00000083067	protein_coding	56.654	-1.38258	0.21407	-6.45856	1.05703e-10	1.15211e-09
PALB2	ENSG00000083093	protein_coding	406.543	-0.0171763	0.0575049	-0.298693	0.765174	0.833045
DOP1A	ENSG00000083097	protein_coding	385.814	-0.329024	0.0817408	-4.02521	5.6925e-05	0.000210546
LYRM2	ENSG00000083099	protein_coding	1061.36	0.186008	0.0506009	3.67599	0.000236927	0.000771715
BCKDHB	ENSG00000083123	protein_coding	1350.11	-0.733621	0.0954441	-7.6864	1.51339e-14	3.20023e-13
KAT6A	ENSG00000083168	protein_coding	1017.61	-0.314401	0.0732258	-4.29358	1.75817e-05	7.20493e-05
TUT7	ENSG00000083223	protein_coding	1721.08	-0.55493	0.0874674	-6.34441	2.23276e-10	2.28832e-09
ULK2	ENSG00000083290	protein_coding	316.64	-0.0789417	0.134521	-0.586837	0.557313	0.661202
GRHL2	ENSG00000083307	protein_coding	34.135	1.51455	0.28562	5.30269	1.14107e-07	7.11603e-07
TNPO1	ENSG00000083312	protein_coding	2767.21	-0.136495	0.048689	-2.80341	0.0050566	0.0121353
PLOD1	ENSG00000083444	protein_coding	11595.6	0.0462696	0.0795609	0.581562	0.560861	0.664465
P2RX5	ENSG00000083454	protein_coding	47.5677	0.992091	0.194313	5.10562	3.29713e-07	1.88871e-06
ITGAE	ENSG00000083457	protein_coding	389.72	0.63911	0.103531	6.17315	6.69446e-10	6.3255e-09
DIS3	ENSG00000083520	protein_coding	1186.04	-0.223611	0.0549295	-4.07086	4.68391e-05	0.000176017
PIBF1	ENSG00000083535	protein_coding	422.086	-0.15255	0.0624957	-2.44097	0.014648	0.0312301
TDRD3	ENSG00000083544	protein_coding	573.43	-0.141319	0.0584477	-2.41788	0.0156112	0.0330061
AC000061.1	ENSG00000083622	lncRNA	0.659078	-0.0486263	0.556009	-0.0874559	0.930309	0.952186
NUFIP1	ENSG00000083635	protein_coding	276.194	0.0198341	0.0567034	0.349786	0.726499	0.802389
PDS5B	ENSG00000083642	protein_coding	890.003	-0.292445	0.0541769	-5.39798	6.73966e-08	4.39084e-07
OXCT1	ENSG00000083720	protein_coding	258.431	-0.196063	0.190734	-1.02794	0.303979	0.412859
RRAGB	ENSG00000083750	protein_coding	322.281	0.0156453	0.0642223	0.243612	0.807531	0.864702
EPYC	ENSG00000083782	protein_coding	0.598697	0.874133	0.315229	2.77301	0.00555402	0.0131824
CYLD	ENSG00000083799	protein_coding	1352.39	-0.274022	0.0573662	-4.77672	1.78175e-06	8.89978e-06
SLC27A5	ENSG00000083807	protein_coding	21742.8	-0.829106	0.173368	-4.78234	1.73268e-06	8.66844e-06
ZNF324	ENSG00000083812	protein_coding	280.526	-0.0614302	0.0562169	-1.09273	0.27451	0.380344
ZNF671	ENSG00000083814	protein_coding	154.793	-0.0664312	0.112062	-0.59281	0.553309	0.657711
ZNF416	ENSG00000083817	protein_coding	133.525	0.136255	0.0700375	1.94546	0.0517195	0.0933339
ZNF586	ENSG00000083828	protein_coding	133.568	0.29216	0.0672112	4.34689	1.38078e-05	5.77946e-05
ZNF446	ENSG00000083838	protein_coding	300.177	0.322143	0.0546483	5.89484	3.7504e-09	3.07181e-08
ZNF264	ENSG00000083844	protein_coding	639.724	-0.108979	0.0666118	-1.63603	0.101833	0.167018
RPS5	ENSG00000083845	protein_coding	24495.2	0.908851	0.0847277	10.7267	7.62522e-27	1.33325e-24
FAT1	ENSG00000083857	protein_coding	6208.68	-0.703885	0.113939	-6.17775	6.5022e-10	6.16232e-09
YTHDC1	ENSG00000083896	protein_coding	1803.77	-0.105739	0.0388402	-2.7224	0.00648093	0.0151123
CHMP2B	ENSG00000083937	protein_coding	1433.29	0.0333869	0.0503396	0.663233	0.507181	0.615546
SMAP2	ENSG00000084070	protein_coding	3799.69	-0.157849	0.0544845	-2.89714	0.00376581	0.00933959
PPIE	ENSG00000084072	protein_coding	1370.17	0.369516	0.0562147	6.5733	4.92127e-11	5.69254e-10
ZMPSTE24	ENSG00000084073	protein_coding	2871.87	-0.179164	0.0491563	-3.64477	0.000267626	0.000862408
STARD7	ENSG00000084090	protein_coding	5935.87	0.0344584	0.041056	0.839303	0.401299	0.514107
NOA1	ENSG00000084092	protein_coding	802.8	0.0878011	0.0543487	1.61552	0.106199	0.173111
REST	ENSG00000084093	protein_coding	918.292	-0.194981	0.0521098	-3.74174	0.000182753	0.000608484
HAL	ENSG00000084110	protein_coding	6231.81	-0.549399	0.210828	-2.60591	0.0091631	0.0205745
SSH1	ENSG00000084112	protein_coding	1329.99	-0.321163	0.0528839	-6.07299	1.25547e-09	1.11986e-08
GSTP1	ENSG00000084207	protein_coding	1751.71	0.822794	0.153409	5.36341	8.16666e-08	5.2459e-07
APLP2	ENSG00000084234	protein_coding	26834.2	-0.31978	0.0599	-5.33857	9.36815e-08	5.93437e-07
FAM234B	ENSG00000084444	protein_coding	219.728	-0.326946	0.0822741	-3.97386	7.07161e-05	0.000256456
SLCO1A2	ENSG00000084453	protein_coding	339.991	-1.4359	0.177045	-8.11036	5.04688e-16	1.36929e-14
WBP11	ENSG00000084463	protein_coding	2562.34	-0.0823389	0.0462574	-1.78002	0.0750735	0.128375
EIF3I	ENSG00000084623	protein_coding	7396.62	0.247852	0.0618464	4.00753	6.13562e-05	0.000225434
NKAIN1	ENSG00000084628	protein_coding	6.38434	1.32058	0.265399	4.97581	6.49742e-07	3.52164e-06
COL16A1	ENSG00000084636	protein_coding	506.702	0.411819	0.176618	2.33169	0.0197171	0.0404617
TXLNA	ENSG00000084652	protein_coding	3485.98	-0.0550995	0.0537654	-1.02481	0.305451	0.414424
APOB	ENSG00000084674	protein_coding	218560	-0.68432	0.104729	-6.53418	6.39608e-11	7.24103e-10
NCOA1	ENSG00000084676	protein_coding	1478.15	-0.289279	0.0534643	-5.41068	6.27847e-08	4.12023e-07
AGBL5	ENSG00000084693	protein_coding	1047.1	0.19498	0.067467	2.89	0.00385244	0.00952693
EFR3B	ENSG00000084710	protein_coding	34.1129	0.251039	0.111971	2.242	0.0249614	0.0495773
KIF3C	ENSG00000084731	protein_coding	195.711	1.13527	0.136829	8.29701	1.06767e-16	3.21297e-15
RAB10	ENSG00000084733	protein_coding	4677.25	0.0767192	0.0539659	1.42162	0.155135	0.237961
GCKR	ENSG00000084734	protein_coding	2341.55	-0.730865	0.128445	-5.69009	1.26969e-08	9.39874e-08
HADHA	ENSG00000084754	protein_coding	14295.5	-0.189811	0.0546667	-3.47215	0.000516311	0.00156109
MAPRE3	ENSG00000084764	protein_coding	829.34	-0.272397	0.0792918	-3.43537	0.000591748	0.00176515
CAD	ENSG00000084774	protein_coding	1600.79	0.34861	0.0697601	4.99727	5.81481e-07	3.18042e-06
CD59	ENSG00000085063	protein_coding	11479.2	0.0102127	0.0720581	0.141729	0.887294	0.922466
CD82	ENSG00000085117	protein_coding	2052.96	-0.210542	0.0851909	-2.47141	0.0134581	0.0289745
BCORL1	ENSG00000085185	protein_coding	631.999	0.209232	0.093084	2.24778	0.0245902	0.0489535
ATRX	ENSG00000085224	protein_coding	1393.16	-0.260412	0.063588	-4.0953	4.21613e-05	0.000160289
AK6	ENSG00000085231	protein_coding	857.199	0.212453	0.0504408	4.21193	2.53198e-05	0.00010051
FCN1	ENSG00000085265	protein_coding	157.215	0.406511	0.145945	2.78538	0.00534654	0.0127372
MYNN	ENSG00000085274	protein_coding	533.363	-0.0376687	0.0399778	-0.942239	0.34607	0.458003
MECOM	ENSG00000085276	protein_coding	311.927	0.309047	0.123733	2.4977	0.0125003	0.0271338
SCAMP1	ENSG00000085365	protein_coding	1139.76	-0.172819	0.0603454	-2.86384	0.00418541	0.0102596
PREP	ENSG00000085377	protein_coding	1120.99	0.0555633	0.0545853	1.01792	0.308717	0.418002
HACE1	ENSG00000085382	protein_coding	176.51	0.122576	0.0933896	1.31252	0.189343	0.28098
SEH1L	ENSG00000085415	protein_coding	1384.24	0.105019	0.0435986	2.40877	0.0160064	0.0337228
WDR47	ENSG00000085433	protein_coding	204.442	-0.113504	0.0696118	-1.63053	0.10299	0.16858
WDFY1	ENSG00000085449	protein_coding	1221.84	-0.0846941	0.0537423	-1.57593	0.115042	0.185232
OVGP1	ENSG00000085465	protein_coding	406.529	0.208973	0.143893	1.45228	0.146425	0.226699
SLC25A24	ENSG00000085491	protein_coding	288.646	0.511742	0.150129	3.40867	0.000652804	0.00192899
MAP3K4	ENSG00000085511	protein_coding	746.999	0.229789	0.053576	4.28903	1.79458e-05	7.34142e-05
PILRA	ENSG00000085514	protein_coding	165.777	0.485129	0.100568	4.82387	1.40797e-06	7.14139e-06
IGSF9	ENSG00000085552	protein_coding	842.683	-0.704229	0.212949	-3.30702	0.000942926	0.00269132
ABCB1	ENSG00000085563	protein_coding	2704.19	-0.520402	0.149989	-3.46961	0.000521223	0.0015748
ZNF213	ENSG00000085644	protein_coding	347.382	0.43627	0.0813981	5.35971	8.33564e-08	5.34123e-07
AKR1B1	ENSG00000085662	protein_coding	1303.22	0.285347	0.157312	1.8139	0.0696936	0.120529
CPNE3	ENSG00000085719	protein_coding	3948.13	-0.213816	0.0649377	-3.29263	0.000992534	0.00281736
RRN3	ENSG00000085721	protein_coding	1514.17	-0.398407	0.0544994	-7.31029	2.66559e-13	4.51238e-12
CTTN	ENSG00000085733	protein_coding	6602.37	0.0821831	0.0589181	1.39487	0.163055	0.24822
WNT11	ENSG00000085741	protein_coding	200.656	-0.0296579	0.195603	-0.151623	0.879484	0.917128
MTIF2	ENSG00000085760	protein_coding	1879.08	-0.02887	0.0433228	-0.666394	0.50516	0.61363
DDHD2	ENSG00000085788	protein_coding	618.54	-0.122108	0.0771337	-1.58307	0.113406	0.183019
TTC39A	ENSG00000085831	protein_coding	590.794	1.05727	0.177629	5.95215	2.64643e-09	2.227e-08
EPS15	ENSG00000085832	protein_coding	1995	-0.200331	0.0451888	-4.4332	9.28438e-06	4.02483e-05
ORC1	ENSG00000085840	protein_coding	192.574	0.813108	0.120359	6.75569	1.42161e-11	1.8047e-10
MGST2	ENSG00000085871	protein_coding	5309.46	-0.0804572	0.086473	-0.930432	0.352147	0.464273
CHERP	ENSG00000085872	protein_coding	2006.46	-0.313215	0.0541428	-5.78497	7.25253e-09	5.62898e-08
ATG16L1	ENSG00000085978	protein_coding	1050.81	-0.155901	0.0383304	-4.06729	4.75629e-05	0.000178542
USP40	ENSG00000085982	protein_coding	1905.75	-0.142067	0.051864	-2.73923	0.00615835	0.0144524
POMGNT1	ENSG00000085998	protein_coding	3080.36	0.0587213	0.0551905	1.06398	0.28734	0.394588
RAD54L	ENSG00000085999	protein_coding	120.017	0.935527	0.141355	6.61829	3.63385e-11	4.29008e-10
MAST2	ENSG00000086015	protein_coding	1416.41	0.17754	0.064408	2.7565	0.00584243	0.0137769
DNAJA1	ENSG00000086061	protein_coding	9312.17	-0.0508566	0.0642435	-0.791623	0.428581	0.540928
B4GALT1	ENSG00000086062	protein_coding	7486.43	-0.225792	0.0634142	-3.56059	0.000370027	0.00115342
CHMP5	ENSG00000086065	protein_coding	2108.08	-0.0469909	0.0471818	-0.995952	0.319273	0.429324
NFX1	ENSG00000086102	protein_coding	1937.44	-0.196037	0.0478581	-4.09622	4.19953e-05	0.000159728
AQP6	ENSG00000086159	protein_coding	106.537	-2.60319	0.305305	-8.52653	1.50803e-17	5.25887e-16
DIMT1	ENSG00000086189	protein_coding	745.626	0.159662	0.0455274	3.50694	0.000453299	0.00138476
IPO11	ENSG00000086200	protein_coding	668.819	-0.0438402	0.0414777	-1.05696	0.29053	0.398159
FOLH1	ENSG00000086205	protein_coding	559.247	-0.783532	0.137372	-5.70374	1.17205e-08	8.74451e-08
EIF2AK1	ENSG00000086232	protein_coding	8398.35	0.0505975	0.0432165	1.17079	0.241683	0.342797
NME8	ENSG00000086288	protein_coding	6.25313	0.350035	0.165607	2.11365	0.0345453	0.0657565
EPDR1	ENSG00000086289	protein_coding	1037.39	0.201635	0.116411	1.7321	0.0832564	0.140448
SNX10	ENSG00000086300	protein_coding	1692.39	-0.234964	0.118811	-1.97763	0.047971	0.0873876
SEPHS1	ENSG00000086475	protein_coding	2520.78	0.221486	0.0421006	5.26088	1.43371e-07	8.77299e-07
MRPL28	ENSG00000086504	protein_coding	3389.84	0.444839	0.0806172	5.51792	3.43035e-08	2.34998e-07
HBQ1	ENSG00000086506	protein_coding	1.63815	2.30302	0.357785	6.43687	1.21964e-10	1.31606e-09
ITPKC	ENSG00000086544	protein_coding	1566.78	0.293609	0.0637608	4.60485	4.12768e-06	1.91347e-05
CEACAM6	ENSG00000086548	protein_coding	45.0281	2.42722	0.394949	6.14565	7.96364e-10	7.41708e-09
FAT2	ENSG00000086570	protein_coding	10.2697	-0.147053	0.162989	-0.902228	0.366936	0.479501
RBM22	ENSG00000086589	protein_coding	1632.58	0.237571	0.0412968	5.75278	8.779e-09	6.69811e-08
TMED2	ENSG00000086598	protein_coding	13382.2	-0.0978063	0.044921	-2.1773	0.0294585	0.0572422
ERO1B	ENSG00000086619	protein_coding	1991.27	-0.499191	0.112642	-4.43166	9.35121e-06	4.04776e-05
ZFAND6	ENSG00000086666	protein_coding	2826.01	-0.0203839	0.0406538	-0.501403	0.616088	0.712075
HSD17B2	ENSG00000086696	protein_coding	5343.91	-0.105426	0.144952	-0.727317	0.467032	0.578024
TXLNG	ENSG00000086712	protein_coding	721.125	-0.0193424	0.0546105	-0.354189	0.723197	0.800005
PPEF1	ENSG00000086717	protein_coding	8.67478	0.0892618	0.182822	0.488244	0.625377	0.719948
LAT2	ENSG00000086730	protein_coding	324.087	0.671357	0.105305	6.37535	1.82545e-10	1.89974e-09
HUWE1	ENSG00000086758	protein_coding	6347.55	-0.132985	0.044793	-2.96887	0.00298895	0.00759187
ZW10	ENSG00000086827	protein_coding	685.228	-0.114685	0.0429461	-2.67043	0.00757531	0.0173539
ALG9	ENSG00000086848	protein_coding	440.139	-0.247932	0.0719656	-3.44514	0.000570763	0.00170835
MYBPC2	ENSG00000086967	protein_coding	5.14386	1.32392	0.214179	6.18137	6.35493e-10	6.03943e-09
NOX4	ENSG00000086991	protein_coding	69.5816	0.0869304	0.1172	0.741724	0.458254	0.569624
ACOX3	ENSG00000087008	protein_coding	1101.08	-0.167905	0.0693419	-2.42141	0.0154604	0.0327275
MTMR2	ENSG00000087053	protein_coding	509.327	0.522352	0.076692	6.81103	9.69021e-12	1.26415e-10
PPP1R15A	ENSG00000087074	protein_coding	1841.42	0.250109	0.0950476	2.63141	0.00850313	0.0192517
HSD17B14	ENSG00000087076	protein_coding	1695.84	0.190533	0.181037	1.05245	0.292593	0.400369
TRIP6	ENSG00000087077	protein_coding	3434.47	0.311594	0.0964703	3.22995	0.00123812	0.00343395
ACHE	ENSG00000087085	protein_coding	323.246	0.469149	0.198281	2.36608	0.0179777	0.0373324
FTL	ENSG00000087086	protein_coding	546452	0.674576	0.113902	5.9224	3.17275e-09	2.62833e-08
SRRT	ENSG00000087087	protein_coding	3528.35	0.335191	0.0394778	8.49064	2.05503e-17	7.04287e-16
BAX	ENSG00000087088	protein_coding	2605.83	0.70412	0.0685794	10.2672	9.90116e-25	1.17961e-22
NLK	ENSG00000087095	protein_coding	1007.16	0.0459186	0.0466163	0.985034	0.324607	0.434964
PIGS	ENSG00000087111	protein_coding	965.252	0.458357	0.0708313	6.47112	9.72798e-11	1.06739e-09
ADAMTS2	ENSG00000087116	protein_coding	811.576	-0.213039	0.160198	-1.32985	0.183569	0.273982
TMPRSS11E	ENSG00000087128	protein_coding	1.28742	0.619484	0.348876	1.77566	0.0757892	0.129423
ATXN7L3	ENSG00000087152	protein_coding	2080.4	0.123315	0.054124	2.27838	0.0227042	0.0457122
PGS1	ENSG00000087157	protein_coding	643.556	0.22624	0.0485562	4.65935	3.17217e-06	1.50639e-05
PSMC5	ENSG00000087191	protein_coding	7050.01	0.336384	0.0664589	5.06154	4.15894e-07	2.33597e-06
UIMC1	ENSG00000087206	protein_coding	651.015	0.200255	0.0415099	4.82427	1.40518e-06	7.13009e-06
CETP	ENSG00000087237	protein_coding	284.922	-0.421896	0.148353	-2.84386	0.00445705	0.0108467
MMP2	ENSG00000087245	protein_coding	1584.84	-0.0257463	0.163926	-0.15706	0.875197	0.914073
MT3	ENSG00000087250	protein_coding	30.6447	0.663289	0.332505	1.99482	0.0460625	0.0843176
LPCAT2	ENSG00000087253	protein_coding	423.177	0.0998733	0.141564	0.705501	0.480498	0.590934
GNAO1	ENSG00000087258	protein_coding	419.265	-1.25137	0.200948	-6.22732	4.74483e-10	4.60308e-09
OGFOD1	ENSG00000087263	protein_coding	1125.92	0.00342296	0.048302	0.0708658	0.943505	0.961115
SH3BP2	ENSG00000087266	protein_coding	1863.41	-0.14621	0.0828015	-1.76578	0.077432	0.131889
NOP14	ENSG00000087269	protein_coding	1875.45	-0.122955	0.0485138	-2.53443	0.011263	0.0247509
ADD1	ENSG00000087274	protein_coding	6495.18	-0.162486	0.0467489	-3.47572	0.000509484	0.00154242
L2HGDH	ENSG00000087299	protein_coding	454.77	-0.794879	0.0717429	-11.0796	1.57658e-28	3.76853e-26
TXNDC16	ENSG00000087301	protein_coding	482.212	-0.375321	0.079154	-4.74166	2.11974e-06	1.04172e-05
RTRAF	ENSG00000087302	protein_coding	3583.38	0.321021	0.0511789	6.27252	3.55246e-10	3.52049e-09
NID2	ENSG00000087303	protein_coding	264.357	-0.256768	0.145023	-1.77053	0.0766393	0.130668
GMCL1	ENSG00000087338	protein_coding	958.098	0.0630558	0.0659716	0.955803	0.339172	0.450896
SF3B2	ENSG00000087365	protein_coding	7582.43	0.0883672	0.034728	2.54456	0.0109417	0.0241127
KLHL42	ENSG00000087448	protein_coding	681.598	0.161211	0.070634	2.28235	0.022469	0.0452941
GNAS	ENSG00000087460	protein_coding	28326.7	0.354472	0.0748277	4.73718	2.16715e-06	1.06281e-05
DNM1L	ENSG00000087470	protein_coding	1643.3	0.182899	0.0493801	3.70389	0.000212315	0.000697624
PTHLH	ENSG00000087494	protein_coding	96.823	2.02686	0.220107	9.20855	3.30564e-20	1.87736e-18
PHACTR3	ENSG00000087495	protein_coding	4.31217	-0.394944	0.197009	-2.0047	0.0449955	0.0826727
ERGIC2	ENSG00000087502	protein_coding	1427.78	0.150788	0.052384	2.87852	0.00399547	0.00984516
TFAP2C	ENSG00000087510	protein_coding	16.7552	1.30002	0.315862	4.11579	3.85858e-05	0.000147841
AURKA	ENSG00000087586	protein_coding	925.245	0.508259	0.108082	4.70254	2.5695e-06	1.24191e-05
CASS4	ENSG00000087589	protein_coding	77.0425	-0.606784	0.111621	-5.4361	5.44595e-08	3.60837e-07
PIR	ENSG00000087842	protein_coding	1535.69	0.282518	0.111454	2.53484	0.0112498	0.0247277
AAMDC	ENSG00000087884	protein_coding	1047.53	0.432627	0.0956121	4.52481	6.04499e-06	2.71964e-05
RFX2	ENSG00000087903	protein_coding	160.313	0.171451	0.0927942	1.84765	0.0646536	0.112987
METTL2A	ENSG00000087995	protein_coding	636.559	0.187899	0.0519297	3.61834	0.000296503	0.000945621
SULT2B1	ENSG00000088002	protein_coding	35.8172	0.465007	0.236931	1.96263	0.0496892	0.090109
ALG6	ENSG00000088035	protein_coding	628.671	0.017806	0.0501229	0.355246	0.722405	0.799434
CNOT3	ENSG00000088038	protein_coding	1481.78	0.140481	0.0450193	3.12047	0.00180564	0.00482752
GP6	ENSG00000088053	protein_coding	4.13658	-0.603731	0.183725	-3.28606	0.001016	0.00287555
PTPN4	ENSG00000088179	protein_coding	492.016	-0.379316	0.0524684	-7.22941	4.85085e-13	7.86274e-12
DDX18	ENSG00000088205	protein_coding	2236.25	-0.0496949	0.0472692	-1.05132	0.293113	0.400928
KHSRP	ENSG00000088247	protein_coding	5737.08	0.0889951	0.0480934	1.85046	0.0642466	0.112344
GNA11	ENSG00000088256	protein_coding	2384.92	-0.142009	0.0429473	-3.30659	0.000944404	0.00269472
ASAP3	ENSG00000088280	protein_coding	978.951	-0.177635	0.102123	-1.73942	0.0819613	0.138597
EDEM2	ENSG00000088298	protein_coding	2128.35	0.169051	0.0490766	3.44464	0.000571811	0.00171108
DNMT3B	ENSG00000088305	protein_coding	141.903	0.72809	0.10803	6.73967	1.58744e-11	2.00043e-10
REM1	ENSG00000088320	protein_coding	31.8522	0.279561	0.134701	2.07542	0.0379473	0.071273
TPX2	ENSG00000088325	protein_coding	1428.45	0.962126	0.114547	8.39939	4.48799e-17	1.44131e-15
FER1L4	ENSG00000088340	transcribed_unitary_pseudogene	161.675	1.41578	0.200513	7.0608	1.65551e-12	2.4752e-11
PDRG1	ENSG00000088356	protein_coding	929.94	0.675937	0.055365	12.2087	2.79185e-34	1.98943e-31
EPB41L1	ENSG00000088367	protein_coding	2284.29	-0.441404	0.187139	-2.35869	0.0183393	0.0379727
SLC15A1	ENSG00000088386	protein_coding	1164.51	-0.00464008	0.175887	-0.026381	0.978953	0.985477
DOCK9	ENSG00000088387	protein_coding	967.567	-0.455366	0.08232	-5.53166	3.17218e-08	2.1894e-07
ANKRD10	ENSG00000088448	protein_coding	2147.81	0.108842	0.0661456	1.64549	0.099869	0.164325
TGDS	ENSG00000088451	protein_coding	608.42	-0.424284	0.095882	-4.42506	9.64139e-06	4.16335e-05
DOCK3	ENSG00000088538	protein_coding	24.7831	0.711018	0.149532	4.75495	1.98498e-06	9.82012e-06
C3orf18	ENSG00000088543	protein_coding	316.843	-0.244767	0.0946773	-2.58528	0.00973005	0.0217171
COQ9	ENSG00000088682	protein_coding	2896.97	-0.281362	0.0771245	-3.64816	0.000264126	0.000851783
TMEM40	ENSG00000088726	protein_coding	26.5731	0.565921	0.240352	2.35455	0.0185451	0.0383461
KIF9	ENSG00000088727	protein_coding	182.803	0.38009	0.0751781	5.05586	4.28446e-07	2.40183e-06
ARHGAP28	ENSG00000088756	protein_coding	63.5388	0.114622	0.167976	0.682371	0.495004	0.604404
CRLS1	ENSG00000088766	protein_coding	5604.64	-0.091791	0.0860566	-1.06664	0.286137	0.393336
DEFB127	ENSG00000088782	protein_coding	0.00194621	-0.024357	2.89306	-0.00841912	0.993283
PPP1R13B	ENSG00000088808	protein_coding	928.422	-0.208279	0.0595049	-3.50019	0.00046492	0.00141728
ATRN	ENSG00000088812	protein_coding	9656.88	-0.524924	0.0819891	-6.40236	1.52996e-10	1.61402e-09
SMOX	ENSG00000088826	protein_coding	562.793	0.956067	0.126038	7.58555	3.31089e-14	6.55358e-13
SIGLEC1	ENSG00000088827	protein_coding	501.929	0.268784	0.126323	2.12776	0.0333573	0.0637715
FKBP1A	ENSG00000088832	protein_coding	6147.32	0.611287	0.0553308	11.0479	2.24509e-28	5.17015e-26
NSFL1C	ENSG00000088833	protein_coding	3867.36	0.247229	0.0507257	4.87384	1.09452e-06	5.68436e-06
SLC4A11	ENSG00000088836	protein_coding	99.2406	1.36959	0.203167	6.74123	1.57054e-11	1.97979e-10
C20orf194	ENSG00000088854	protein_coding	411.351	0.1723	0.0884417	1.94817	0.0513941	0.0928354
ZNF343	ENSG00000088876	protein_coding	352.267	0.0928404	0.0536974	1.72896	0.0838168	0.141317
EBF4	ENSG00000088881	protein_coding	466.759	0.604547	0.163999	3.68629	0.000227546	0.000743468
CPXM1	ENSG00000088882	protein_coding	157.899	0.670359	0.166904	4.01643	5.90852e-05	0.000217726
MAVS	ENSG00000088888	protein_coding	3553.82	0.223057	0.0604291	3.69122	0.000223179	0.000730208
LZTS3	ENSG00000088899	protein_coding	900.187	0.0579875	0.0891487	0.650458	0.515396	0.623059
F11	ENSG00000088926	protein_coding	2913.62	-1.24906	0.121476	-10.2823	8.46488e-25	1.02138e-22
XRN2	ENSG00000088930	protein_coding	2681.1	-0.121843	0.0515051	-2.36565	0.0179985	0.0373694
KIZ	ENSG00000088970	protein_coding	744.231	0.269016	0.0856758	3.13993	0.0016899	0.00454704
DYNLL1	ENSG00000088986	protein_coding	6257.33	0.469298	0.0527372	8.89879	5.64582e-19	2.52637e-17
TESC	ENSG00000088992	protein_coding	1330.53	1.25639	0.211415	5.94278	2.8023e-09	2.34303e-08
SNX5	ENSG00000089006	protein_coding	3110.3	0.275359	0.0450808	6.10812	1.0081e-09	9.20306e-09
RPL6	ENSG00000089009	protein_coding	24197.7	0.625481	0.0641887	9.7444	1.94929e-22	1.61445e-20
SIRPG	ENSG00000089012	protein_coding	72.7968	1.2361	0.168921	7.31765	2.52343e-13	4.29097e-12
MAPKAPK5	ENSG00000089022	protein_coding	1083.95	0.199624	0.0354114	5.63727	1.7277e-08	1.2469e-07
P2RX7	ENSG00000089041	protein_coding	406.094	-0.189544	0.118267	-1.60268	0.109005	0.176991
ESF1	ENSG00000089048	protein_coding	779.425	-0.029865	0.064824	-0.460708	0.645008	0.736954
RBBP9	ENSG00000089050	protein_coding	1394.65	-0.536014	0.0724173	-7.40174	1.34415e-13	2.39455e-12
ANAPC5	ENSG00000089053	protein_coding	4317.89	0.158483	0.0385043	4.11599	3.8552e-05	0.000147727
SLC23A2	ENSG00000089057	protein_coding	3910.35	-0.981512	0.110846	-8.85475	8.38707e-19	3.64241e-17
SLC8B1	ENSG00000089060	protein_coding	1252.91	-0.0461963	0.0770216	-0.599784	0.54865	0.653491
TMEM230	ENSG00000089063	protein_coding	5531.68	-0.026875	0.0516003	-0.520829	0.602486	0.700827
DZANK1	ENSG00000089091	protein_coding	48.8207	0.159673	0.0870923	1.83338	0.0667465	0.116124
KDM2B	ENSG00000089094	protein_coding	904.926	-0.174779	0.0587936	-2.97276	0.00295133	0.00750439
CFAP61	ENSG00000089101	protein_coding	5.07546	0.214957	0.210987	1.01882	0.30829	0.417498
LHX5	ENSG00000089116	protein_coding	0.656173	0.977406	0.356508	2.74161	0.00611388	0.0143552
TASP1	ENSG00000089123	protein_coding	220.937	0.0301168	0.0638215	0.471892	0.637004	0.730195
OAS1	ENSG00000089127	protein_coding	2068.04	-0.229005	0.114746	-1.99575	0.0459613	0.0841601
GCN1	ENSG00000089154	protein_coding	4087.66	0.182352	0.0468408	3.89302	9.90035e-05	0.000348341
RPLP0	ENSG00000089157	protein_coding	56934.2	0.675824	0.0752708	8.97857	2.74307e-19	1.28374e-17
PXN	ENSG00000089159	protein_coding	2435.44	0.0514863	0.0447095	1.15158	0.249496	0.35193
SIRT4	ENSG00000089163	protein_coding	127.896	0.130746	0.0758195	1.72443	0.0846294	0.142548
RPH3A	ENSG00000089169	protein_coding	2.91684	-0.225171	0.168891	-1.33324	0.182454	0.272674
KIF16B	ENSG00000089177	protein_coding	661.313	-0.384527	0.066792	-5.75709	8.5578e-09	6.54653e-08
TRMT6	ENSG00000089195	protein_coding	646.777	0.382639	0.0513995	7.44441	9.73799e-14	1.78358e-12
CHGB	ENSG00000089199	protein_coding	13.5328	1.18553	0.304934	3.88784	0.000101142	0.000355299
PEBP1	ENSG00000089220	protein_coding	62612.1	-0.376026	0.0865225	-4.34599	1.38649e-05	5.79883e-05
TBX5	ENSG00000089225	protein_coding	1.31943	1.45199	0.386578	3.756	0.000172647	0.000577484
BRAP	ENSG00000089234	protein_coding	814.888	0.188694	0.0336707	5.6041	2.09334e-08	1.49112e-07
ERP29	ENSG00000089248	protein_coding	10012.5	0.231694	0.0590092	3.92641	8.62243e-05	0.000307356
NOS1	ENSG00000089250	protein_coding	6.48741	-2.20029	0.24557	-8.95992	3.24922e-19	1.49833e-17
FUS	ENSG00000089280	protein_coding	7261.33	0.300318	0.0528402	5.68352	1.31953e-08	9.72956e-08
IGBP1	ENSG00000089289	protein_coding	1693.45	0.309155	0.0600139	5.15139	2.58569e-07	1.50933e-06
FXYD5	ENSG00000089327	protein_coding	1471.74	0.765464	0.112553	6.80094	1.03937e-11	1.35125e-10
ZNF302	ENSG00000089335	protein_coding	876.427	0.0528801	0.062554	0.845352	0.397914	0.510775
GRAMD1A	ENSG00000089351	protein_coding	2244.44	0.754252	0.100382	7.5138	5.74375e-14	1.09502e-12
FXYD3	ENSG00000089356	protein_coding	434.506	3.32065	0.259853	12.7789	2.15013e-37	2.80014e-34
HEPH	ENSG00000089472	protein_coding	216.383	-0.171445	0.132966	-1.28939	0.197264	0.29062
CDIP1	ENSG00000089486	protein_coding	2309.31	-0.0929531	0.0686053	-1.3549	0.175451	0.263521
CMTM1	ENSG00000089505	protein_coding	10.3421	0.31703	0.121129	2.61728	0.00886331	0.0199833
KCNH4	ENSG00000089558	protein_coding	24.2488	0.682688	0.163438	4.17706	2.95305e-05	0.000115585
GANAB	ENSG00000089597	protein_coding	18447.4	-0.313309	0.0401448	-7.80447	5.9752e-15	1.35535e-13
GMIP	ENSG00000089639	protein_coding	444.098	0.522174	0.0813374	6.41985	1.36409e-10	1.45736e-09
RBM41	ENSG00000089682	protein_coding	341.104	-0.222837	0.0634873	-3.50995	0.000448195	0.00137105
BIRC5	ENSG00000089685	protein_coding	1208.07	1.37007	0.130408	10.506	8.10501e-26	1.17732e-23
LAG3	ENSG00000089692	protein_coding	240.537	1.29227	0.160391	8.05698	7.82033e-16	2.05963e-14
MLF2	ENSG00000089693	protein_coding	10385.5	0.071009	0.0537513	1.32107	0.186479	0.277503
OTUB2	ENSG00000089723	protein_coding	121.074	-0.395895	0.0932957	-4.24344	2.20123e-05	8.84496e-05
DDX24	ENSG00000089737	protein_coding	4280.68	-0.244994	0.0476622	-5.14021	2.74425e-07	1.59548e-06
ZBTB25	ENSG00000089775	protein_coding	400.322	-0.163593	0.0572583	-2.85711	0.00427524	0.0104466
NECAP1	ENSG00000089818	protein_coding	899.221	-0.262882	0.0499822	-5.2595	1.44447e-07	8.83027e-07
ARHGAP4	ENSG00000089820	protein_coding	1458.57	0.717543	0.119642	5.99739	2.00511e-09	1.71833e-08
ANKRD24	ENSG00000089847	protein_coding	253.393	-0.516877	0.108717	-4.75434	1.99096e-06	9.84582e-06
DHX32	ENSG00000089876	protein_coding	735.669	0.0213859	0.0959181	0.22296	0.823566	0.877221
RCOR1	ENSG00000089902	protein_coding	960.47	-0.325266	0.0538131	-6.04437	1.49999e-09	1.31592e-08
GPATCH2L	ENSG00000089916	protein_coding	556.343	-0.130549	0.0586062	-2.22756	0.0259095	0.0512183
LTBP4	ENSG00000090006	protein_coding	1745.56	-0.356495	0.137208	-2.59821	0.00937106	0.020999
BLVRB	ENSG00000090013	protein_coding	8188.62	-0.00297513	0.0960001	-0.0309909	0.975277	0.98306
SLC9A1	ENSG00000090020	protein_coding	464.027	0.214012	0.0949933	2.25291	0.0242647	0.048405
SPTLC1	ENSG00000090054	protein_coding	787.757	-0.138864	0.0734103	-1.89162	0.058542	0.10382
PAPOLA	ENSG00000090060	protein_coding	5326.72	-0.0769287	0.0422242	-1.82191	0.0684689	0.118688
CCNK	ENSG00000090061	protein_coding	187.188	-0.505425	0.112341	-4.49904	6.82603e-06	3.03864e-05
PCBP4	ENSG00000090097	protein_coding	1243.41	0.557823	0.0753246	7.40559	1.30573e-13	2.33161e-12
RGS1	ENSG00000090104	protein_coding	908.975	0.957714	0.166565	5.7498	8.93505e-09	6.80068e-08
YPEL3	ENSG00000090238	protein_coding	1837.41	0.359391	0.0713237	5.03887	4.68279e-07	2.60618e-06
MRPS33	ENSG00000090263	protein_coding	1872.29	0.10909	0.0651589	1.67422	0.0940878	0.156146
NDUFB2	ENSG00000090266	protein_coding	4388.96	0.331423	0.0771974	4.29319	1.76122e-05	7.21666e-05
NUDC	ENSG00000090273	protein_coding	6568.61	0.439921	0.0723088	6.08392	1.17281e-09	1.05361e-08
MAEA	ENSG00000090316	protein_coding	1909.57	-0.0209228	0.0481285	-0.434727	0.663761	0.752484
ICAM1	ENSG00000090339	protein_coding	2791.88	-0.0707152	0.132416	-0.534036	0.593316	0.692924
STRN4	ENSG00000090372	protein_coding	2526.95	0.207807	0.0465313	4.46595	7.97151e-06	3.50273e-05
IRAK3	ENSG00000090376	protein_coding	137.327	-0.354219	0.130065	-2.7234	0.00646131	0.0150735
LYZ	ENSG00000090382	protein_coding	15012.7	-0.121315	0.210654	-0.575897	0.564685	0.66785
SI	ENSG00000090402	protein_coding	4.98185	-0.859292	0.486061	-1.76787	0.077083	0.13136
MUL1	ENSG00000090432	protein_coding	1461.97	-0.228289	0.0511201	-4.46573	7.97952e-06	3.50585e-05
TFAP4	ENSG00000090447	protein_coding	425.372	0.433841	0.0588627	7.37039	1.70132e-13	2.98854e-12
PDCD7	ENSG00000090470	protein_coding	599.331	0.111423	0.0404838	2.75228	0.00591812	0.0139345
SPG21	ENSG00000090487	protein_coding	4409.21	-0.12395	0.044764	-2.76896	0.00562356	0.0133265
FETUB	ENSG00000090512	protein_coding	4585.19	-0.610496	0.203705	-2.99696	0.00272683	0.00698862
DNAJB11	ENSG00000090520	protein_coding	5411.25	0.249316	0.0566449	4.40138	1.07565e-05	4.59965e-05
P3H2	ENSG00000090530	protein_coding	171.259	0.300427	0.142718	2.10504	0.0352877	0.0669872
THPO	ENSG00000090534	protein_coding	785.65	0.0512658	0.101128	0.50694	0.612197	0.709077
CHRD	ENSG00000090539	protein_coding	1892.86	0.170273	0.120035	1.41854	0.156034	0.239065
FLT3LG	ENSG00000090554	protein_coding	75.9124	0.357412	0.0913987	3.91047	9.21176e-05	0.0003263
RAB11FIP3	ENSG00000090565	protein_coding	1765.25	-0.179958	0.0647595	-2.77887	0.00545478	0.0129697
GNPTG	ENSG00000090581	protein_coding	4638.3	-0.152775	0.0684125	-2.23315	0.0255393	0.0505763
ZNF268	ENSG00000090612	protein_coding	710.529	-0.18852	0.0700001	-2.69313	0.00707844	0.0163415
GOLGA3	ENSG00000090615	protein_coding	2699.11	0.177431	0.0456353	3.88802	0.000101065	0.000355064
PABPC4	ENSG00000090621	protein_coding	5560.3	0.274277	0.0569413	4.81684	1.45849e-06	7.37882e-06
CD209	ENSG00000090659	protein_coding	225.216	0.285772	0.139246	2.05228	0.0401423	0.074793
CERS4	ENSG00000090661	protein_coding	3744.64	0.0683059	0.100579	0.679129	0.497056	0.60622
MCOLN1	ENSG00000090674	protein_coding	1485.25	-0.164651	0.0582858	-2.82489	0.00472968	0.0114284
USP48	ENSG00000090686	protein_coding	1329.28	0.021703	0.0448182	0.484246	0.628211	0.722506
EFNB1	ENSG00000090776	protein_coding	1181.33	0.200588	0.0842879	2.37979	0.0173224	0.0361406
PDPR	ENSG00000090857	protein_coding	834.218	0.130267	0.0721802	1.80475	0.0711142	0.122599
AARS1	ENSG00000090861	protein_coding	8034.44	-0.0393417	0.0632944	-0.621566	0.534227	0.640452
GLG1	ENSG00000090863	protein_coding	5038.49	0.074345	0.0521504	1.42559	0.153987	0.236501
KIF4A	ENSG00000090889	protein_coding	543.184	0.866726	0.131565	6.58781	4.46372e-11	5.20176e-10
TNRC6A	ENSG00000090905	protein_coding	1730.28	-0.440331	0.059022	-7.46045	8.62306e-14	1.59797e-12
PLEKHG2	ENSG00000090924	protein_coding	711.656	0.614447	0.0848483	7.24171	4.43053e-13	7.22486e-12
DLL3	ENSG00000090932	protein_coding	3.68631	2.47573	0.290433	8.52427	1.53782e-17	5.35783e-16
NAT14	ENSG00000090971	protein_coding	361.109	1.36862	0.11232	12.185	3.73623e-34	2.56557e-31
PITPNM2	ENSG00000090975	protein_coding	1349.52	-0.735293	0.0873676	-8.41608	3.89288e-17	1.26853e-15
EXOC1	ENSG00000090989	protein_coding	667.574	0.0340467	0.0528126	0.64467	0.519141	0.626422
RBM27	ENSG00000091009	protein_coding	732.009	-0.0981635	0.0382842	-2.56407	0.0103452	0.0229086
POU4F3	ENSG00000091010	protein_coding	0.911966	0.0749441	0.210672	0.355739	0.722036	0.799119
OSBPL8	ENSG00000091039	protein_coding	1188.84	-0.331394	0.0709015	-4.67401	2.95374e-06	1.41064e-05
DTX2	ENSG00000091073	protein_coding	620.987	0.394912	0.0587303	6.72416	1.76608e-11	2.20933e-10
NLRC4	ENSG00000091106	protein_coding	62.1224	0.247785	0.0784213	3.15966	0.00157954	0.00427724
PUS7	ENSG00000091127	protein_coding	554.88	0.186587	0.0684102	2.72747	0.0063823	0.0149177
LAMB4	ENSG00000091128	protein_coding	10.0929	0.350572	0.142489	2.46035	0.0138803	0.02978
NRCAM	ENSG00000091129	protein_coding	572.987	0.101872	0.259841	0.392053	0.695019	0.777626
LAMB1	ENSG00000091136	protein_coding	3777.31	0.396072	0.119512	3.31407	0.000919489	0.00262979
SLC26A4	ENSG00000091137	protein_coding	11.6501	-0.351452	0.116464	-3.01768	0.00254718	0.00657188
SLC26A3	ENSG00000091138	protein_coding	87.5783	-0.0888933	0.253862	-0.350164	0.726215	0.802319
DLD	ENSG00000091140	protein_coding	3819.19	-0.373473	0.064263	-5.81164	6.18653e-09	4.85752e-08
WDR7	ENSG00000091157	protein_coding	633.969	-0.592225	0.0519473	-11.4005	4.15685e-30	1.34181e-27
TXNL1	ENSG00000091164	protein_coding	3239.25	0.0937202	0.0532371	1.76043	0.0783347	0.133228
IL5RA	ENSG00000091181	protein_coding	3.12033	-0.0626685	0.187193	-0.334781	0.737791	0.811348
ABCC6	ENSG00000091262	protein_coding	6387.79	-0.698306	0.0941763	-7.41488	1.21735e-13	2.18828e-12
CMTM6	ENSG00000091317	protein_coding	3750.62	-0.171443	0.0722689	-2.37229	0.0176781	0.0367988
ITGA6	ENSG00000091409	protein_coding	3164.3	-0.279593	0.0936248	-2.98632	0.0028236	0.00721362
RAPGEF4	ENSG00000091428	protein_coding	872.829	-0.848033	0.0972168	-8.72311	2.70668e-18	1.0704e-16
MAP3K20	ENSG00000091436	protein_coding	2000.36	-0.431834	0.0804869	-5.36528	8.08247e-08	5.20196e-07
SMPX	ENSG00000091482	protein_coding	56.5414	0.253472	0.252793	1.00269	0.316012	0.425955
FH	ENSG00000091483	protein_coding	11099.1	-0.206208	0.0852831	-2.41792	0.0156094	0.0330051
SEL1L3	ENSG00000091490	protein_coding	1747.4	1.02685	0.168142	6.10701	1.01513e-09	9.25828e-09
TF	ENSG00000091513	protein_coding	344148	-0.526524	0.136202	-3.86576	0.000110745	0.000386126
CDV3	ENSG00000091527	protein_coding	5747.5	0.0262209	0.0427431	0.613453	0.539577	0.64524
MYO15A	ENSG00000091536	protein_coding	40.9815	-0.494743	0.14543	-3.40194	0.000669089	0.00197202
ALKBH5	ENSG00000091542	protein_coding	3648.75	-0.0417943	0.0593561	-0.704129	0.481353	0.591676
APOH	ENSG00000091583	protein_coding	201216	-0.479577	0.137696	-3.48287	0.000496067	0.00150433
NLRP1	ENSG00000091592	protein_coding	638.302	-0.0783121	0.122846	-0.637479	0.523813	0.630689
PITPNM3	ENSG00000091622	protein_coding	39.2988	0.383621	0.177785	2.15778	0.0309452	0.0597315
SPAG7	ENSG00000091640	protein_coding	1801.63	0.190123	0.0760337	2.5005	0.0124017	0.0269382
ORC6	ENSG00000091651	protein_coding	158.078	1.19615	0.115396	10.3656	3.55536e-25	4.6462e-23
ZFHX4	ENSG00000091656	protein_coding	510.313	-0.589936	0.113089	-5.21658	1.82261e-07	1.09261e-06
SLC17A6	ENSG00000091664	protein_coding	0.184745	-0.460924	0.683292	-0.674563	0.499953	0.60904
CPA1	ENSG00000091704	protein_coding	6.27647	-0.0771533	0.354279	-0.217776	0.827604	0.880181
ZC3HC1	ENSG00000091732	protein_coding	888.198	0.120737	0.0510164	2.36662	0.0179512	0.0372835
ESR1	ENSG00000091831	protein_coding	402.937	-1.92217	0.186851	-10.2871	8.05354e-25	9.8433e-23
RGS17	ENSG00000091844	protein_coding	18.9593	1.22303	0.126492	9.66884	4.08996e-22	3.19143e-20
ANGPT2	ENSG00000091879	protein_coding	357.535	0.088402	0.115035	0.768478	0.442203	0.554233
TMEM101	ENSG00000091947	protein_coding	1823.32	0.505782	0.0677211	7.46859	8.10569e-14	1.50876e-12
CD200	ENSG00000091972	protein_coding	159.857	0.0652203	0.114186	0.571177	0.56788	0.67079
CCDC80	ENSG00000091986	protein_coding	1509.63	-0.179372	0.204561	-0.876862	0.380561	0.4934
CMA1	ENSG00000092009	protein_coding	7.17881	0.0462762	0.242594	0.190756	0.848717	0.895349
PSME1	ENSG00000092010	protein_coding	9738.01	0.17969	0.0660309	2.7213	0.00650254	0.0151584
PPP2R3C	ENSG00000092020	protein_coding	561.168	0.213245	0.0468323	4.55338	5.27908e-06	2.4024e-05
HAUS4	ENSG00000092036	protein_coding	917.24	-0.320574	0.0951033	-3.3708	0.000749497	0.00218396
JPH4	ENSG00000092051	protein_coding	19.5017	-0.123906	0.135607	-0.913709	0.36087	0.473277
MYH7	ENSG00000092054	protein_coding	0.955165	0.310137	0.311127	0.996819	0.318852	0.428926
CEBPE	ENSG00000092067	protein_coding	1.99112	0.492446	0.17988	2.73764	0.00618826	0.0145109
SLC7A8	ENSG00000092068	protein_coding	291.913	0.299156	0.133264	2.24484	0.0247786	0.0492715
OSGEP	ENSG00000092094	protein_coding	983.762	0.133668	0.0474885	2.81475	0.00488151	0.0117674
SLC22A17	ENSG00000092096	protein_coding	349.808	0.554516	0.207432	2.67324	0.00751219	0.017226
RNF31	ENSG00000092098	protein_coding	503.169	-0.397043	0.0770997	-5.14973	2.60866e-07	1.52133e-06
SCFD1	ENSG00000092108	protein_coding	1693.26	-0.0611248	0.0403824	-1.51365	0.130114	0.205608
G2E3	ENSG00000092140	protein_coding	330.454	-0.038972	0.0641492	-0.607521	0.543506	0.648815
HECTD1	ENSG00000092148	protein_coding	4504.17	-0.574832	0.0604363	-9.51137	1.8816e-21	1.31841e-19
HNRNPC	ENSG00000092199	protein_coding	12002.8	0.132541	0.0315085	4.20652	2.59335e-05	0.000102741
RPGRIP1	ENSG00000092200	protein_coding	40.2561	0.122734	0.110203	1.11371	0.265406	0.370037
SUPT16H	ENSG00000092201	protein_coding	2901.66	0.0696458	0.0454802	1.53134	0.125685	0.199577
TOX4	ENSG00000092203	protein_coding	2311.74	-0.028793	0.0343398	-0.838472	0.401766	0.514565
GEMIN2	ENSG00000092208	protein_coding	203.377	0.2657	0.0569248	4.66756	3.04802e-06	1.45182e-05
TGM1	ENSG00000092295	protein_coding	21.9384	0.67171	0.110594	6.07366	1.25031e-09	1.11579e-08
TINF2	ENSG00000092330	protein_coding	1460.48	-0.124545	0.0417762	-2.98124	0.0028708	0.00732033
DAZL	ENSG00000092345	protein_coding	0.876821	0.398338	0.339816	1.17222	0.24111	0.342202
TBL1Y	ENSG00000092377	protein_coding	12.4938	-0.139332	0.367855	-0.37877	0.704859	0.785355
SEMA6A	ENSG00000092421	protein_coding	795.008	0.895518	0.17205	5.20499	1.94011e-07	1.15754e-06
TRPM7	ENSG00000092439	protein_coding	1734.62	-0.680927	0.0714803	-9.52608	1.6334e-21	1.1509e-19
TYRO3	ENSG00000092445	protein_coding	498.836	1.07105	0.167361	6.39963	1.55749e-10	1.63986e-09
WDR76	ENSG00000092470	protein_coding	318.31	0.346782	0.11734	2.95536	0.00312309	0.00790548
CAPN3	ENSG00000092529	protein_coding	51.1573	-0.858502	0.135341	-6.34324	2.24988e-10	2.30274e-09
SNAP23	ENSG00000092531	protein_coding	1327.9	-0.124354	0.045643	-2.7245	0.00643995	0.0150357
TBX15	ENSG00000092607	protein_coding	761.356	-0.824504	0.190035	-4.33869	1.43335e-05	5.98025e-05
PHGDH	ENSG00000092621	protein_coding	3572.21	0.434415	0.158568	2.73961	0.00615118	0.0144392
COL9A3	ENSG00000092758	protein_coding	273.862	0.569836	0.199188	2.8608	0.00422577	0.0103431
EZR	ENSG00000092820	protein_coding	3980.64	0.29682	0.097123	3.05612	0.00224219	0.00586635
MYL6	ENSG00000092841	protein_coding	26533.4	0.383369	0.0624779	6.13607	8.45871e-10	7.83567e-09
AGO1	ENSG00000092847	protein_coding	1012.02	-0.00746473	0.0561436	-0.132958	0.894227	0.927173
TEKT2	ENSG00000092850	protein_coding	4.91398	0.8591	0.192248	4.4687	7.86962e-06	3.46194e-05
CLSPN	ENSG00000092853	protein_coding	91.7844	0.432715	0.148672	2.91054	0.00360804	0.00898844
RFFL	ENSG00000092871	protein_coding	1684.12	-0.353162	0.0832456	-4.2424	2.21137e-05	8.8829e-05
UNC13D	ENSG00000092929	protein_coding	444.709	1.17964	0.133894	8.81029	1.24819e-18	5.20315e-17
MFSD11	ENSG00000092931	protein_coding	846.179	-0.261694	0.0601537	-4.35042	1.35876e-05	5.69486e-05
DPYSL2	ENSG00000092964	protein_coding	1754.08	-0.248908	0.0966223	-2.57609	0.00999232	0.0222353
TGFB2	ENSG00000092969	protein_coding	170.24	0.658897	0.166748	3.95146	7.7675e-05	0.000279279
GPATCH2	ENSG00000092978	protein_coding	450.778	0.149838	0.0573437	2.61298	0.00897562	0.0202004
NUP50	ENSG00000093000	protein_coding	1919.1	0.0586676	0.0554116	1.05876	0.289709	0.397308
CDC45	ENSG00000093009	protein_coding	298.25	1.04023	0.114847	9.05747	1.33506e-19	6.60829e-18
COMT	ENSG00000093010	protein_coding	6627.31	-0.107776	0.101697	-1.05977	0.289247	0.396775
ADA2	ENSG00000093072	protein_coding	1496.02	-0.00752428	0.120295	-0.0625488	0.950126	0.965518
AC016026.1	ENSG00000093100	lncRNA	6.45379	-0.699489	0.151324	-4.62247	3.792e-06	1.7709e-05
VNN3	ENSG00000093134	protein_coding	763.15	0.428078	0.177032	2.41808	0.0156025	0.0329932
ECHDC1	ENSG00000093144	protein_coding	2257.02	-0.0642627	0.0815473	-0.788042	0.430672	0.543079
LRRFIP2	ENSG00000093167	protein_coding	2411.32	-0.144414	0.0504127	-2.86463	0.00417493	0.0102373
[truncated: 54,494 more rows]
